# Supplementary material for: Metabolomic Evidence for Peroxisomal Dysfunction in Myalgic Encephalomyelitis/Chronic Fatigue Syndrome
Source: Int J Mol Sci. 2022 Jul 18;23(14):7906. doi: 10.3390/ijms23147906 (PMC9320121; doi:10.3390/ijms23147906)
Supplement: Supplementary file 1 [file ijms-23-07906-s001.zip]

Archive with 11 entries (11 files):
- Supplementary Materials_Questionnaire.pdf
- Table_S1.xlsx
- Table_S10.xlsx
- Table_S2.xlsx
- Table_S3.xlsx
- Table_S4.xlsx
- Table_S5.xlsx
- Table_S6.xlsx
- Table_S7.xlsx
- Table_S8.xlsx
- Table_S9.xlsx
