# Supplementary material for: Metabolomic Evidence for Peroxisomal Dysfunction in Myalgic Encephalomyelitis/Chronic Fatigue Syndrome
Source: Int J Mol Sci. 2022 Jul 18;23(14):7906. doi: 10.3390/ijms23147906 (PMC9320121; doi:10.3390/ijms23147906)
Supplement: Supplementary file 1 [file ijms-23-07906-s001.zip › Table_S1.xlsx]

## Sheet: Female
Supplementary Table S1. Sample mean and standard deviations of metabolites in ME/CFS patients, controls, and their subgroups.
Metabolite	ME/CFS (n=106)	Control (n=91)	Female ME/CFS (n=75)	Female Control (n=69)
	mean (SD)	mean (SD)	mean (SD)	mean (SD)
Primary Metabolites (PM)
1,2,4-benzenetriol	1079.549(1400.131)	1012.135(991.038)	1219.986(1622.134)	1003.791(974.943)
1-methylgalactose NIST	10405.216(25620.129)	6749.551(12633.562)	9280.083(19819.358)	7326.91(14383.141)
2-aminobutyric acid	6778.127(2312.798)	6819.584(2333.931)	6538.875(2122.79)	6681.09(2450.474)
2-deoxytetronic acid	3802(1871.5)	3811.933(1810.183)	3405.014(1336.781)	3496.373(1349.925)
2-hydroxybutanoic acid	37828.971(19975.01)	35735.831(20029.106)	35074.056(19703.304)	33061.194(17514.433)
2-hydroxyvaleric acid	4237.382(2334.07)	4287.303(2132.918)	4003.222(1997.14)	4230.507(2200.495)
2-ketoisocaproic acid	18813.069(5556.745)	19149.258(6078.798)	17882.208(5701.625)	18095.209(5592.465)
3-hydroxybutyric acid	39212.265(52464.62)	34152(42085.017)	40661.653(58622.991)	35564.567(37757.331)
4-hydroxybutyric acid	2256.422(736.812)	2269.843(849.082)	2271.958(777.963)	2256.269(835.419)
adipic acid	2895.686(1583.539)	2847.101(1343.166)	3036.819(1790.081)	2859.149(1326.626)
alanine	73245.52(30295.714)	75399.281(33101.158)	73297.403(29228.707)	76971.896(35025.025)
alloxanoic acid	2006.5(1375.468)	1837.64(1056.367)	1910.056(1352.394)	1729.866(1008.286)
alpha-ketoglutarate	1657.627(531.612)	1527.562(557.531)	1568.597(485.248)	1502.254(536.214)
aminomalonate	3619.186(1973.13)	2911.888(1665.318)	3724.167(2146.781)	3059.761(1777.82)
arachidic acid	4924.814(2338.338)	4808.124(2355.798)	4992.903(2595.024)	4769.925(2184.92)
behenic acid	2886.951(836.07)	3031.506(992.687)	2889.347(920.857)	3044.09(951.682)
benzoic acid	17834.373(6150.942)	17061.82(6244.429)	17735.486(6186.192)	17418.731(6079.543)
beta-alanine	1309.833(728.789)	1377.112(890.61)	1245.958(556.16)	1391.507(984.314)
capric acid	1629.931(794.154)	1873.809(1125.953)	1659.306(869.109)	1926.597(1199.193)
caprylic acid	5704.039(1875.061)	5854.764(2939.166)	5768.153(1874.782)	5987.373(3013.043)
citric acid	41473.245(20630.652)	41135.135(19465.808)	42914.653(22662.022)	43440.642(20818.822)
citrulline	4478.147(1507.009)	4592.506(1393.12)	4498.722(1671.082)	4685.075(1358.663)
conduritol-beta-expoxide	1309.863(794.473)	1296.146(815.46)	1439.264(869.208)	1299.627(854.864)
creatine	7813.647(4623.762)	7540.27(4234.565)	7484.681(4610.221)	7697.672(4194.764)
creatinine	8228.716(4668.248)	8192.91(4583.811)	8071.514(4793.075)	8733.493(4284.52)
erythritol	7881.353(18212.112)	8811.472(35942.446)	7359.583(16455.919)	8897.06(40653.41)
fructose	2597.775(3830.73)	2215.82(2366.76)	2047.014(2353.022)	2276.851(2639.361)
fumaric acid	9386.029(3097.763)	9434.101(2971.299)	9300.639(3300.011)	9383.06(3025.01)
gluconic acid	783.971(293.026)	776.438(203.662)	808.403(326.755)	812.418(190.038)
glucose	388539.039(113173.178)	378196.978(110227.014)	381069.236(112778.529)	386519.015(103390.2)
glucose-1-phosphate	2858.431(1035.667)	2901.236(1183.342)	2806.708(931.937)	2919.687(1297.013)
glucuronic acid	1283.441(842.594)	1067.326(518.171)	1182.639(562.989)	1090.776(561.713)
glutamic acid	8913.157(3993.644)	8273.382(4085.076)	8536.792(3830.733)	8214.761(4266.633)
glutamine	30937.275(21124.794)	32325.416(15805.25)	31662.556(22695.996)	34107.239(16505.65)
glutaric acid	568.461(206.452)	532.449(209.713)	573.208(220.796)	535.06(202.663)
glyceric acid	10747.598(4862.652)	9509.18(4092.259)	10589.486(4595.623)	9543.403(4305.927)
glycerol	94812.804(37180.866)	95386.449(35827.521)	100344.306(37690.486)	99697.985(36613.08)
glycerol-alpha-phosphate	970.676(374.848)	952.978(388.821)	991.222(373.441)	959.343(403.965)
glycine	68370.147(24574.146)	66183.809(20178.354)	73137.5(26791.978)	69909.254(20799.518)
glycolic acid	6131.461(2349.621)	6039.528(2582.552)	6211.681(2417.159)	6016.627(2773.779)
heptadecanoic acid	4659.657(1498.193)	4722.045(1568.799)	4736.75(1623.265)	4662.478(1570.389)
hydroxycarbamate NIST	9159.343(4227.978)	9278.079(4002.355)	9397.375(4421.922)	9357.597(4099.154)
indole-3-acetate	2888.461(1569.254)	2930.517(2502.67)	2828.514(1675.344)	3057.955(2831.206)
indole-3-lactate	1920.853(610.853)	2047.753(765.819)	1834.125(531.593)	1942.627(629.712)
indole-3-propionic acid	1758.569(1386.393)	2146.528(1481.229)	1732.056(994.58)	2217.716(1584.021)
isoleucine	42005.147(16265.503)	42337.787(14176.603)	39405.694(14415.12)	41216.806(14003.215)
isopropylbenzene	16849.167(16235.754)	16249.494(18003.148)	18402.083(17917.397)	16790.97(20151.387)
isothreonic acid	1867.461(718.975)	1810.944(701.346)	1844.194(735.944)	1898.612(674.425)
lactic acid	192717.833(119615.393)	173890.775(103094.546)	180763.528(111652.076)	162160.896(91976.988)
lauric acid	8363.078(12244.741)	10000.079(13605.883)	9131(14384.754)	11053.09(15461.218)
leucine	70058.255(22610.471)	77074.056(24098.618)	67000.458(22724.459)	75390(24758.076)
levoglucosan	1659.137(1216.05)	1870.697(1782.358)	1726.236(1329.44)	1800.09(1389.732)
linoleic acid	1164.52(386.052)	1194.708(500.78)	1203.625(364.979)	1207.209(520.374)
lysine	15344.127(10811.81)	15204.719(7437.624)	15836.986(10789.329)	15994.418(7552.007)
lysine	18427.5(13565.891)	18658(9668.614)	19624.056(13111.026)	19306.612(9738.677)
lyxitol	3098.794(1031.473)	3248.989(1189.283)	3096.708(970.26)	3127.582(1000.34)
maleic acid	878.186(349.551)	788.416(361.008)	874.556(374.467)	809.09(349.401)
maleimide	8053.353(10208.802)	6862.888(5737.055)	8891.208(11955.832)	6344.701(3004.902)
malic acid	1120.422(375.058)	1096.719(407.251)	1105.236(362.52)	1111.716(361.939)
maltose	1438.294(1117.335)	1611.483(3326.737)	1404.944(780.681)	1754.448(3794.843)
mannitol	7384.294(34427.962)	2531.82(2424.356)	9210.819(40878.375)	2354.657(1910.561)
mannose	23546.755(8923.898)	30536.393(70206.191)	22653.167(9106.751)	33367.104(80635.606)
methionine	2349.51(1025.929)	2403.135(919.059)	2337.778(1119.461)	2507.567(850.817)
myo-inositol	21222.363(6524.406)	20873.449(7257.918)	21375.847(6329.61)	20822.343(7312.203)
myristic acid	2466.971(764.975)	2620.674(814.52)	2514.778(810.279)	2671.358(814.573)
N-acetylornithine	2287.627(630.487)	2420.708(709.39)	2296.653(679.83)	2434.06(749.283)
N-acetylputrescine	2335.549(2188.271)	2392.753(2148.301)	2130.389(1024.341)	2557.403(2426.534)
nicotinic acid	22012.588(31343.256)	23151.326(37119.635)	22864.819(32433.543)	26788.985(40997.646)
ornithine	22444.167(16004.833)	23350.124(11618.996)	22788.375(16240.437)	24179.194(11856.253)
oxalic acid	38138.853(34967.284)	31155.685(23852.651)	35563.861(35006.662)	30009.03(24888.703)
oxoproline	148843.422(35478.319)	149227.169(31627.972)	147583.903(40185.571)	149267.433(32922.76)
palmitic acid	83826.745(26436.792)	87530.236(29254.435)	85898.806(28513.631)	85002.239(28878.676)
palmitoleic acid	620.618(273.823)	620.933(267.671)	654.528(303.431)	620.821(255.343)
pelargonic acid	29902.833(10040.315)	30430.506(13250.889)	30961.722(10552.778)	30450.269(12658.324)
pentadecanoic acid	10300.402(2114.862)	10098.079(2516.636)	10283.056(2261.178)	10342.313(2451.259)
phenylalanine	21140.618(6021.369)	22473.629(6495.431)	20492.139(5953.159)	22896.507(6363.749)
phosphate	62360.137(25668.008)	60891.899(24903.713)	67682.625(26025.372)	64793.806(25638.342)
phthalic acid	6103.99(2526.222)	6071.337(3064.102)	6283.014(2757.299)	6236.478(3381.886)
proline	10358.696(7248.838)	10114.865(6954.499)	10278.653(7595.157)	9602.463(6087.033)
pseudo uridine	2775.873(653.848)	2855.146(716.503)	2839.042(677.462)	2909.299(750.373)
pyrrole-2-carboxylic acid	6415.049(4040.235)	5793.022(3390.2)	6070.722(3862.072)	5839.91(3286.061)
pyruvic acid	11489.667(4788.685)	10820.404(3860.672)	11843.722(4927.602)	10898.537(3981.009)
quinic acid	1272.48(1447.647)	1600.753(1769.131)	1207.264(1395.694)	1627.761(1726.716)
ribonic acid	873.931(245.494)	868.337(240.982)	878.722(246.588)	867.343(256.395)
ribose	2038.549(602.463)	2037.371(644.28)	1952.694(588.947)	2069.731(671.325)
salicylic acid	4293.333(14512.238)	2853.427(9490.954)	4624.556(16288.869)	3082.567(10830.814)
serine	37492.01(17259.952)	38555.775(15218.55)	39316.236(19150.177)	40813.806(15539.561)
stearic acid	378059.412(154306.997)	405425.36(162088.008)	392137.014(173120.537)	389522.836(144375.349)
succinic acid	2428.686(828.589)	2106.888(729.61)	2445.069(869.246)	2112.403(771.778)
sucrose	671.637(698.395)	613.989(381.592)	744.056(789.835)	635.194(402.983)
tagatose	4063.725(4123.989)	3589.213(2553.245)	3440.903(2751.873)	3661.881(2813.897)
threitol	1452.196(807.611)	1395.584(582.087)	1511.361(901.417)	1392.925(611.212)
threonic acid	8560.99(4195.661)	7285.618(3051.907)	8602.167(4062.708)	7531(3287.101)
threonine	13282.686(4817.033)	14237.438(5929.372)	13235.931(5140.448)	15006.119(6365.817)
trans-4-hydroxyproline	1700(1224.851)	1418.764(658.035)	1794.542(1357.079)	1371.925(553.495)
tryptophan	21152.706(10249.693)	21495.079(8899.268)	20616.319(9846.47)	21355.015(8793.98)
tyrosine	42719.343(12721.061)	44217.124(10941.659)	41085.653(12684.991)	44149.269(9748.327)
urea	785114.216(265741.232)	831665.056(279983.579)	754943.208(248424.764)	838122.119(274463.33)
uric acid	32108.833(16219.644)	33489.944(17068.328)	29210.222(15439.048)	29761.881(13946.09)
valine	79110.618(21747.997)	82792.506(32138.457)	75807.153(20507.272)	81418.313(34557.102)
Biogenic Amines (BA)
(2R)-3-Hydroxyisovaleroylcarnitine	1880.687(1046.064)	1825.6(555.898)	1736.25(759.31)	1762.654(565.708)
(3-Carboxypropyl)trimethylammonium cation	16403.7(5302.415)	17555.878(5550.678)	15580.716(5251.357)	16940.727(5053.444)
(R)-Butyrylcarnitine	34078.718(15321.062)	37105.876(16533.628)	34088.945(16762.288)	36207.842(16171.868)
.beta.-Phenyl-.gamma.-aminobutyric acid	869.907(2440.04)	709.92(241.154)	643.618(301.777)	721.387(263.381)
.epsilon.-Caprolactam	87755.933(68018.05)	89742.427(68532.183)	86328.183(70251.29)	85416.594(66739.158)
1,2-Dimethylimidazole	1819.366(2845.633)	1694.49(1032.734)	2037.18(3377.863)	1762.948(1162.502)
1-Acetyl-3-piperidinamine	1839.3(818.798)	1738.972(605.781)	1852.274(813.83)	1703.792(523.936)
1-Acetyl-4-piperidinamine	2047.585(2838.897)	1533.704(815.512)	1979.034(2088.427)	1536.323(805.703)
1-Methyladenosine A	4344.676(1038.43)	4455.103(1138.778)	4429.169(1077.875)	4439.09(1166.254)
1-Methyl-L-histidine	22958.602(14651.539)	23284.637(14336.386)	22354.704(14663.536)	23572.374(14325.805)
1-Methylnicotinamide	14470.114(11101.857)	14251.823(7589.804)	14418.734(9495.696)	14476.406(7942.219)
1-Monostearin	2115.305(1451.321)	2830.121(4236.602)	2177.064(1526.767)	2601.232(2151.589)
1-Oleoyl-2-acetyl-sn-glycerol	9191.209(8932.606)	14964.193(39026.124)	9841.135(10395.606)	16928.701(44698.374)
1-Oleoyl-sn-glycero-3-phosphoethanolamine	6355.005(5324.408)	6525.509(3772.709)	6095.835(5637.756)	6338.457(3307.175)
1-Palmitoyl-2-hydroxy-sn-glycero-3-phosphoethanolamine	6410.996(4032.932)	6606.582(3360.162)	6517.585(4263.178)	6682.955(3226.653)
1-Phenylpyrrolidine	143.457(290.638)	117.902(39.385)	160.128(346.32)	120.76(41.362)
1-Stearoyl-2-arachidonoyl-sn-glycero-3-phospho-(1'-myo-inositol)	1329.25(881.122)	1346.97(825.295)	1412.649(948.673)	1375.1(847.811)
1-Stearoyl-2-arachidonoyl-sn-glycero-3-phosphoserine	1894.838(2682.073)	1778.287(2056.277)	1856.246(2611.087)	1935.426(2038.887)
1-Stearoyl-2-hydroxy-sn-glycero-3-phosphoethanolamine	6094.917(4604.091)	5803.43(2687.326)	6235.181(4995.225)	5778.688(2431.299)
2,2',2''-Nitrilotriethanol	4650.025(6102.206)	5725.159(8642.651)	5320.019(7154.417)	6576.946(9784.759)
2,2-Bishydroxymethyl]-2,2',2''-nitrilotriethanol	661.365(1011.212)	683.907(582.601)	729.049(1200.747)	729.169(650.841)
2,6-Diaminopimelic acid	658.783(580.92)	497.274(446.965)	678.564(585.353)	508.356(456.288)
2-Amino-1-phenylethanol	50064.106(14796.501)	51939.812(12195.207)	48749.621(14343.952)	52299.921(13191.029)
2-Hydroxyibuprofen	3646.161(11203.95)	2794.402(8390.204)	2716.27(5046.864)	2665.938(9448.507)
2-Indolinone	22360.698(11782.007)	25707.648(13967.826)	23360.713(12417.222)	25395.462(14495.492)
2-Methylbutyryl-L-carnitine	15742.272(6758.335)	19766.912(10894.625)	14167.581(6470.11)	17337.175(7188.976)
3-(1-Pyrazolyl)-alanine	358.412(1009.805)	338.461(595.673)	321.331(714.353)	400.74(672.044)
3,4-Dimethoxybenzaldehyde	2111.85(1817.258)	2433.796(3874.558)	2231.388(2013.467)	2447.356(4335.605)
3,5-Dihydroxyphenylglycine	1521.258(1937.934)	1263.783(1225.374)	1742.967(2202.951)	1342.855(1314.494)
3-Amino-1-propanol	14759.177(17371.398)	11356.849(7175.122)	15972.716(19546.631)	10627.843(6034.141)
3-Aminoquinoline	2768.697(3284.974)	3229.232(3720.884)	2992.714(3269.222)	3676.498(3966.221)
3-Cysteinylacetaminophen	85.628(278.461)	31.56(22.915)	86.812(304.878)	32.108(22.791)
3-Dehydrocarnitine	2713.916(1241.044)	2870.766(1231.212)	2693.857(1322.487)	2599.336(925.909)
3-Hydroxybutyrylcarnitine	3061.608(2849.628)	2805.221(2351.317)	3310.658(3136.113)	2772.17(1938.867)
3-Hydroxyoleylcarnitine	1499.787(2022.956)	1253.212(1804.396)	1372.661(1923.433)	1130.92(1716.403)
3-Hydroxypyridine	1971.739(3569.602)	3209.464(4987.632)	1482.697(2804.788)	3347.393(5367.51)
3-Methylglutarylcarnitine	575.563(258.16)	1052.615(1965.769)	572.823(284.547)	659.9(336.824)
3-Methylxanthine	555.738(650.872)	522.536(446.424)	602.522(690.615)	568.763(477.615)
3-Pyridinemthanol	1549.304(1050.899)	1769.148(2316.24)	1582.528(1146.057)	1835.908(2625.598)
4,5,7-Trihydroxyisoflavone	507.397(2564.172)	124.958(731.854)	561.595(2843.781)	153.911(841.29)
4-Acetamidobutyric acid	3471.712(2342.69)	3727.521(2854.822)	3615.048(2473.068)	3939.109(3184.595)
4-Aminomethylcyclohexanecarboxylic acid;	1589.572(3239.52)	1326.667(747.566)	1401.408(1985.592)	1323.682(729.624)
4-Fluoro-.alpha.-pyrrolidinobutiophenone	532.638(610.097)	458.298(230.627)	554.359(649.079)	459.133(227.638)
4'-Methyl-N-methylhexanophenone	2337.883(2599.719)	2483.552(2368.085)	2417.654(2633.99)	2642.039(2537.353)
4-Pyridoxic acid;	9506.692(32185.74)	3611.761(6927.589)	10060.296(36968.279)	3804.289(7433.485)
5'-S-Methyl-5'-thioadenosine	2295.417(2441.494)	2541.641(1775.543)	2469.835(2761.965)	2655.655(1832.667)
5'-S-Methylthioadenosine	2232.692(2448.886)	2396.981(1900.293)	2370.237(2777.789)	2481.076(1983.511)
6-Hydroxyflavone	1191.845(6678.29)	403.876(528.261)	1481.81(7954.915)	353.353(409.453)
6-Methoxynaphthaleneacetic acid	7862.951(2449.945)	9327.172(12784.412)	8185.531(2515.823)	8105.686(2065.758)
7.alpha.-Hydroxy-3-oxo-4-cholestenoic acid	7832.128(4085.847)	7971.016(3525.274)	7988.535(4451.445)	7856.561(3289.14)
7-Hydroxywarfarin	256.276(1326.793)	125.152(55.26)	316.435(1586.026)	120.883(52.118)
7-Methylguanosine	2894.162(982.806)	3126.746(1088.991)	2980.301(1011.499)	3171.08(1170.041)
Acetazolamide	111.881(1032.576)	10.68(5.05)	10.574(6.06)	10.878(4.95)
Acetominophen	8598.401(25412.26)	1888.819(3095.431)	8664.723(27961.761)	1954.635(3481.327)
Acetyl-DL-carnitine	4040.595(1781.273)	3886.498(1192.6)	4161.284(1862.636)	3932.342(1212.884)
Acyclovir	10042.642(38991.986)	102.244(109.125)	13378.101(45628.802)	99.14(108.798)
Adenosine	476.693(252.498)	554.001(724.574)	477.541(212.691)	611.275(821.588)
Ala-Ile	1117.937(531.714)	1022.708(379.234)	1153.66(538.781)	1022.593(369.487)
Albendazole	1404.595(9285.314)	342.564(133.753)	1876.415(11095.377)	355.058(141.429)
Albendazole sulfoxide	556.474(1732.254)	706.284(5840.411)	658.421(2024.354)	911.792(6718.083)
alpha-Methylhistidine;	18823.314(15559.922)	19428.048(15625.399)	18017.263(14601.37)	20347.68(16173.525)
Alprazolam	219.224(700.569)	79.36(42.975)	209.565(755.994)	76.592(43.888)
Aminodiphenylmethane	10035.44(39641.241)	4831.419(12787.502)	7128.186(14760.998)	5206.398(14422.701)
Androstan-3-ol-17-one 3-glucuronide	1018.393(816.112)	997.46(700.178)	954.271(739.508)	898.382(668.913)
Arginine	66971.722(30497.565)	63686.741(31676.786)	70541.746(33026.077)	66753.473(27292.861)
Atenolol	2831.445(26482.196)	235.929(152.586)	228.711(127.871)	242.031(156.639)
Atorvastatin	310.188(170.392)	307.876(96.997)	329.376(192.18)	309.451(103.349)
Avobenzone	1620.013(901.713)	2204.034(6233.272)	1625.707(809.631)	1517.537(583.705)
Benthiavalicarb-isopropyl	397.898(475.323)	338.666(425.872)	387.129(452.525)	343.498(481.04)
Benzophenone-3	79.42(118.399)	152.05(480.887)	94.023(138.386)	176.503(548.803)
Betaine	1396162.001(400978.201)	1465520.587(366608.787)	1356785.522(423707.652)	1417694.595(341114.75)
Betaine aldehyde cation	14682.235(107622.215)	56.189(19.083)	20851.707(128492.149)	56.738(19.839)
Betonicine	5018.889(9595.989)	5425.561(9356.727)	4242.1(6533.329)	6202.06(10533.221)
Biliverden	37882.387(29682.943)	38990.463(24851.237)	35273.646(28537.043)	35664.215(20507.162)
Borrelidin	1800.784(4109.912)	1698.556(4228.984)	1876.809(4290.433)	1452.819(3956.247)
Bradykinin	2350.694(4905.075)	2102.181(4523.581)	2055.799(4093.04)	2277.815(4790.793)
Caffeine	46358.68(97388.926)	86219.943(115602.167)	41207.184(95909.44)	92115.413(118321.704)
Carbamazepine	424.616(1432.071)	11883.366(108750.28)	375.298(1107.091)	15626.683(125106.825)
Carnitine	1001164.333(283021.215)	1045982.351(310270.412)	970340.809(286347.389)	1001183.088(275670.844)
Choline cation	254611.526(57164.648)	282373.342(63913.774)	256045.629(58199.308)	280565.281(62246.483)
cis-10,11-Dihydroxy-10,11-dihydrocarbamazepine	525.109(153.075)	959.717(3818.829)	547.058(164.975)	1094.893(4391.718)
Citrulline	19901.677(6196.281)	21504.169(6882.343)	20450.559(6314.125)	22463.956(7168.386)
Codeine-6-.beta.-D-glucuronide	774.993(5522.859)	232.532(91.583)	1020.604(6604.132)	235.304(100.647)
Coniferylaldehyde	765.911(462.54)	787.668(824.323)	768.803(350.473)	835.32(940.869)
Cotinine N-.beta.-D-glucuronide	76.449(283.47)	46.197(159.887)	57.743(224.767)	31.424(55.891)
Creatine	217981.51(118303.317)	203650.285(97913.88)	239445.001(122895.866)	224296.739(95276.546)
Creatinine	1006729.671(287698.034)	1029213.304(254200.686)	968014.1(297487.798)	1005188.696(241774.03)
Cyclo(Leu-Pro)	2228.564(1706.261)	2027.347(1104.514)	2361.372(1874.821)	2002.407(1032.619)
D-.alpha.-Cyclohexylglycine	6326.782(6206.867)	8327.262(8211.34)	6963.999(6970.157)	8208.176(8697.467)
Decanoyl-L-carnitine	42146.5(48589.406)	42071.952(30458.853)	41378.73(53905.48)	44599.02(33313.09)
D-erythro-Sphingosine-1-phosphate	7295.174(3378.972)	7543.128(3687.008)	7215.842(3142.458)	8064.372(3531.397)
Dexpanthenol	1546.048(2341.347)	2108.653(3911.294)	1339.362(633.825)	2386.132(4460.192)
D-Fructose	34526.336(8214.427)	34866.41(9180.115)	35258.4(7984.551)	35466.161(9360.386)
Diazepam	370.721(2360.704)	46.476(76.296)	354.102(2509.34)	48.869(87.424)
Dinor-12-oxophytodienoic acid	525.23(862.885)	416.42(194.711)	602.168(1019.314)	425.507(195.769)
Diphenhydramine	2585.349(6127.955)	3178.366(14715.458)	2336.057(3983.41)	3707.339(16925.362)
DL-Indole-3-lactic acid	37199.448(18913.594)	35604.136(12065.446)	37363.886(20753.868)	35327.001(12981.249)
D-Pyroglutamic acid	121612.569(22366.016)	123013.056(24064.978)	123418.191(24064.122)	125690.461(24817.147)
D-Turanose	525.908(351.452)	631.074(581.896)	520.138(265.379)	609.634(488.419)
Ergothioneine	767.24(1494.771)	719.663(431.749)	641.187(444.426)	742.568(450.052)
Esomeprazole	2660.51(10721.074)	1307.945(4540.326)	3400.906(12758.474)	1477.047(5219.404)
Ethiolat	11862.296(20760.107)	9779.989(18228.881)	11694.874(22626.1)	10043.125(20657.08)
Ethyldiethanolamine	734.979(766.768)	727.196(595.857)	782.081(892.314)	784.328(667.115)
Ethylenediaminetetraacetic acid	663091.766(891136.229)	496339.244(788805.165)	707188.787(939588.255)	525798.856(819400.236)
Ezetimibe	223.611(238.157)	234.24(306.197)	237.685(276.619)	238.293(346.126)
Fexofenadine	450.355(238.197)	841.091(3125.726)	445.615(146.548)	979.139(3591.011)
Gabapentin	62080.105(201779.015)	5287.117(32734.04)	65249.893(197458.731)	1736.245(1006.505)
Glaucine	860.63(2849.169)	574.959(169.559)	1011.561(3402.675)	575.815(174.676)
Glutamic acid	7933.975(3124.287)	7180.498(3426.266)	7685.959(2912.252)	6790.446(2759.596)
Glutamine	101505.785(19190.477)	102907.791(20574.24)	103011.688(20506.373)	105238.609(21074.201)
Glycocholic acid	4874.144(5532.195)	3707.728(3340.534)	4835.094(5666.975)	3839.337(3220.547)
Glycodeoxycholic acid	16574.334(17400.385)	14780.84(19064.118)	15665.2(16876.362)	14124.624(16898.648)
Gly-Pro-Arg	586.043(2198.483)	428.808(1170.147)	394.694(2029.309)	440.56(1188.759)
Guanidine	5493.87(8781.142)	4475.798(4190.121)	6162.546(10314.276)	4770.688(4754.17)
Guanine	6226.314(23441.739)	279.003(1082.414)	8246.388(27387.081)	169.027(155.108)
Heptadecasphing-4-enine	5557.437(4651.009)	5538.189(4468.342)	5527.139(4907.465)	5161.482(4445.015)
Hexanoyl-L-carnitine	8996.499(13556.537)	8356.705(5002.169)	9402.717(15859.832)	8656.44(5504.128)
H-gamma-glutamyl-glutamine	2339.192(1792.988)	2006.339(1305.502)	2544.089(1995.762)	2084.667(1260.692)
Histidine	49555.943(23320.509)	53178.919(21745.875)	49244.588(24505.38)	54934.704(20736.674)
Homoarginine;	3381.815(2097.316)	3026.593(2160.863)	3437.227(2173.842)	3116.108(1905.262)
H-Pro-Hyp-OH	2228.15(1753.581)	1756.456(871.446)	2360.853(1986.558)	1739.039(885.645)
Hydroxybupropion	884.813(2016.341)	1883.832(8028.514)	966.47(2225.998)	1326.55(4137.981)
Hypoxanthine	31281.328(19491.261)	30486.398(22288.554)	31017.305(20197.579)	28804.254(15185.823)
Ile-Glu-Arg	365.728(1522.667)	320.225(998.515)	286.888(1615.263)	371.056(1124.937)
Indole-3-propionic acid	1220.413(1004.075)	1438.512(994.93)	1294.439(896.394)	1450.489(959.941)
Irbesartan	34111.466(330125.328)	1632.597(1008.364)	48237.142(394834.653)	1665.958(1152.085)
Isoleucine	15404.33(5244.539)	15607.18(5393.939)	14827.325(5014.375)	15178.898(5537.463)
Isopentenyladenine	1014642.651(399845.125)	1046922.522(370983.691)	1031908.219(421699.096)	1056127.36(345968.422)
Isopropylamine	4749.851(1414.044)	5211.39(1333.561)	4813.12(1502.012)	5179.224(1250.988)
Kynurenine	2125.376(754.54)	2313.805(749.317)	2055.529(729.308)	2285.971(712.949)
Lamotrigine;	2244.641(22565.331)	18.464(16.389)	3201.952(26989.449)	18.54(17.344)
Lansoprazole	736.475(4048.63)	2665.031(13708.313)	987.707(4814.561)	2829.094(14792.141)
Lauric acid diethanolamide	413.111(567.669)	345.335(216.443)	448.33(666.531)	327.439(204.242)
Lauroyl-L-carnitine	5784.303(4911.391)	6763.368(3908.375)	5731.635(5283.284)	6696.194(3998.479)
L-Carnitine	16079.975(4595.436)	15890.768(4307.224)	15793.384(4678.999)	15559.285(4194.778)
L-Citrulline	20161.291(5985.134)	21758.529(6402.073)	20674.288(6096.622)	22617.585(6585.22)
L-Cysteine-glutathione disulfide	1116.696(1162.972)	1224.484(1444.167)	1216.194(1224.408)	1353.062(1496.972)
L-Cystine	2137.312(1969.911)	2271.747(2210.344)	2310.258(1847.501)	2449.457(2214.124)
Levocetirizine;	9007.024(38087.67)	5404.405(22513.101)	9755.004(42513.045)	6447.278(25353.913)
Linoleoylcarnitine	6028.057(4694.504)	6937.757(5240.418)	5890.895(4970.782)	7324.182(4782.704)
L-Leucine, methyl ester	936.172(1279.128)	734.385(675.979)	844.02(959.174)	727.712(723.551)
Losartan	1124.145(6579.061)	2289.546(19221.441)	255.822(125.143)	2942.867(22113.406)
L-Threonine	6399.383(2197.795)	6434.59(1928.87)	6569.693(2432.17)	6582.749(1953.44)
L-Tyrosine	3214.55(1382.508)	3345.219(1261.579)	3191.419(1464.291)	3283.667(1355.218)
Lysine	24048.561(14481.217)	23142.646(14133.037)	26085.381(16010.536)	24289.949(13450.24)
Matrine	2325.219(12579.91)	500.431(207.181)	3144.599(15002.584)	513.737(206.412)
Mefenorex	622.656(716.718)	3807.946(26441.59)	634.16(803.491)	668.885(826.358)
Meloxicam	28306.258(195269.072)	12851.881(121675.611)	17836.666(151075.883)	17003.109(139981.187)
Meprobamate	1573.996(3579.443)	932.297(1488.818)	1271.328(2301.477)	921.028(1674.405)
Metformin	7135.099(48045.124)	3475.203(23828.338)	9863.786(57367.973)	4323.549(27408.303)
Methacholine cation	56501.078(33409.327)	67485.057(42836.21)	59647.284(34908.691)	64433.74(23560.197)
Methionine	6161.544(1634.068)	6223.87(1770.355)	6036.444(1672.884)	6246.537(1851.937)
Methioninesulfoxide	753.827(372.4)	693.081(379.811)	768.805(401.695)	731.508(415.592)
Methylgallate	139.383(458.151)	67.958(251.269)	159.529(526.421)	72.307(280.953)
Metoprolol	897.413(4862.805)	234.563(653.184)	1006.345(5713.033)	260.193(750.546)
Metoprolol acid	7786.566(33910.371)	535.074(2767.371)	5313.31(28575.468)	635.6(3182.653)
Milnacipran	276.882(1331.735)	148.067(53.863)	339.641(1591.763)	151.333(53.12)
Modafinil	1075.48(6709.26)	71.168(24.162)	856.222(5843.393)	70.136(24.567)
Modafinil acid	131.611(721.079)	24.78(13.35)	89.453(410.063)	23.701(13.311)
Montelukast-1,2-diol	75.941(301.129)	84.645(479.266)	68.948(274.135)	98.954(550.468)
Moxonidine	3500.133(2726.862)	3040.75(1987.891)	3494.77(2782.516)	3129.874(1890.894)
N-(3-(Aminomethyl)benzyl)acetamidine	20921.024(28034.826)	18034.449(15522.733)	21426.169(26692.226)	18342.407(16707.634)
N-.alpha.-Acetyl-L-arginine	3082.187(1181.981)	3213.461(1045.445)	3045.215(1184.893)	3232.865(1091.37)
N.alpha.-Methyl-L-lysine	29306.073(114182.748)	13134.602(36620.029)	27616.816(101350.581)	9580.597(6849.304)
N.epsilon.-Acetyl-L-lysine	2453.841(2107.986)	2280.92(1269.094)	2602.365(2447.778)	2358.717(1430.008)
N.epsilon.-Methyl-L-lysine	8975.039(6927.428)	8793.019(6711.352)	9268.888(7015.526)	9284.578(7186.447)
N8-Acetylspermidine	3001.558(1211.178)	2900.086(896.957)	2881.329(1046.705)	2851.314(833.99)
N-Acetylalanine	707.391(950.515)	582.675(496.092)	792.246(1091.701)	619.1(511.521)
N-Acetyl-D-norleucine	3757.634(3749.095)	3860.092(3382.148)	4143.693(3978.725)	4142.792(3707.786)
N-Acetylhistidine	1008.892(648.298)	1039.722(610.487)	1029.937(698.38)	1051.991(674.644)
N-Acetyl-L-carnosine	2954.051(1639.621)	2926.55(1628.741)	2355.911(950.184)	2451.763(1167.01)
Naproxen	3476.065(13446.579)	4450.949(22153.769)	2032.557(7784.078)	5543.465(25430.423)
NEPSILON,NEPSILON,NEPSILON-TRIMETHYLLYSINE	13358.236(4821.32)	15219.514(11953.152)	12581.416(4428.925)	13549.071(6450.745)
N-Methylhistidine	35730.75(37645.645)	33537.29(29498.297)	30230.148(33903.282)	32150.208(28181.793)
N-Methylproline	11656.687(9296.226)	11510.001(9904.91)	11753.456(9333.458)	11857.717(10588.637)
Norleucine	15444.661(6060.568)	15678.34(4128.345)	14637.073(4788.935)	15362.688(4038.533)
Nudifloramide	64111.911(56284.553)	63703.328(37012.76)	58887.733(33435.743)	63376.868(34799.728)
Octanoylcarnitine	46353.596(55972.637)	47100.775(29066.033)	47144.841(64211.055)	49577.747(31693.746)
Oleoyl-L-carnitine	10823.414(8463.672)	11676.244(8434.192)	10729.659(8590.403)	12310.139(8440.117)
Omeprazole sulfone	4929.053(23929.418)	1843.877(13957.834)	6301.035(28062.735)	2096.193(15907.146)
Omeprazole sulfone N-oxide	1165.746(5101.882)	421.937(2441.309)	1400.94(5908.665)	450.787(2744.995)
Ondansetron	365.61(1271.909)	240.115(62.33)	430.734(1519.455)	243.04(68.123)
Ornithine	3959.933(2287.816)	4022.624(2665.327)	4128.265(2438.596)	4207.488(2640.386)
p-Acetamidophenyl .beta.-D-glucuronide	766.028(3177.057)	171.088(73.211)	854.182(3679.025)	171.801(71.797)
Palmitamide	3270.611(17777.123)	1962.253(8761.313)	4316.593(21213.234)	2315.319(10069.12)
Pantoprazole	898.088(8152.763)	16270.845(118825.791)	1249.917(9750.392)	15650.814(128427.894)
Pantothenic acid	10030.786(7968.504)	8465.694(5284.919)	10126.233(8359.344)	8677.218(5145.136)
Penciclovir	615.263(2184.586)	280.151(80.439)	747.499(2600.119)	284.949(82.361)
Phenylacetylglutamine	31218.152(22442.043)	34681.21(38768.962)	32853.447(24164.403)	36131.129(43000.834)
Phenylacetyl-L-glutamine	14884.784(10785.176)	16607.075(17719.928)	15603.194(11631.592)	17446.503(19744.39)
Phenylalanine	55973.85(16422.42)	58120.533(13302.726)	54542.869(15990.617)	58589.269(14424.404)
Pipecolic acid	425.09(586.911)	426.157(508.716)	422.322(411.915)	466.253(576.586)
Piperine	5718.294(8337.056)	7720.583(10963.746)	5437.646(7527.174)	6841.21(7360.472)
Prazepam	288.862(1542.242)	137.608(93.414)	357.083(1843.726)	135.971(95.239)
Proline	14486.098(6367.337)	14482.522(5997.29)	14411.268(7109.856)	13721.924(5754.6)
Propionylcarnitine	68344.79(23209.488)	71041.55(26326.498)	65475.827(22787.033)	65045.673(20218.858)
Pyrantel	372.256(111.716)	1129.226(7044.272)	384.923(119.14)	1372.434(8103.556)
Pyridoxal	1642.179(3991.664)	946.29(438.171)	1926.346(4738.724)	966.128(487.166)
Pyridoxine;	1022.88(4388.483)	435.057(382.972)	1291.631(5232.132)	402.065(337.933)
Quetiapine	369.86(1339.4)	222.872(66.167)	255.71(234.5)	224.248(71.778)
Quetiapine sulfoxide	650.477(4802.113)	136.563(42.808)	205.765(560.74)	136.638(46.732)
R-(-)-O-Desmethylvenlafaxine	592.445(3164.213)	410.727(1880.497)	790.269(3775.065)	263.649(936.258)
rac-4-Sulfoxypropranolol	202.948(514.821)	151.335(57.243)	162.535(82.087)	153.516(60.927)
Ranitidine	2507.731(13468.136)	205.008(53.061)	2017.312(11803.676)	206.538(53.841)
Ranitidine N-oxide	713.593(4219.564)	62.623(17.85)	390.958(1801.266)	62.105(18.285)
Ranitidine-S-oxide	213.634(515.841)	132.212(90.781)	145.129(175.128)	133.881(98.329)
Scopoletin	591.68(2509.742)	178.452(414.272)	688.798(2864.176)	192.277(467.346)
SDMA	9500.368(2703.971)	10370.308(2765.049)	9808.401(2760.319)	10599.213(2673.464)
Serotonin	18189.163(41222.489)	14668.474(23684.703)	14353.675(19998.499)	13363.044(17156.067)
Ser-Tyr-Lys	193.809(988.093)	91.613(175.965)	184.445(1115.822)	104.226(200.316)
Stachydrine	563959.448(691819.57)	612164.26(685817.817)	587518.508(706098.216)	653922.988(726897.281)
Sulfamethoxazole	41.919(48.984)	4622.278(43440.039)	41.835(43.623)	6101.074(49975.795)
Tapentadol-.beta.-D-glucuronide	221.214(1394.74)	127.85(761.689)	41.736(24.102)	147.58(875.506)
Tauroursodeoxycholic acid	2706.846(6111.732)	1545.619(2380.983)	2678.948(5486.303)	1274.586(1130.138)
Telmisartan	4699.894(41335.897)	3856.6(30518.071)	6481.819(49436.552)	4898.127(35109.147)
Temazepam	279.199(1061.022)	153.782(115.023)	342.847(1265.834)	146.924(65.02)
Testosterone	3622.17(4140.278)	4445.438(4912.789)	3663.498(4396.175)	4590.956(5246.58)
Theanine;	1819.454(2742.739)	1366.781(1424.619)	2138.05(3146.371)	1493.761(1527.77)
Theobromine	43840.022(50239.28)	50274.237(39008.573)	42746.307(46884.552)	53954.352(39621.193)
threo-Dihydrobupropion	959.671(1263.114)	899.034(1318.122)	970.564(1208.202)	898.166(1350.257)
Thr-Ile-Arg	334.018(1580.162)	174.397(391.703)	299.942(1746.529)	188.59(438.92)
Ticlopidine	228.217(1202.183)	52.712(180.862)	277.805(1397.262)	45.125(168.628)
Topiramate	883.512(3767.87)	360.884(470.487)	1085.88(4482.725)	366.228(537.766)
Toradol	356.538(2066.064)	150.603(104.488)	455.463(2469.352)	148.593(102.035)
trans-3'-Hydroxycotinine	2268.615(10601.908)	1686.299(5203.465)	1233.236(3119.976)	1359.612(4030.731)
Trazodone	2672.469(13819.619)	206.455(55.025)	3739.443(16447.77)	208.643(57.472)
Tri-2-ethylhexyl trimellitate	6954.814(58249.323)	2150.885(4550.116)	1221.862(1696.585)	2565.286(5161.634)
Trigonelline	62593.319(128404.523)	87574.388(113723.624)	66818.372(143147.881)	94052.01(122519.557)
Trileptal	378.242(124.735)	1737.665(13037.79)	392.867(128.704)	2189.462(14998.322)
Trimethoprim	234.855(71.982)	2512.23(21564.074)	240.288(76.487)	3245.027(24808.634)
Trimethylamine-N-oxide	22496.762(34083.237)	15784.326(13954.105)	25028.914(38657.129)	14414.784(10594.282)
Triptolide	572.071(359.723)	709.428(1341.517)	608.313(410.976)	757.077(1539.512)
Tryptophan	15719.222(4762.968)	15591.457(4927.165)	15508.626(4851.561)	15048.978(5005.799)
Tyrosine	6484.429(2346.848)	6649.41(2125.156)	6372.675(2355.791)	6620.619(2272.411)
Urea	128763.489(48161.656)	135736.88(41188.088)	128773.302(50486.088)	132146.779(38578.177)
Urocanic acid;	20103.21(25401.881)	20113.659(16158.372)	21750.5(29758.063)	21866.059(18012.708)
Usnic acid	6421.074(38109.236)	5909.508(26905.817)	2771.907(1725.232)	6767.755(30846.452)
Complex Lipids (CL)
AC (10:0)	14300.667(14495.722)	14592.903(12632.497)	14299.18(15986.705)	15304.621(13912.854)
AC (10:1)	7852.356(5661.808)	8700.584(5463.897)	7704.051(6028.18)	8895.645(5924.822)
AC (12:0)	6801.104(4854.843)	7472.708(4034.354)	6652.962(5029.517)	7433.406(3978.211)
AC (12:1)	5342.259(2975.805)	5782.079(2495.997)	5250.448(3005.47)	5779.664(2466.414)
AC (14:1)	7653.305(5643.002)	7865.258(4525.933)	7670.8(5957.272)	7876.844(4540.047)
AC (14:2)	4537.778(3261.62)	5105.633(2880.79)	4533.971(3556.58)	5111.986(2806.317)
AC (16:0)	10907.214(3516.947)	10958.197(3206.646)	10240.456(3053.947)	10630.098(2958.93)
AC (18:0)	4409.46(1523.433)	4658.607(1398.628)	4241.255(1498.351)	4527.743(1288.803)
AC (18:1)	15169.411(6563.264)	14716.482(4589.592)	14552.69(6291.98)	14539.384(4595.967)
AC (18:2)	9086.774(4258.756)	9507.785(3723.066)	8473.128(4008.707)	9215.757(3414.944)
AC (8:0)	5424.664(7636.621)	5324.659(5489.183)	5578.054(8810.926)	5661.698(6126.403)
CE (14:0)	483.105(328.13)	550.26(299.965)	517.754(354.457)	566.25(294.07)
CE (16:0)	6284.196(5322.107)	5971.764(4027.806)	6640.605(5705.632)	6052.502(3655.343)
CE (16:1)	44723.031(22333.233)	45240.669(19130.581)	46466.245(21911.29)	44961.974(18550.491)
CE (18:0)	3286.85(1793.581)	3220.682(1502.875)	3248.724(1768.19)	3255.714(1566.484)
CE (18:1)	32176.362(13035.556)	33019.476(10977.599)	33329.958(13182.182)	33803.223(10306.817)
CE (18:2)	360370.43(102450.354)	395504.729(97524.484)	365905.916(104757.775)	408420.872(96560.058)
CE (18:3)	13226.28(5296.356)	16158.621(6188.509)	13538.692(5308.083)	16026.716(5476.892)
CE (20:2)	7353.518(4456.574)	8560.232(3729.559)	7480.067(4723.572)	8876.919(3620.926)
CE (20:3)	65342.381(23690.393)	72249.761(24364.326)	66916.365(23589.777)	74083.382(23946.671)
CE (20:4)	760763.777(278873.716)	769431.808(251914.063)	774727.643(270809.091)	762789.124(215866.426)
CE (20:5)	17407.549(19917.453)	12423.777(8256.741)	19104.609(22573.844)	12828.237(8956.276)
CE (22:2)	686.936(506.637)	714.698(520.067)	676.49(502.562)	745.29(543.744)
CE (22:6)	132582.468(60465.938)	114384.853(39714.847)	139199.071(65068.192)	118510.435(39055.205)
Ceramide (d34:1) - ESI(+)	7991.308(2279.1)	7701.808(1766.753)	7687.199(2250.215)	7834.529(1868.036)
Ceramide (d36:1) - ESI(+)	5055.887(1639.5)	4781.199(1246.336)	4945.072(1449.706)	4913.929(1227.46)
Ceramide (d38:1) - ESI(+)	6696.998(1780.221)	6981.944(1458.36)	6664.704(1627.166)	7112.106(1389.354)
Ceramide (d40:1)	21686.844(5740.739)	23489.285(4735.334)	21422.451(5095.414)	23401.997(4615.503)
Ceramide (d41:1) - ESI (+)	6918.214(1876.08)	7517.217(1659.079)	6992.447(1758.751)	7645.828(1704.017)
Ceramide (d42:1) - ESI (+)	71508.239(18019.881)	78197.952(14457.978)	70141.421(16527.622)	77355.897(13980.101)
Ceramide (d42:2) A - ESI (+)	19273.129(4975.246)	18114.439(3325.542)	18658.838(4645.216)	18167.611(3294.727)
Ceramide (d42:2) B - ESI (+)	14981.161(4149.123)	17174.124(4245.274)	15071.338(4164.235)	17288.064(4089.868)
Ceramide (d32:1)	3595.683(1323.517)	3755.63(977.806)	3473.329(1135.936)	3749.235(876.773)
Ceramide (d33:1)	2916.634(935.773)	3016.705(807.728)	2905.891(954.228)	3011.126(830.753)
Ceramide (d34:0)	4886.997(2053.157)	4687(1716.579)	4705.485(1904.271)	4578.351(1702.528)
Ceramide (d34:1) - ESI(-)	18074.154(4880.408)	17694.653(3936.635)	16797.099(3886.53)	17358.862(3879.255)
Ceramide (d34:2)	3094.181(847.888)	3030.248(713.119)	3059.406(823.881)	3103.748(732.199)
Ceramide (d36:1) - ESI(-)	1637.345(721.82)	1539.002(608.946)	1547.936(631.269)	1516.191(611.004)
Ceramide (d38:1) - ESI(-)	11993.384(4407.452)	12156.053(3738.061)	11661.638(4066.525)	12037.971(3600.075)
Ceramide (d39:1)	6299.483(2739.989)	6979.275(2440.541)	6280.654(2642.502)	6928.753(2492.845)
Ceramide (d40:0)	1765.181(1227.484)	1564.678(901.085)	1775.733(1264.199)	1479.739(772.332)
Ceramide (d40:2)	6057.125(4179.286)	6235.898(4315.18)	5995.39(4515.358)	6101.231(4353.501)
Ceramide (d41:1) - ESI(-)	42041.811(15059.383)	46380.145(13427.707)	41060.244(14002.301)	45628.819(13367.535)
Ceramide (d42:0)	11948.609(7113.944)	11294.104(4976.297)	11987.369(7448.888)	10658.27(4389.341)
Ceramide (d42:1) - ESI(-)	136674.648(44023.767)	149770.415(39576.94)	131275.247(38296.961)	146093.73(38714.63)
Ceramide (d42:2) A - ESI(-)	49252.166(17827.101)	47220.491(13180.04)	45881.62(14014.478)	45775.601(12303.101)
Ceramide (d42:2) B - ESI(-)	37317.754(16468.604)	35789.863(11255.565)	34603.652(14003.87)	34888.751(10464.998)
Ceramide (d43:1)	2528.23(1370.14)	2789.752(1196.521)	2524.053(1366.934)	2658.272(1055.678)
Ceramide (d44:1)	846.904(541.153)	822.512(399.283)	766.114(383.948)	766.223(335.297)
Cholesterol	266952.992(63543.111)	283483.733(67507.559)	259126.592(62668.048)	282785.483(70992.096)
DG (32:0)	2029.32(748.253)	1982.392(914.732)	1876.907(663.523)	1834.096(743.093)
DG (32:1)	5251.897(3457.449)	4947.61(2880.584)	4839.272(3261.309)	4417.438(2663.105)
DG (34:1)	1041.038(494.395)	999.382(487.017)	957.669(477.567)	926.246(447.834)
DG (34:2)	32528.392(13807.47)	30539.842(13070.979)	29395.286(12112.58)	28013.19(12155.434)
DG (34:3)	5185.782(3045.124)	4572.847(2077.17)	4934.302(2970.925)	4487.862(2240.726)
DG (36:1)	6350.769(3167.505)	6121.406(3281.803)	5774.621(2635.876)	5434.807(2715.326)
DG (36:2)	55205.662(20357.43)	49677.788(17704.742)	52703.881(20071.649)	46096.408(15020.654)
DG (36:3)	70925.903(27194.121)	65340.022(22354.965)	66885.539(26880.219)	62128.554(20637.751)
DG (36:4) A	16838.454(8807.583)	16004.561(7408.839)	15646.998(8185.164)	15562.018(6792.317)
DG (36:4) B	4169.876(3637.695)	3516.148(2613.304)	3898.521(3366.237)	3094.96(2394.278)
DG (36:5)	2206.156(1211.632)	2086.253(902.788)	2013.999(1107.932)	2061.556(899.951)
DG (38:5)	10566.304(4064.74)	10089.518(3680.913)	9992.912(3910.752)	9028.535(2964.831)
DG (38:6)	6169.284(3104.712)	5407.065(2535.955)	5872.225(2936.044)	4956.003(2363.195)
FA (10:0) (capric acid)	1604.441(1050.232)	1407.005(1073.102)	1560.414(987.235)	1389.12(1089.533)
FA (12:0) (lauric acid)	8080.776(5386.504)	8269.26(5625.99)	7817.814(5729.118)	8256.763(6226.421)
FA (14:0) (myristic acid)	46315.443(13985.33)	46285.78(10922.906)	47112.249(14211.236)	46853.296(11340.191)
FA (14:1) (physeteric acid)	5158.99(3232.701)	4681.581(1944.979)	5675.279(3405.73)	4939.859(1863.019)
FA (15:0) (pentadecylic acid)	10544.8(2976.688)	10266.457(2239.062)	10445.753(2875.65)	10166.415(2277.093)
FA (16:1) (palmitoleic acid)	87362.569(45359.632)	76933.028(35142.058)	94190.824(42663.898)	81229.717(35498.966)
FA (17:0) (margaric acid)	22117.789(4474.162)	21235.84(3887.35)	21808.81(4648.64)	21042.005(4049.927)
FA (18:1) (oleic acid)	1454192.087(480456.365)	1349284.059(394857.372)	1514940.428(454631.23)	1371889.761(394848.646)
FA (18:2) (linoleic acid)	573453.977(197151.585)	559405.212(162215.142)	585206.405(180559.916)	569154.315(153284.183)
FA (18:3) (linolenic acid)	52408.007(25261.774)	49568.813(16119.839)	51000.998(19313.505)	51302.963(15495.082)
FA (20:1) (eicosenoic acid)	18300.811(5932.05)	17239.139(4691.897)	18874.442(6071.433)	17346.67(4535.503)
FA (20:2) (eicosadienoic acid)	9414.386(2783.824)	9398.564(2656.075)	9649.009(2661.535)	9583.691(2575.188)
FA (20:3) (eicosatrienoic acid)	2064.852(782.798)	2106.53(696.017)	2092.753(748.261)	2033.302(662.201)
FA (20:3) (homo-gamma-linolenic acid)	9019.322(2564.168)	9232.52(2388.112)	9003.087(2432.207)	9053.404(2381.869)
FA (20:4) (arachidonic acid)	43084.156(11307.632)	45485.009(12124.954)	41194.285(10661.025)	43026.798(9467.557)
FA (20:5) (eicosapentaenoic acid)	7210.305(8172.735)	5310.154(4416.295)	6853.569(8590.614)	5238.719(4843.886)
FA (22:0) (behenic acid)	4796.588(1883.561)	4776.335(2235.782)	4558.918(1650.069)	4565.138(1731.25)
FA (22:6) (docosahexaenoic acid)	35785.158(23581.553)	31506.346(14537.092)	36424.522(25779.108)	31812.444(15865.045)
FA (24:0) (lignoceric acid)	9002.74(3316.901)	9144.823(3857.725)	8443.659(2750.451)	8653.491(3064.249)
FA (24:1) (nervonic acid)	3404.095(1062.601)	3216.118(871.277)	3222.997(823.848)	3107.598(848.043)
Gal-Gal-Cer (d18:1/16:0)/Lactosylceramide (d18:1/16:0)	37250.999(11809.088)	37236.749(10987.775)	36441.158(12453.56)	37090.618(11161.394)
GlcCer (d38:1)	3730.008(1287.974)	3948.513(1065.45)	3672.435(1216.352)	3940.785(1040.384)
GlcCer (d40:1) - ESI(-)	22073.89(7846.193)	22731.523(6665.458)	21197.084(7708.24)	22296.642(6309.151)
GlcCer (d41:1)	12088.153(4455.943)	12743.895(4333.197)	11654.937(4140.417)	12390.181(3955.261)
GlcCer (d42:1) - ESI(-)	25575.096(9070.161)	26263.818(7929.532)	24105.616(8565.355)	25349.459(6949.024)
GlcCer (d42:2) - ESI(-)	19888.456(7749.181)	17973.465(6288.748)	18678.346(6996.248)	17368.677(5282.948)
GlcCer (d14:1(4E)/20:0(2OH))	6302.067(3492.07)	6460.128(3125.454)	6498.705(3668.466)	6436.079(3158.302)
GlcCer (d34:1)	7468.445(3751.415)	8251.003(4419.557)	6935.992(3609.829)	8118.449(4638.314)
GlcCer (d40:1) - ESI(+)	4100.143(1480.243)	4234.688(1219.049)	4066.633(1476.06)	4231.376(1212.092)
GlcCer (d42:1) - ESI(+)	17983.989(6028.82)	18240.869(5395.163)	17508.557(6212.084)	17779.495(4934.506)
GlcCer (d42:2) - ESI(+)	13729.159(5608.295)	12051.673(4176.986)	13382.165(5620)	12032.955(3833.784)
Lactosylceramide (d18:1/24:1(15Z))	2755.733(1184.633)	2537.724(815.608)	2706.015(1061.845)	2538.341(810.176)
LPC (14:0) - ESI(-)	1816.114(1007.334)	2045.03(925.463)	1806.548(974.751)	1983.11(915.949)
LPC (16:0) - ESI(-)	224092.722(72172.597)	240419.333(71704.173)	210628.888(62974.918)	229102.383(66473.46)
LPC (16:1) - ESI(-)	3256.883(1286.541)	3465.425(1194.712)	3230.526(1270.007)	3355.22(1189.375)
LPC (17:1)	2907.335(879.847)	2996.073(1096.874)	2853.821(865.494)	2872.984(1044.8)
LPC (18:0) A - ESI(-)	7418.389(3009.415)	8077.783(2590.056)	7053.492(2810.519)	7812.018(2599.199)
LPC (18:0) B - ESI(-)	99494.905(36134.374)	108242.985(32910.725)	94247.037(33404.908)	104492.539(33092.3)
LPC (18:1) - ESI(-)	47798.748(19375.801)	51591.653(19211.667)	45171.37(18891.253)	49476.855(18392.004)
LPC (18:2) - ESI(-)	60906.166(28020.858)	71522.652(31446.609)	55570.296(24563.184)	70307.404(30731.739)
LPC (20:0)	2602.173(1120.102)	2667.429(891.909)	2537.269(1076.668)	2657.007(901.485)
LPC (20:1) - ESI(-)	3013.633(1298.505)	2917.096(1050.301)	2949.314(1165.903)	2882.011(1092.87)
LPC (20:1) - ESI(+)	713.456(419.647)	654.494(268.413)	667.442(370.369)	640.514(265.426)
LPC (20:2) - ESI(-)	4059.133(1281.292)	4450.809(1469.606)	3913.556(1120.135)	4415.508(1530.112)
LPC (20:2) - ESI(+)	518.937(285.076)	598.846(314.265)	489.388(255.973)	591.929(320.009)
LPC (20:3) - ESI(-)	3582.326(1705.034)	4021.253(1564.565)	3377.067(1587.043)	3778.861(1520.097)
LPC (22:4)	1706.729(976.366)	1894.898(1004.387)	1482.79(851.308)	1675.62(753.05)
LPC (22:5) - ESI(-)	675.167(447.702)	664.823(383.062)	588.229(365.946)	625.645(378.889)
LPC (22:6)	18296.637(8748.95)	17120.89(7390.865)	17892.205(8795.155)	17059.345(7938.417)
LPC (o-16:0)	7726.959(3135.329)	8366.675(3289.673)	6972.434(2368.186)	8002.555(3166.715)
LPC (p-16:0)/LPC (o-16:1)	10752.235(4110.82)	11778.247(4172.532)	9871.584(3425.003)	11229.396(3803.267)
LPC (p-18:0)/LPC (o-18:1)	5609.615(1996.592)	5649.593(2083.157)	5320.569(1820.383)	5448.102(2139.783)
LPC (14:0) - ESI(+)	12225.274(5163.537)	14568.798(5062.405)	12327.159(4956.072)	14298.088(5037.991)
LPC (15:0)	12084.127(4819.914)	12943.535(4361.419)	11797.995(4420.944)	12914.474(4391.999)
LPC (16:0) - ESI(+)	1926106.937(412946.468)	2025455.264(509547.986)	1845303.056(386878.744)	1953940.844(488040.87)
LPC (16:1) - ESI(+)	18357.864(6537.325)	19256.04(6089.078)	18102.21(5252.964)	19005.283(6187.711)
LPC (18:0) - ESI(+)	597884.618(199525.827)	642665.246(221367.761)	575304.178(190861.694)	627007.336(232772.768)
LPC (18:1) - ESI(+)	267553.679(104625.2)	280752.212(113394.873)	250815.703(90364.26)	265656.896(100100.885)
LPC (18:2) - ESI(+)	453109.903(200728.084)	547483.468(267853.354)	411754.083(175401.553)	530079.324(250479.673)
LPC (18:3)	3781.745(1556.029)	4762.878(2448.244)	3586.936(1415.53)	4529.316(1778.483)
LPC (20:3) - ESI(+)	18658.988(7504.447)	20830.978(7040.033)	17363.957(6484.747)	19646.263(5900.561)
LPC (20:4)	92588.56(39171.901)	99801.287(39143.693)	83115.248(29224.178)	91499.708(29535.203)
LPC (20:5)	8554.056(10259.538)	6693.724(5097.151)	8602.432(11112.606)	6635.493(5583.273)
LPC (22:5) - ESI(+)	4133.499(2034.537)	4006.158(1626.825)	3743.911(1786.148)	3766.871(1528.189)
LPE (16:0)	3007.892(1492.945)	3345.916(1755.537)	2828.742(1357.831)	3246.499(1691.23)
LPE (18:2) - ESI(-)	4521.977(2417.216)	5517.915(3099.215)	4201.716(2091.519)	5649.956(3201.503)
LPE (20:4) - ESI(-)	3411.332(1579.491)	3835.167(1358.006)	3242.724(1471.892)	3781.322(1408.073)
LPE (22:6)	2511.314(1103.103)	2584.869(1142.272)	2513.448(1167.059)	2639.765(1167.794)
LPE (18:0)	2976.4(935.468)	3330.697(987.882)	2976.72(914.575)	3291.538(1032.858)
LPE (18:2) - ESI(+)	3940.782(1604.285)	4738.299(2407.019)	3705.225(1546.128)	4828.722(2527.474)
LPE (20:4) - ESI(+)	3205.181(1241.82)	3617.274(1320.76)	3131.703(1232.432)	3563.497(1232.696)
PC (16:0/9:0(CHO))	4327.064(2722.879)	4282.307(2603.353)	4063.458(2415.238)	4088.188(2455.075)
PC (32:0) - ESI(-)	14490.961(3964.7)	14558.291(3478.332)	14173.518(3865.137)	14514.44(3524.546)
PC (32:1) - ESI(-)	14447.376(7522.552)	14662.134(6394.392)	15141.45(7626.112)	14641.654(6148.462)
PC (32:2) - ESI(-)	13463.361(6508.264)	16204.369(5624.383)	14050.917(5985.079)	16666.589(5393.249)
PC (33:1) - ESI(-)	2353.684(1083.204)	2374.083(853.644)	2445.074(1104.637)	2361.716(832.373)
PC (33:2) - ESI(-)	3860.198(1605.855)	4336.55(1397.757)	4062.384(1595.616)	4497.506(1396.348)
PC (34:0) - ESI(-)	8251.523(2184.754)	8469.609(1811.655)	8053.581(2009.851)	8465.187(1814.817)
PC (34:2) - ESI(-)	240630.097(60351.691)	258867.547(56457.148)	237975.775(58150.543)	260900.337(57213.603)
PC (34:3)	16244.273(6359.067)	18088.554(6094.852)	16619.89(6500.646)	18691.548(6145.103)
PC (34:4) - ESI(-)	3988.556(2296.794)	4598.624(1731.583)	4259(2366.311)	4641.965(1743.509)
PC (35:1) - ESI(-)	3093.959(1098.086)	3051.722(977.026)	3114.587(1111.442)	2990.347(962.299)
PC (35:2)	9207.837(2691.891)	9716.991(2633.897)	9074.375(2713.072)	9977.682(2615.637)
PC (35:4) - ESI(-)	2567.664(1136.268)	2622.666(936.586)	2598.481(1176.03)	2585.304(775.291)
PC (36:1) - ESI(-)	60700.134(17787.723)	61602.252(15986.223)	60443.364(17987.433)	61466.942(16301.303)
PC (36:3) A - ESI(-)	78001.315(26248.654)	80601.946(20165.252)	76566.024(25173.844)	80141.523(19892.495)
PC (36:3) B - ESI(-)	80122.729(25240.712)	84455.963(19138.885)	79575.825(24715.727)	83766.047(19227.98)
PC (36:4) A - ESI(-)	50001.555(19418.961)	58881.412(19057.435)	49070.262(18583.73)	60741.165(19396.955)
PC (36:4) B - ESI(-)	165608.498(45603.524)	172562.505(36378.869)	161991.938(43674.505)	170395.971(35833.334)
PC (36:5) A	2138.31(1339.816)	2567.216(1605.787)	2117.074(1258.51)	2799.54(1649.863)
PC (36:5) B	41857.83(35378.719)	33407.87(22725.882)	39725.734(31438.644)	33188.832(24114.183)
PC (37:2) - ESI(-)	1427.867(571.478)	1549.892(656.208)	1435.635(578.748)	1615.775(681.224)
PC (37:3)	19429.669(8642.077)	20766.774(7555.42)	19976.601(8593.197)	21666.748(7553.164)
PC (37:4) - ESI(-)	3610.43(1262.482)	3600.739(1164.94)	3505.437(1289.633)	3567.025(1181.887)
PC (38:2)	4724.469(1540.569)	4816.371(1178.537)	4783.461(1545.779)	4933.012(1212.134)
PC (38:3) - ESI(-)	29648.655(10260.002)	31432.948(7745.999)	29658.427(10093.354)	30947.485(7542.327)
PC (38:4) A - ESI(-)	57986.619(17566.019)	60883.346(16516.825)	57004.694(17456.97)	60297.426(17078.597)
PC (38:5) A - ESI(-)	19182.481(6029.043)	19166.914(4819.422)	18676.833(5687.059)	18966.356(4798.877)
PC (38:5) B - ESI(-)	12329.808(8869.88)	10448.295(4369.029)	12064.361(8160.002)	10504.881(4619.341)
PC (38:6) - ESI(-)	75564.438(34561.384)	68827.018(26086.774)	75541.752(33241.58)	68594.619(26922.203)
PC (39:6)	18191.534(9715.309)	16532.441(6454.175)	20136.065(10343.655)	17559.66(6586.754)
PC (40:4) - ESI(-)	3651.767(1838.864)	3888.447(1301.818)	3545.995(1888.218)	3778.623(1260.441)
PC (40:5) A - ESI(-)	4364.652(1888.948)	4187.943(1433.041)	4197.852(1807.296)	4159.711(1422.71)
PC (40:5) B - ESI(-)	1949.867(1019.491)	2160.184(912.295)	1965.854(1071.325)	2061.666(780.046)
PC (40:6) B	20657.541(8269.246)	18554.405(6543.511)	20500.278(7688.845)	18505.132(6694.103)
PC (40:7) - ESI(-)	2669.718(1393.762)	2433.114(925.635)	2687.754(1387.038)	2469.947(915.054)
PC (40:8) - ESI(-)	2630.788(1139.643)	2734.932(900.85)	2529.097(1022.741)	2689.323(903.241)
PC (42:5)	3139.766(1127.172)	3024.694(1140.962)	3350.413(1008.909)	3183.849(1178.252)
PC (42:6)	2237.693(1216.735)	2297.879(1311.502)	2395.646(1254.694)	2328.609(1331.271)
PC (o-32:0) - ESI(-)	2806.219(868.036)	2847.252(794.141)	2704.901(854.074)	2839.836(808.911)
PC (p-32:0)/PC (o-32:1) - ESI(-)	2338.644(927.886)	2365.854(804.708)	2198.427(840.691)	2327.428(708.201)
PC (p-32:0)/PC (o-32:1) - ESI(+)	29152.037(7872.188)	30771.998(7341.47)	28791.902(7290.532)	31452.394(7114.976)
PC (p-34:1)/PC (o-34:2) A	4520.84(2258.236)	5300.943(2014.065)	4423.379(2326.169)	5437.238(2111.38)
PC (p-34:1)/PC (o-34:2) B	2874.162(1241.363)	2975.868(1271.407)	2840.858(1220.775)	3051.915(1202.753)
PC (p-34:2)/PC (o-34:3) - ESI(-)	13080.94(4655.151)	15147.291(4618.811)	12892.841(4865.648)	15380.58(4804.902)
PC (p-36:1)/PC (o-36:2)	1579.393(1039.658)	1842.803(957.813)	1526.708(1086.379)	1895.22(1014.876)
PC (p-36:3)/PC (o-36:4) - ESI(-)	21432.678(7961.51)	23318.595(6892.306)	20094.728(7800.44)	22439.049(5928.081)
PC (p-36:3)/PC (o-36:4) - ESI(+)	227889.598(84207.01)	254677.838(68833.936)	218750.994(79336.03)	250260.239(66263.843)
PC (p-36:4)/PC (o-36:5) - ESI(-)	12136.93(5243.46)	13380.29(4590.962)	11209.419(4598.339)	12873.218(4180.114)
PC (p-38:3)/PC (o-38:4) - ESI(-)	7180.199(2581.694)	8011.26(2278.842)	6875.31(2520.292)	7818.047(2159.075)
PC (p-38:4)/PC (o-38:5) A	16408.903(5205.505)	17597.828(4431.343)	15828.761(5468.838)	17257.046(4153.423)
PC (p-38:4)/PC (o-38:5) B	2559.33(1097.47)	2769.763(1152.827)	2456.79(1084.768)	2618.333(1025.333)
PC (p-38:5)/PC (o-38:6)	1297.362(880.416)	1291.415(783.351)	1279.173(752.065)	1286.904(829.333)
PC (p-40:1)/PC (o-40:2)	1485.155(608.109)	1292.088(473.435)	1494.473(632.47)	1309.365(478.286)
PC (p-40:3)/PC (o-40:4)	1750.816(685.913)	1868.47(638.755)	1709.895(678.64)	1814.465(639.48)
PC (p-40:4)/PC (o-40:5) - ESI(-)	1855.515(641.097)	1784.499(529.196)	1816.722(663.909)	1767.847(538.828)
PC (p-40:7)/PC (o-40:8)	12784.77(9315.863)	11294.973(6789.332)	14104.589(8777.856)	12457.324(6433.103)
PC (p-42:3)/PC (o-42:4)	4785.842(1784.509)	5178.399(1630.148)	4717.303(1763.415)	5127.617(1512.806)
PC (p-42:4)/PC (o-42:5) - ESI(-)	2268.307(909.076)	2270.498(870.57)	2194.447(934.078)	2241.394(850.209)
PC (p-42:5)/PC (o-42:6)	618.687(355.575)	610.366(274.685)	607.345(377.235)	581.2(268.483)
PC (p-44:4)/PC (o-44:5) - ESI(-)	2845.694(1045.311)	2893.365(908.463)	2771.075(1020.627)	2855.548(932.176)
PC (p-44:5)/PC (o-44:6)	3310.494(1275.999)	3174.484(993.019)	3381.333(1340.399)	3219.029(969.884)
PC 34:4e	6443.081(2515.863)	7999.075(2933.128)	6516.076(2412.817)	8349.359(2908.212)
PC 38:7e	16964.282(13526.498)	15342.968(9446.371)	17136.82(13560.53)	15811.988(10420.609)
PC 40:5e	12165.024(3482.196)	12677.876(3009.874)	12168.625(3744.067)	12594.987(2717.054)
PC 40:6e	22316.948(7430.313)	21474.846(6189.986)	22072.534(7682.321)	21356.415(5856.757)
PC (28:0)	3246.565(4662.849)	3239.16(2348.658)	3627.569(5348.607)	3183.558(2184.545)
PC (30:0)	158777.616(83572.094)	179096.713(65617.314)	168743.529(90634.233)	178533.126(59846.758)
PC (31:0)	10922.351(4521.628)	11042.588(3052.892)	11579.689(4762.557)	11515.423(3114.079)
PC (31:1)	1677.788(1455.465)	1660.939(915.401)	1878.221(1600.447)	1764.88(950.338)
PC (32:0) - ESI(+)	256268.716(58170.605)	250135.791(53964.518)	257737.991(58248.811)	252341.298(49340.284)
PC (32:1) - ESI(+)	239846.485(124170.713)	249536.641(113064.066)	256265.278(131558.123)	254543.335(118029.568)
PC (32:2) - ESI(+)	56756.644(28246.729)	67703.831(25937.146)	61281.052(25930.591)	72298.473(25007.78)
PC (33:0)	10952.596(5641.864)	11592.978(3878.492)	11587.264(5855.338)	11988.418(3933.779)
PC (33:1) - ESI(+)	53543.632(20928.978)	53553.558(13337.174)	57061.868(21666.224)	55115.812(13475.168)
PC (33:2) - ESI(+)	78531.369(27527.116)	87270.676(25504.3)	83522.469(27977.154)	93784.229(23994.517)
PC (34:0) - ESI(+)	56673.124(14226.497)	56575.078(11243.201)	56978.355(13113.206)	57245.93(10988.946)
PC (34:1)	4013338.964(720952.007)	4067426.422(727466.087)	4097795.071(686391.117)	4072387.886(668154.082)
PC (34:2) - ESI(+)	8298954.78(1436737.757)	8880671.15(1333757.007)	8418099.742(1517545.767)	9131469.985(1282337.625)
PC (34:3) A	97711.278(31702.813)	106631.972(39043.209)	103128.289(28956.558)	112048.788(37578.688)
PC (34:3) B	108771.059(36242.03)	128990.918(46188.814)	116006.756(36977.04)	137512.831(45224.383)
PC (34:3) C	86598.612(39702.386)	108697.965(49708.994)	90974.287(44406.274)	112006.398(49285.341)
PC (34:4) - ESI(+)	17218.357(9083.701)	20014.966(7594.249)	18765.38(9434.486)	20817.07(7544.067)
PC (35:1) - ESI(+)	46139.315(13080.522)	45638.931(9232.36)	48062.7(13479.237)	46489.793(9024.083)
PC (35:2) A	109536.799(36351.893)	103212.896(30675.48)	115910.298(36351.794)	104178.68(32765.995)
PC (35:2) B	131176.614(32124.982)	137458.977(30973.043)	136153.641(31409.779)	144620.016(29535.737)
PC (35:3)	40372.126(10564.132)	44343.372(11336.707)	42224.005(10290.336)	46715.552(10847.772)
PC (35:4) - ESI(+)	22778.31(8961.192)	23974.006(6756.722)	24298.305(9278.648)	25055.909(6516.302)
PC (36:1) - ESI(+)	656088.196(185659.526)	660392.494(148989.452)	684314.568(191032.324)	670588.694(154080.891)
PC (36:2)	4529060.48(909760.507)	4996033.975(881985.183)	4659485.5(885858.543)	5202361.202(878003.988)
PC (36:3) A - ESI(+)	1277000.345(445850.9)	1366182.069(370360.325)	1306783.59(413360.001)	1413698.006(377268.745)
PC (36:3) B - ESI(+)	1639032.954(502617.113)	1716418.049(393778.108)	1656786.979(497457.461)	1754675.994(417736.798)
PC (36:4) A - ESI(+)	344228.244(141889.724)	433150.27(175314.159)	352156.763(135378.468)	460327.086(179157.48)
PC (36:4) B - ESI(+)	254789.338(417790.093)	206974.331(69274.833)	290186.954(490075.248)	211942.437(72849.794)
PC (36:4) C - ESI(+)	3945315.162(980469.466)	4037185.749(932394.375)	4017345.587(950229.435)	4041263.953(904180.707)
PC (36:5) C	63676.772(293144.05)	37777.207(75598.623)	75066.456(344291.891)	36454.358(71241.705)
PC (36:5) D	466335.725(583640.353)	328794.138(256617.495)	522920.29(662773.132)	349071.021(285083.822)
PC (36:5)A	10087.21(5302.765)	12082.737(6355.171)	10537.385(5204.716)	13178.345(6561.16)
PC (36:6)	7517.927(4687.721)	7514.303(3539.182)	8522.707(4868.049)	8177.996(3691.057)
PC (37:2) - ESI(+)	12948.098(3497.278)	14134.187(3647.086)	13382.403(3420.515)	14766.724(3764.208)
PC (37:4) - ESI(+)	51981.159(19322.358)	49132.105(16397.252)	55140.179(19721.563)	49171.954(15891.326)
PC (37:5)	36908.954(34432.55)	28967.669(14940.073)	40739.105(38835.732)	30400.788(16224.117)
PC (37:6)	9891.772(5465.158)	8696.041(4047.719)	11125.227(5788.227)	9452.384(4154.234)
PC (38:3) - ESI(+)	545962.223(199887.214)	581406.422(170804.445)	563669.536(203120.777)	586858.299(174007.685)
PC (38:4) A - ESI(+)	129827.943(52570.47)	130649.431(33178.708)	136588.525(56450.574)	134821.392(33538.443)
PC (38:4) B - ESI(+)	138945.853(49865.612)	150899.97(43419.782)	139468.52(48409.776)	148559.57(42347.703)
PC (38:4) C - ESI(+)	2313829.998(565304.201)	2391882.015(574272.595)	2369459.874(544941.787)	2417067.78(566241.852)
PC (38:5) A	732724.247(176405.92)	721011.877(165292.616)	749250.346(174332.641)	726361.694(164347.65)
PC (38:5) B - ESI(+)	385628.57(330057.265)	324021.431(136699.566)	421681.473(375952.014)	336941.192(149353.949)
PC (38:6) A - ESI(+)	122703.865(38145.153)	135842.09(35120.916)	127714.075(38815.023)	139468.196(35495.718)
PC (38:6) B - ESI(+)	3683483.214(1066200.996)	3373471.275(825187.655)	3837736.421(1126227.192)	3485281.204(837697.48)
PC (38:7)	9067.129(4522.378)	8494.519(3671.831)	10063.09(4613.949)	9197.56(3668.259)
PC (39:4)	4951.364(1392.551)	4980.401(1209.519)	5161.287(1412.986)	5084.381(1196.739)
PC (40:4) - ESI(+)	40710.749(17107.156)	43768.486(14761.039)	39908.33(17452.64)	42287.995(13584.315)
PC (40:5) A - ESI(+)	160984.496(51414.716)	153215.298(48927.121)	163977.645(53826.665)	154048.446(52495.588)
PC (40:5) B - ESI(+)	39290.673(16831.51)	43514.802(16159.023)	39626.637(17297.008)	43357.103(15760.681)
PC (40:6) A	26324.155(8352.257)	26286.775(7120.512)	27429.399(8246.52)	27065.817(7139.141)
PC (40:6)B	523343.738(235330.416)	448154.607(162581.361)	562604.084(254764.122)	467455.297(167059.509)
PC (40:7) A - ESI(+)	14123.954(4521.843)	15295.102(4113.716)	14194.433(4112.738)	15377.362(4186.091)
PC (40:7) B - ESI(+)	294687.493(123648.862)	260986.662(85720.284)	310043.863(123498.525)	274436.004(85433.318)
PC (40:8) - ESI(+)	15239.14(4848.028)	15297.801(4079.753)	15552.704(4225.795)	15705.297(4292.469)
PC (42:10)	2726.931(1374.175)	2509.831(1360.724)	2807.197(1358.449)	2557.702(1471.573)
PC (o-32:0) - ESI(+)	33066.939(8835.009)	34463.696(8408.236)	32634.257(8847.324)	35119.871(8361.956)
PC (o-34:0)	4253.752(1544.24)	4625.498(1473.237)	4254.556(1486.614)	4787.885(1516.673)
PC (p-32:1)/PC (o-32:2)	7732.065(2525.44)	8442.017(2078.799)	7658.733(2098.63)	8519.511(2085.491)
PC (p-34:1)/PC (o-34:2)	90514.308(41518.544)	112732.145(42037.713)	90362.3(43840.811)	118159.371(43883.945)
PC (p-34:2)/PC (o-34:3) - ESI(+)	134516.098(48579.028)	167161.547(53529.226)	136366.181(49093.247)	173386.082(53513.378)
PC (p-36:1)/PC (o-36:2) B	4576.41(1860.937)	4990.913(1761.819)	4686.759(1871.805)	5235.944(1736.014)
PC (p-36:2)/PC (o-36:3)	18401.743(7473.236)	22260.671(8493.763)	18848.555(7606.071)	23242.285(8689.103)
PC (p-36:4)/PC (o-36:5) - ESI(+)	222255.821(73873.841)	244403.223(62140.636)	213961.102(65308.437)	240147.53(55991.321)
PC (p-36:5)/PC (o-36:6)	43163.98(47010.214)	35793.982(29043.548)	43196.944(47713.695)	35753.832(31191.928)
PC (p-38:3)/PC (o-38:4) A - ESI(+)	23415.263(7747.924)	26268.221(7020.386)	23132.94(7893.985)	25693.398(6251.518)
PC (p-38:3)/PC (o-38:4) B - ESI(+)	60681.832(24417.325)	68924.225(21887.47)	59401.39(24899.037)	68257.213(21742.315)
PC (p-38:4)/PC (o-38:5) A	244736.068(73932.864)	253186.358(52211.505)	241258.162(73545.028)	251216.834(48379.253)
PC (p-38:4)/PC (o-38:5) B	46348.51(17350.154)	52251.201(14810.562)	45822.847(17680.613)	51798.501(13880.981)
PC (p-38:5)/PC (o-38:6) A	47602.588(24906.045)	44907.468(17837.495)	48165.106(23970.811)	46178.478(18332.548)
PC (p-38:5)/PC (o-38:6) B	60693.148(18465.69)	63136.031(15203.868)	61419.069(17813.941)	64316.344(14030.843)
PC (p-38:6)/PC (o-38:7)	38202.501(19743.59)	36368.564(13760.086)	38853.179(19547.248)	37243.933(14318.613)
PC (p-40:4)/PC (o-40:5) - ESI(+)	17184.561(5389.491)	17672.249(4621.409)	17091.52(5725.53)	17547.731(4356.749)
PC (p-40:6)/PC (o-40:7) A	40200.774(19957.817)	35888.168(13738.726)	41534.712(18886.27)	37069.642(14321.062)
PC (p-40:6)/PC (o-40:7) B	13510.106(6889.457)	13100.064(5544.826)	13963.862(7043.192)	13685.693(5731.919)
PC (p-42:4)/PC (o-42:5) - ESI(+)	12900.718(4496.163)	12896.037(3917.285)	12960.829(4885.885)	12882.917(3559.204)
PC (p-42:5)/PC (o-42:6) A	10237.461(3726.694)	10713.657(3758.542)	10263.989(3735.885)	10641.522(3407.914)
PC (p-42:5)/PC (o-42:6) B	3974.188(1415.292)	3956.085(1237.45)	4073.113(1509.236)	4103.264(1204.198)
PC (p-44:4)/PC (o-44:5) - ESI(+)	14453.858(5455.893)	14223.731(4628.827)	14264.516(5559.845)	14295.85(4388.886)
PE (34:1)	1935.048(1193.975)	1997.27(1266.931)	1940.194(1173.534)	1969.02(1276.846)
PE (34:2) - ESI(-)	2982.653(1876.385)	3405.593(2151.45)	3029.793(1764.276)	3459.196(2123.934)
PE (36:1) - ESI(-)	418.862(181.396)	445.435(181.825)	428.886(176.713)	435.757(175.15)
PE (36:2)	7905.774(4135.38)	8803.532(4225.603)	7732.053(3516.886)	8864.748(4103.972)
PE (36:3)	2026.786(1248.378)	2279.738(1430.26)	1955.058(975.455)	2312.145(1448.017)
PE (36:4) - ESI(-)	2941.499(1644.752)	3164.472(1950.982)	3029.575(1641.817)	3130.314(1951.074)
PE (38:2)	629.602(222.186)	682.787(206.229)	631.364(228.296)	669.438(196.116)
PE (38:6) - ESI(-)	7437.759(5142.646)	7356.489(4624.489)	8012.329(5306.57)	7427.759(4778.33)
PE (p-34:1)/PE (o-34:2) - ESI(-)	2025.04(785.489)	2051.91(695.945)	1973.582(738.517)	2059.683(685.308)
PE (p-34:2)/PE (o-34:3)	3040.334(1576.283)	3609.46(1747.103)	2882.224(1449.324)	3661.438(1859.658)
PE (p-36:1)/PE (o-36:2) - ESI(-)	2760.373(1320.05)	3068.12(1351.566)	2635.577(1273.389)	3006.465(1281.886)
PE (p-36:2)/PE (o-36:3) - ESI(-)	5957.994(2773.012)	6972.062(2936.918)	5688.236(2599.885)	6988.788(3104.579)
PE (p-36:4)/PE (o-36:5) - ESI(-)	15261.909(9626.399)	15928.908(8581.977)	13935.692(7710.994)	15318.456(7991.015)
PE (p-36:5)/PE (o-36:6)	2102.097(2962.828)	1485.236(2041.939)	1789.331(2236.012)	1462.848(2221.901)
PE (p-38:3)/PE (o-38:4)	1340.345(687.934)	1513.805(782.147)	1283.123(668.687)	1460.129(771.765)
PE (p-38:5)/PE (o-38:6) - ESI(-)	11786.825(6628.023)	12149.489(5341.659)	11040.293(5570.985)	11907.516(5099.043)
PE (p-38:6)/PE (o-38:7)	7532.92(4292.66)	7188.888(3364.912)	7276.368(3883.07)	7078.837(3513.041)
PE (p-40:4)/PE (o-40:5)	3399.555(1897.801)	3410.027(1799.437)	3305.616(1812.216)	3332.351(1602.38)
PE (34:2) - ESI(+)	8757.929(6410.569)	9879.682(7371.827)	9220.507(6694.552)	9966.166(7816.693)
PE (36:1) - ESI(+)	3379.71(1611.842)	3316.561(1592.325)	3263.487(1446.003)	3237.931(1493.842)
PE (36:4) - ESI(+)	14739.008(7468.332)	15255.178(7705.241)	15753.285(7583.178)	15504.53(7845.412)
PE (38:4)	39570.697(19154.594)	40390.086(15772.1)	41121.491(18723.161)	41293.918(15461.624)
PE (38:6) - ESI(+)	20257.66(12022.688)	19884.696(11866.824)	23154.655(12574.001)	20815.727(12437.645)
PE (p-34:1)/PE (o-34:2) - ESI(+)	2742.254(1098.637)	2862.174(974.659)	2672.766(988.62)	2874.238(962.614)
PE (p-36:1)/PE (o-36:2) - ESI(+)	2454.413(1024.933)	2762.367(992.448)	2409.249(954.259)	2777.374(951.171)
PE (p-36:2)/PE (o-36:3) - ESI(+)	8991.903(3876.705)	11041.406(4021.531)	8785.477(3533.158)	11426.737(4221.509)
PE (p-36:4)/PE (o-36:5) - ESI(+)	29345.071(18055.185)	30532.635(14508.762)	26863.725(13494.708)	30216.432(14178.163)
PE (p-38:4)/PE (o-38:5)	42614.164(20321.576)	46103.9(17411.189)	40822.867(18224.537)	45964.889(16706.401)
PE (p-38:5)/PE (o-38:6) - ESI(+)	24747.834(11095.999)	26262.641(9101.812)	23571.321(8663.977)	26241.401(8898.027)
PE (p-40:4)/PE (o-40:5) A	2896.209(2724.733)	2989.973(2175.181)	2689.895(2373.18)	2967.712(1955.17)
PE (p-40:4)/PE (o-40:5) B	3708.007(1951.993)	3692.493(1528.458)	3694.774(1901.318)	3668.946(1409.857)
PE (p-40:5)/PE (o-40:6)	6740.897(2550.286)	6806.706(1987.436)	6474.732(2366.006)	6819.497(1911.385)
PG (34:0)/PG (17:0/17:0)	76853.368(21921.357)	85280.313(20224.124)	75357.297(22903.419)	85157.322(20327.055)
PI (38:4)/PI (18:0-20:4)	120817.481(39400.359)	124008.066(31642.823)	120581.869(37338.394)	122380.788(30748.13)
SM (d30:1) - ESI(-)	1704.845(1134.453)	1947.17(774.108)	1741.938(1093.709)	1972.955(715.8)
SM (d32:0) - ESI(-)	1032.341(809.55)	1064.49(657.551)	1053.879(858.514)	1017.411(603.003)
SM (d32:1) - ESI(-)	44492.705(15861.723)	49754.267(12913.605)	44727.747(15016.049)	49684.296(12615.847)
SM (d32:2) - ESI(-)	3030.003(1334.652)	3230.614(1251.27)	3226.202(1351.425)	3409.244(1299.318)
SM (d33:1) - ESI(-)	22975.489(8246.125)	25365.753(7028.514)	22644.729(8358.501)	25229.246(7270.357)
SM (d34:0) - ESI(-)	4927.976(1784.951)	5032.83(1672.907)	4794.344(1692.618)	5037.227(1704.116)
SM (d34:1) - ESI(-)	155715.48(39317.352)	163369.808(34296.98)	150308.85(36641.578)	162587.859(33725.445)
SM (d34:2) - ESI(-)	57475.881(14166.69)	60371.724(13403.338)	57244.429(13620.13)	61368.681(13998.656)
SM (d36:0) - ESI(-)	1066.803(653.242)	879.715(483.034)	1014.529(570.255)	793.512(407.436)
SM (d36:1) - ESI(-)	36132.26(10486.124)	36986.044(8862.176)	34995.042(8656.887)	36417.919(8481.388)
SM (d36:2) - ESI(-)	5807.249(1805.715)	5799.331(1630.41)	5775.03(1738.188)	5779.314(1601.4)
SM (d36:3) - ESI(-)	1713.798(653.047)	1804.421(563.54)	1757.144(685.763)	1812.821(597.69)
SM (d37:1)	2411.418(1019.95)	2404.494(818.507)	2444.066(950.289)	2409.022(763.946)
SM (d38:0)	696.441(811.576)	522.617(447.127)	700.134(856.544)	478.008(462.61)
SM (d38:2) - ESI(-)	4790.522(1380.077)	4974.002(1318.512)	4778.59(1309.009)	5107.688(1365.518)
SM (d39:1) - ESI(-)	12841.047(4278.992)	14353.601(3784.665)	13016.383(4211.156)	14492.537(3819.146)
SM (d39:2)	12449.201(3511.981)	12954.634(3279.589)	13477.133(3201.714)	13842.164(2925.889)
SM (d40:1) - ESI(-)	46897.381(13275.565)	50082.888(10695.858)	46399.113(12523.495)	49650.664(10908.118)
SM (d40:2) A - ESI(-)	12273.795(4442.543)	12319.223(4118.364)	11967.871(3692.789)	12241.65(3901.865)
SM (d40:2) B - ESI(-)	17613.206(5158.79)	18864.027(4350.959)	17746.067(4989.101)	19207.058(4516.62)
SM (d40:3)	1079.194(398.684)	1151.905(387.017)	1050.49(391.197)	1191.378(407.458)
SM (d41:1) - ESI(-)	11075.677(11704.719)	13579.641(12424.293)	10616.592(11274.003)	13795.881(11975.701)
SM (d41:2) - ESI(-)	10157.654(3759.068)	10335.005(4166.592)	10404.338(3672.889)	10507.896(4378.528)
SM (d42:0) - ESI(+)	631.117(319.733)	572.32(282.695)	622.379(298.174)	537.076(274.555)
SM (d42:0) - ESI(-)	2435.513(802.742)	2325.825(740.385)	2470.148(793.653)	2287.991(787.949)
SM (d42:1) - ESI(-)	74113.422(22000.912)	76751.556(18783.673)	72184.156(20435.816)	74908.652(18692.96)
SM (d42:3) - ESI(-)	45369.2(13437.893)	44941.003(10551.682)	44198.136(12142.453)	45334.226(10354.542)
SM (d43:1) - ESI(-)	1610.475(804.178)	1785.517(763.855)	1618.018(814.733)	1667.998(676)
SM (d43:2) - ESI(-)	6637.877(3329.003)	6677.809(2804.014)	6613.861(3155.233)	6397.93(2458.095)
SM (d44:2)	3401.174(1320.178)	2954.684(961.942)	3395.111(1198.217)	2970.944(987.86)
SM (d41:3)	17542.807(4858.342)	18495.055(4033.934)	17960.03(4846.253)	18787.425(3742.284)
SM (d30:1) - ESI(+)	4627.855(3294.462)	5081.766(2205.718)	5028.808(3462.684)	5291.701(2009.151)
SM (d32:0) - ESI(+)	4527.417(2257.972)	4461.163(1515.584)	4874.777(2374.938)	4638.532(1513.107)
SM (d32:1) - ESI(+)	127487.665(50390.527)	141586.567(42157.93)	136372.342(49199.774)	147059.917(42153.968)
SM (d32:2) - ESI(+)	8419.355(3072.987)	8850.662(2752.191)	9261.809(3018.86)	9547.077(2585.789)
SM (d33:1) - ESI(+)	78897.543(30030.413)	81545.929(24155.104)	83598.798(30549.918)	85232.023(24689.826)
SM (d34:0) - ESI(+)	77128.042(21734.185)	77407.547(19252.704)	79148.787(20897.091)	80066.77(18722.585)
SM (d34:1) - ESI(+)	1815521.625(427328.564)	1839477.475(326129.156)	1828329.791(428344.536)	1881662.975(305967.847)
SM (d34:2) - ESI(+)	169414.754(41285.046)	172230.478(39764.32)	177731.172(39450.959)	181137.089(38632.856)
SM (d36:0) - ESI(+)	18743.046(8907.96)	15332.243(6070.249)	18843.91(8196.485)	15312.391(6112.929)
SM (d36:1) - ESI(+)	282139.394(75455.508)	277277.338(58280.773)	286717.136(68048.084)	283125.157(50994.077)
SM (d36:2) - ESI(+)	637435.743(182402.554)	634824.46(155709.619)	648968.61(164665.017)	658143.625(148372.072)
SM (d36:3) - ESI(+)	6491.66(2413.088)	6629.303(2061.528)	6979.774(2511.247)	7017.571(2071.407)
SM (d38:1)	224074.217(52840.443)	238184.289(46405.144)	233237.845(47492.938)	244612.794(44373.49)
SM (d38:2) - ESI(+)	102238.769(23254.677)	103697.728(23384.632)	106659.856(22123.4)	109042.026(21335.321)
SM (d39:1) - ESI(+)	55126.946(19385.078)	60979.282(17058.805)	59429.032(18852.674)	63790.017(17030.253)
SM (d40:0)	8519.977(3597.278)	7725.238(2745.348)	8866.396(3724.585)	7636.915(2899.059)
SM (d40:1) - ESI(+)	357194.17(87098.783)	373303.076(69403.177)	363600.727(79860.724)	376764.167(65965.404)
SM (d40:2) A - ESI(+)	192003.867(74381.653)	206939.521(72862.228)	197726.627(74937.129)	215299.681(75251.437)
SM (d40:2) B - ESI(+)	235158.05(59785.384)	255298.203(57750.75)	245271.672(56923.439)	266399.439(54255.607)
SM (d41:1) - ESI(+)	136526.853(38416.919)	143873.721(36214.448)	143360.216(37159.026)	147377.748(35202.988)
SM (d41:2) A - ESI(+)	41382.821(14921.589)	40584.006(12105.041)	43803.632(15241.692)	42626.808(11718.251)
SM (d41:2) B - ESI(+)	65492.772(20330.14)	72077.791(21032.207)	70731.196(19417.519)	77074.321(20042.703)
SM (d42:1) - ESI(+)	227228.943(65564.52)	235888.054(53178.336)	229198.281(66687.672)	234400.426(53184.15)
SM (d42:2)	552276.944(187216.547)	490026.241(121909.07)	554709.294(182209.049)	499090.359(116944.768)
SM (d42:3) - ESI(+)	360096.856(99212.364)	348735.256(79546.208)	369329.425(97539.146)	363893.997(72446.491)
SM (d43:1) - ESI(+)	6015.056(2273.428)	6198.991(2041.865)	6204.102(2326.495)	6117.228(1928.598)
SM (d43:2) - ESI(+)	14891.052(6807.646)	13945.815(5754.744)	15587.392(7127.791)	14090.14(5552.322)
TG (55:6)	10089.48(6268.964)	8140.342(3509.246)	10618.261(7123.437)	7813.759(3404.847)
TAG (58:7)/TAG (18:1/18:1/22:5)	17350.361(7968.934)	16648.95(5845.672)	17642.412(8739.651)	16064.8(5748.474)
TG (60:12)	6594.761(13689.356)	3710.704(4070.071)	7831.422(15989.851)	3920.165(4474.049)
TG (53:5)	10973.54(5251.608)	10286.984(3942.7)	10685.391(5107.823)	10116.072(3418.881)
TG (60:11)	8428.304(11674.572)	5497.847(3845.608)	9546.81(13530.976)	5506.312(3912.515)
TG (40:0)	6969.903(22773.737)	5975.792(11932.991)	5366.541(12887.212)	6134.296(13304.798)
TG (40:1)	1931.434(4239.428)	2087.013(3783.783)	1582.02(2660.445)	2140.263(4173.486)
TG (42:0)	9234.522(21761.184)	8844.978(15901.608)	7560.81(14465.31)	9004.003(17596.082)
TG (42:1)	6797.568(17520.658)	7739.975(16319.178)	5616.372(10985.062)	7542.464(16998.656)
TG (42:2)	2571.971(5933.309)	3829.423(10795.773)	2203.121(3842.725)	3854.495(11684.619)
TG (42:3)	591.158(714.913)	671.443(879.22)	543.039(624.657)	667.857(910.252)
TG (44:0)	19087.048(32238.546)	17886.319(25507.344)	16866.3(27378.177)	16999.68(26581.255)
TG (44:1)	18788.092(29782.097)	19478.318(28152.179)	16881.987(23775.499)	18816.535(29572.076)
TG (44:2)	8060.679(14384.219)	10064.354(23367.775)	6958.338(11163.511)	10584.424(26138.23)
TG (46:0)	2913.683(2889.773)	3210.711(2865.495)	2633.088(2657.701)	3022.861(2847.843)
TG (46:1)	78988.174(99974.002)	74842.169(86950.751)	73527.42(94024.564)	67406.911(82723.716)
TG (46:2)	34399.438(37849.21)	37666.18(47712.032)	32184.39(35761.877)	36569.847(51554.153)
TG (46:3) A	601.482(563.369)	733.247(1466.526)	541.566(491.284)	783.319(1666.273)
TG (46:3) B	5520.005(7775.947)	5107.884(7131.762)	4751.972(6081.917)	5340.125(7936.867)
TG (46:4) A	1736.197(1706.675)	2452.533(7382.425)	1571.274(1434.583)	2689.604(8429.38)
TG (46:4) B	1520.942(1603.93)	2160.803(6838.834)	1363.537(1358.418)	2381.213(7803.968)
TG (46:5)	350.027(264.398)	426.476(1213.469)	326.444(238.678)	470.062(1385.206)
TG (48:0)	59633.947(40059.321)	72255.424(51804.827)	56646.378(39295.717)	70024.672(52229.989)
TG (48:1)	445353.036(404942.517)	421062.403(327886.505)	412944.557(383735.571)	379546.827(287273.446)
TG (48:2)	232753.491(212433.045)	215309.555(160839.721)	223287.825(211409.198)	198900.58(150604.766)
TG (48:3)	66257.783(45379.776)	68608.011(52545.382)	63809.422(43231.229)	65745.352(52409.463)
TG (48:4) A	14636.937(12229.537)	16489.544(19911.708)	13975.86(11673.51)	16013.507(20807.177)
TG (48:4) B	10569.309(10549.743)	12439.978(18504.13)	9774.202(10123.516)	11658.077(19127.757)
TG (48:5)	2394.932(2124.793)	2607.435(2613.644)	2321.835(2169.799)	2554.014(2691.21)
TG (48:6)	731.456(341.644)	1120.169(4094.332)	735.053(362.762)	1248.354(4683.687)
TG (49:0)	5475.884(3437.407)	5547.724(2851.467)	5219.237(3275.43)	5313.1(2932.212)
TG (49:1)	38039.35(31682.085)	32431.609(18199.476)	35461.279(30090.794)	30042.222(16962.334)
TG (49:2)	5347.71(2994.124)	4908.392(3180.31)	5284.331(2880.868)	4910.13(3450.395)
TG (49:3)	8782.798(5619.053)	8058.518(3765.588)	8602.413(5371.364)	8056.122(3929.513)
TG (50:0)	28294.36(17765.307)	35864.991(22391.136)	26737.748(17017.073)	33243.52(20485.763)
TG (50:1)	295740.881(378872.38)	268871.222(259991.973)	283860.844(350257.099)	241553.582(258746.168)
TG (50:2)	1473341.655(765417.549)	1337335.537(606243.723)	1396824.909(729547.499)	1257985.029(574862.635)
TG (50:3) A	599554.098(373888.427)	538070.653(271710.362)	578201.298(358127.789)	515201.921(266481.825)
TG (50:3) B	1463.989(2654.267)	1979.068(6822.777)	1490.21(2747.56)	2269.534(7783.442)
TG (50:4)	113705.603(61749.855)	111373.426(49803.428)	108601.458(55033.535)	110330.359(48106.23)
TG (50:5)	18164.523(11639.543)	17487.784(9234.201)	17437.444(10448.935)	17542.815(8919.388)
TG (50:6)	2907.741(1946.11)	2679.302(1733.966)	2917.163(1969.149)	2626.251(1822.35)
TG (51:2)	92658.55(49837.791)	81298.301(33345.525)	88644.76(46745.452)	76313.994(30285.369)
TG (51:3)	73828.122(33989.875)	68061.653(24068.889)	70084.162(29641.3)	65950.35(22204.849)
TG (51:4)	20600.271(10073.4)	19733.727(8062.558)	19502.825(8653.773)	19752.067(7808.805)
TG (51:5)	3397.515(1704.001)	3356.461(1275.262)	3291.237(1492.907)	3360.513(1180.21)
TG (52:1)	273344.812(258320.644)	254133.337(220416.288)	227065.38(199122.882)	215185.613(194263.196)
TG (52:2)	3924538.986(1182333.569)	3636556.102(1122279.122)	3768364.854(1099628.234)	3436434.472(1007005.155)
TG (52:3)	4416231.615(1252804.656)	4180937.847(1101985.633)	4199674.991(1183957.428)	4057679.469(1019804.465)
TG (52:4)	133068.448(44192.17)	130479.658(39344.454)	126352.449(42083.066)	129251.411(37900.358)
TG (52:5)	197791.574(102954.234)	174359.995(84000.915)	188217.153(97375.415)	170162.202(67877.07)
TG (52:6)	25178.432(15261.735)	23719.028(10920.524)	24662.199(13887.622)	22725.563(10345.977)
TG (53:0)	1583.982(681.915)	1815.471(661.05)	1594.348(752.808)	1804.08(672.071)
TG (53:1)	5936.774(4668.413)	5776.819(3671.696)	5445.202(4000.772)	5170.883(3349.695)
TG (53:2)	55792.745(24993.696)	51317.499(21651.56)	53435.252(23073.739)	47192.778(17319.808)
TG (53:3)	73056.718(28445.208)	67703.814(23631.61)	70038.964(26227.57)	64558.692(18876.147)
TG (53:4)	46389.39(19729.068)	43856.196(15698.609)	45059.64(18992.915)	42639.927(13631.342)
TG (54:1)	29942.881(33162.778)	29095.13(22321.153)	23372.449(14886.461)	25893.09(19302.326)
TG (54:2)	321515.5(253928.808)	286249.499(201970.532)	272775.075(155956.486)	248260.886(151416.82)
TG (54:3)	1412729.685(654867.912)	1276837.39(524744.236)	1326143.056(537873.167)	1201773.944(430758.739)
TG (54:4)	1525311.494(686168.793)	1377217.291(578506.358)	1428692.291(658070.149)	1310971.798(477314.851)
TG (54:5) A	886580.788(456096.063)	802522.834(352287.756)	829669.398(458056.817)	770422.494(295087.83)
TG (54:5) B	262000.181(111804.806)	243734.88(92887.319)	246470.56(97593.421)	220769.995(79245.363)
TG (54:6) A	199405.641(130496.852)	176401.555(94248.554)	188477.062(133217.914)	171595.941(78375.698)
TG (54:6) B	1358.531(998.464)	1341.842(782.147)	1271.477(992.345)	1356.734(732.422)
TG (54:6) C	156170.234(80514.484)	137719.361(62448.4)	149032.02(69075.362)	126494.779(50961.587)
TG (54:7) A	49122.361(41128.683)	44915.907(27315.049)	46528.908(41940.085)	44917.947(25113.962)
TG (54:7) B	43061.59(27306.858)	34198.973(17471.92)	43732.939(29760.111)	32296.045(16095.635)
TG (54:8)	7077.455(4680.131)	6400.128(3571.251)	7293.169(4891.851)	6104.244(3149.695)
TG (54:9)	965.383(952.873)	800.15(740.888)	1118.466(1027.977)	833.562(828.393)
TG (55:1)	2381.308(1476.992)	2293.733(1193.428)	2159.599(1208.603)	2084.107(1008.765)
TG (55:2)	3209.3(1454.698)	3026.046(1288.231)	3034.168(1311.937)	2784.835(1101.838)
TG (56:1)	8425.454(9238.656)	8724.83(13724.801)	7159.574(8184.624)	6856.677(5945.118)
TG (56:10)	3107.113(3323.17)	2681.061(1812.641)	3522.679(3729.117)	2724.639(1890.743)
TG (56:2)	12956.986(10569.613)	12163.693(13180.75)	11547.417(9211.255)	10159.27(7087.405)
TG (56:3)	30313.86(19743.679)	27075.315(20697.58)	27887.522(18193.363)	23433.262(13258.936)
TG (56:4)	52216.171(23781.081)	49073.426(20687.965)	50726.706(24292.856)	46878.52(18714.874)
TG (56:5) A	53791.601(25940.471)	48027.297(18998.273)	50499.723(24773.705)	43962.011(15967.169)
TG (56:5) B	56496.764(28288.186)	50801.304(20794.293)	52700.992(25050.493)	45780.962(15711.276)
TG (56:5) C	113050.899(43777.393)	107344.31(43874.117)	110759.221(46991.808)	102525.692(40194.12)
TG (56:6)	257540.767(82209.876)	233475.447(74511.483)	247768.718(77523.926)	216721.854(59967.74)
TG (56:7) A	847.239(514.565)	783.159(401.886)	809.886(444.189)	737.903(404.859)
TG (56:7) B	187264.223(134086.996)	142003.825(96398.78)	199255.168(150216.195)	136094.6(95356.661)
TG (56:8) A	48927.531(26901.231)	42661.135(18087.989)	48460.43(28330.769)	41241.651(17049.738)
TG (56:8) B	88914.046(72816.031)	66492.66(53152.85)	95506.578(81848.551)	64933.259(53859.705)
TG (56:9)	16134.849(11093.145)	13921.157(6903.286)	17113.136(12041.655)	13653.569(6683.489)
TG (57:1)	1925.193(905.225)	1863.322(943.086)	1799.662(828.566)	1695.476(767.306)
TG (57:2)	2561.985(1153.018)	2479.474(1287.033)	2354.363(992.929)	2217.816(949.567)
TG (58:1)	6517.314(7345.499)	6747.301(10399.217)	5867.012(7243.153)	5136.303(4122.358)
TG (58:10)	19441.101(14120.814)	16598.368(8410.925)	20720.386(15648.293)	16503.089(8469.218)
TG (58:2)	10622.347(16674.782)	10834.266(23253.565)	9540.797(16741.937)	7660.389(9265.011)
TG (58:3)	6147.029(9675.465)	5932.174(10911.709)	5656.27(10073.707)	4465.516(4635.348)
TG (58:4)	3243.624(2529.139)	2899.892(2258.659)	3126.268(2695.788)	2655.21(2009.437)
TG (58:5)	3750.517(1804.936)	3824.305(1507.07)	3735.783(1894.391)	3688.34(1418.742)
TG (58:6)	14653.583(5134.288)	13533.44(3981.36)	14281.308(4839.397)	12750.519(3470.825)
TG (58:8)	61621.544(53618.106)	44303.591(28847.455)	64812.49(56697.219)	42434.62(24878.919)
TG (58:9)	45461.573(35467.981)	34450.345(20298.576)	48212.448(38602.355)	33687.789(18971.409)
TG (59:2)	1491.779(1048.687)	1415.968(980.975)	1335.284(749.673)	1244.29(609.866)
TG (59:3)	1482.159(789.741)	1388.449(810.7)	1407.147(698.83)	1273.949(610.407)
TG (60:1)	2548.677(2775.351)	2609.795(3662.099)	2380.665(2872.92)	2089.792(1817.214)
TG (60:2)	5106.678(6459.935)	5391.177(12127.075)	4637.255(5088.102)	4114.618(5785.42)
TG (60:3)	3356.443(4588.274)	3498.227(6192.138)	3132.217(4805.77)	2631.123(2498.163)
TG (60:4)	1479.004(1459.393)	1489.448(1601.775)	1415.878(1531.614)	1264.185(1005.741)
TG (60:6)	1058.884(479.188)	956.092(409.713)	1043.772(455.724)	921.05(418.144)
TG (62:1)	1025.712(1380.888)	981.286(1057.831)	994.782(1496.735)	859.475(551.843)
TG (62:2)	1814.769(2212.815)	1781.426(2417.302)	1782.514(2388.615)	1471.359(1405.363)
TG (62:3)	571.887(485.151)	559.893(537.266)	599.577(541.896)	519.154(519.164)
TG (62:4)	547.101(334.64)	613.733(374.856)	537.383(359.013)	571.537(297.461)
TG (64:2)	864.662(732.038)	883.063(767.604)	852.086(716.207)	760.911(506.986)
TG (64:3)	552.787(234.996)	552.569(261.395)	538.92(231.867)	541.498(241.639)
Oxylipins (OL)
10-nitrolinoleic acid	0.186(0.36)	0.149(0.221)	0.159(0.327)	0.141(0.219)
10-nitrooleic acid	5.022(4.039)	4.734(2.95)	5.063(4.384)	4.444(2.475)
11(12)-epoxy-5,8,14,17- eicosatetraenoic acid	0.045(0.051)	0.046(0.062)	0.052(0.054)	0.043(0.062)
11,12-Dihydroxyicosa-5,8,14-trienoic acid	0.729(0.365)	0.798(0.415)	0.688(0.328)	0.748(0.37)
11,12-Epoxyeicosa-5,8,14-trienoic acid	0.298(0.235)	0.25(0.225)	0.273(0.221)	0.235(0.213)
11-Hydroxy-14,15-epoxyeicosatrienoic acid	0.137(0.271)	0.236(0.486)	0.145(0.302)	0.208(0.493)
11-Hydroxy-arachidonic acid	0.954(0.559)	0.918(0.459)	0.987(0.593)	0.932(0.429)
12(13)-epoxy-9,15-octadecadienoic acid	0.131(0.14)	0.155(0.255)	0.093(0.079)	0.159(0.284)
12,13-dihydroxyoctadec-9-enoic acid	3.714(2.623)	4.151(2.308)	3.648(2.615)	4.042(1.846)
12,13-dihydroxyoctadeca-9,15-dienoic acid	0.107(0.148)	0.111(0.152)	0.12(0.157)	0.127(0.167)
12,13-epoxy-9-octadecenoic acid	2.678(3.381)	3.027(3.742)	2.24(2.216)	2.801(3.104)
12-Hydroxy-5,8,10,14,17-eicosapentaenoic acid	1.953(2.755)	1.117(1.211)	2.132(2.957)	1.226(1.308)
12-Hydroxy-5,8,10,14-eicosatetraenoic acid	17.204(15.381)	15.752(12.397)	17.655(15.309)	16.334(11.497)
13-hydroxyoctadeca-9,11,15-trienoic acid	0.935(0.885)	0.869(0.593)	0.804(0.536)	0.9(0.626)
13-Hydroxyoctadecadienoic acid	19.586(7.961)	19.825(7.897)	19.549(8.022)	19.806(7.067)
13-ketooctadeca-9,11-dienoic acid	11.779(7.152)	12.915(7.243)	11.241(7.005)	12.197(7.172)
14(15)-epoxy-5,8,11,17-eicosatetraenoic acid	0.234(0.427)	0.211(0.435)	0.185(0.259)	0.222(0.481)
14,15-dihydroxyeicosa-5,8,11,17-tetraenoic acid	0.445(0.453)	0.503(0.551)	0.44(0.469)	0.439(0.394)
14,15-dihydroxyeicosa-5,8,11-trienoic acid	0.816(0.427)	0.868(0.394)	0.768(0.397)	0.812(0.344)
14-hydroxydocosa-4,7,10,12,16,19-hexaenoic acid	13.05(14.814)	10.01(9.899)	14.349(15.523)	10.753(9.705)
15(16)-epoxy-9,12-octadecadienoic acid	0.221(0.211)	0.382(0.521)	0.212(0.191)	0.392(0.543)
15,16-dihydroxyoctadeca-9,12-dienoic acid	11.678(8.843)	12.862(6.666)	11.008(7.506)	13.369(6.958)
15-Deoxy-delta-12,14-Prostaglandin J2	0.043(0.036)	0.05(0.053)	0.041(0.03)	0.05(0.055)
15-hydroxyeicosa-5,8,11,13,17-pentaenoic acid	0.387(0.417)	0.288(0.303)	0.405(0.453)	0.256(0.293)
15-hydroxyeicosa-5,8,11,13-tetraenoic acid	3.04(1.536)	2.905(1.282)	3.08(1.537)	2.967(1.282)
15-ketoeicosa-5,8,11,13-tetraenoic acid	0.159(0.211)	0.167(0.276)	0.165(0.197)	0.166(0.296)
15-Keto-prostaglandin E2	0.319(0.368)	0.405(0.635)	0.345(0.405)	0.364(0.637)
16(17)-epoxy-4,7,10,13,19-docosapentaenoic acid	0.189(0.199)	0.159(0.206)	0.168(0.185)	0.138(0.134)
17,18-dihydroxyeicosa-5,8,11,14-tetraenoic acid	6.057(5.778)	4.785(3.299)	6.143(6.338)	4.677(3.081)
17,18-Epoxy-5,8,11,14-eicosatetraenoic acid	0.09(0.188)	0.122(0.18)	0.079(0.152)	0.106(0.148)
17-hydroxy-4,7,10,13,15,19-docosahexaenoic acid	1.382(0.957)	1.263(1.094)	1.371(0.977)	1.199(0.823)
18-(3-ethyloxiran-2-yl)octadeca-4,7,10,13,16-pentaenoic acid	0.406(0.383)	0.403(0.512)	0.376(0.277)	0.402(0.553)
19,20-dihydroxydocosa-4,7,10,13,16-pentaenoic acid	1.929(1.019)	1.91(1)	1.977(1.018)	1.94(0.997)
20-Hydroxyarachidonic acid	4.005(8.301)	3.874(6.762)	4.335(9.226)	4.269(7.105)
4-hydroxydocosa-5,7,10,13,16,19-hexaenoic acid	0.763(0.83)	0.673(0.657)	0.798(0.865)	0.66(0.67)
5,15-dihydroxyeicosa-6,8,11,13-tetraenoic acid	0.038(0.055)	0.053(0.095)	0.039(0.055)	0.059(0.106)
5,6,15-trihydroxyeicosa-7,9,11,13-tetraenoic acid	0.157(0.194)	0.207(0.32)	0.152(0.189)	0.197(0.309)
5,6-dihydroxyeicosa-8,11,14-trienoic acid	0.665(0.513)	0.709(0.521)	0.59(0.446)	0.596(0.354)
5-Hydroxy-6,8,11,14,17-eicosapentaenoic acid	0.954(0.728)	0.874(0.675)	1.002(0.759)	0.874(0.721)
5-Hydroxy-6,8,11,14-eicosatetraenoic acid	3.249(2.155)	3.575(2.057)	3.286(2.245)	3.461(1.99)
5-ketoeicosa-6,8,11,14-tetraenoic acid	0.116(0.104)	0.137(0.127)	0.121(0.108)	0.128(0.117)
6-Ketoprostaglandin F1 alpha	0.111(0.191)	0.091(0.14)	0.117(0.178)	0.087(0.139)
6-trans-Leukotriene B4	0.046(0.066)	0.051(0.099)	0.045(0.071)	0.056(0.11)
8,15-dihydroxyeicosa-5,9,11,13-tetraenoic acid	0.121(0.272)	0.115(0.202)	0.128(0.312)	0.109(0.191)
8,9-dihydroxyeicosa-5,11,14-trienoic acid	0.391(0.311)	0.373(0.243)	0.35(0.264)	0.337(0.197)
8,9-Epoxyeicosa-5,11,14-trienoic acid	0.627(0.483)	0.848(0.762)	0.563(0.448)	0.783(0.635)
8-hydroxyeicosa-5,9,11,14-tetraenoic acid	0.707(0.521)	0.693(0.505)	0.744(0.563)	0.648(0.43)
9(10)-epoxy-12,15-octadecadienoic acid	1.238(2.543)	1.495(3.452)	1.472(2.98)	1.232(2.343)
9(10)-epoxy-12Z-octadecenoic acid	0.778(0.586)	0.789(0.455)	0.689(0.388)	0.808(0.465)
9,10-dihydroxyoctadec-12-enoic acid	3.994(2.996)	4.527(2.771)	3.862(3.199)	4.57(2.863)
9,10-dihydroxyoctadeca-12,15-dienoic acid	0.195(0.127)	0.233(0.156)	0.18(0.123)	0.253(0.164)
9,10-Epoxystearic acid	2.482(2.294)	2.68(2.248)	2.416(2.099)	2.472(2.177)
9,11,15-trihydroxy-5,13,1Z-prostatrienoic acid	0.022(0.082)	0.033(0.09)	0.023(0.096)	0.031(0.086)
9,12,13-trihydroxyoctadec-10-enoic acid	6.746(3.013)	7.161(3.062)	6.492(2.67)	7.125(3.057)
9-Hydroxy-5,7,11,14,17-icosapentaenoic acid	0.259(0.225)	0.218(0.148)	0.259(0.222)	0.221(0.149)
9-hydroxyeicosa-5,7,11,14-tetraenoic acid	0.366(0.266)	0.386(0.267)	0.347(0.258)	0.354(0.23)
9-Hydroxylinoleic acid	9.759(4.207)	10.407(3.998)	9.884(4.493)	10.535(3.833)
9-hydroxyoctadeca-10,12,15-trienoic acid	0.602(0.484)	0.715(0.595)	0.553(0.466)	0.77(0.639)
9-ketooctadeca-10,12-dienoic acid	1.218(0.86)	1.249(0.847)	1.184(0.863)	1.15(0.836)
9-nitrooleic acid	0.611(0.737)	0.692(0.676)	0.667(0.837)	0.591(0.564)
9S,10R-dihydroxy-stearic acid	2.561(1.966)	2.883(2.166)	2.623(2.19)	2.929(2.17)
Leukotriene B4	0.079(0.051)	0.099(0.087)	0.083(0.053)	0.086(0.05)
Leukotriene B5	0.01(0.015)	0.012(0.018)	0.01(0.016)	0.012(0.018)
Prostaglandin D2	0.336(0.565)	0.54(0.959)	0.285(0.479)	0.593(0.945)
Prostaglandin E1	0.02(0.021)	0.019(0.026)	0.018(0.021)	0.019(0.027)
Prostaglandin E2	0.057(0.126)	0.052(0.08)	0.064(0.146)	0.05(0.084)
Prostaglandin E3	0.185(0.427)	0.14(0.232)	0.146(0.26)	0.159(0.256)
Prostaglandin F2a	0.83(0.921)	0.952(0.717)	0.802(0.998)	0.912(0.611)
Resolvin D1	0.147(0.362)	0.162(0.194)	0.113(0.158)	0.149(0.178)
Thromboxane B2	1.893(2.013)	2.178(4.62)	1.952(2.115)	2.372(5.278)
trans-12,13-epoxy-11-oxo-trans-9-octadecenoic acid	1.085(0.917)	1.082(0.66)	0.973(0.585)	1.072(0.653)
ME/CFS: myalgic encephalomyelitis/chronic fatigue syndrome; SD: standard deviation.

## Sheet: Male
Supplementary Table S1. Sample mean and standard deviations of metabolites in ME/CFS patients, controls, and their subgroups.
Metabolite	ME/CFS (n=106)	Control (n=91)	Male ME/CFS (n=31)	Male Control (n=22)
	mean (SD)	mean (SD)	mean (SD)	mean (SD)
Primary Metabolites (PM)
1,2,4-benzenetriol	1079.549(1400.131)	1012.135(991.038)	742.5(467.772)	1037.545(1061.824)
1-methylgalactose NIST	10405.216(25620.129)	6749.551(12633.562)	13105.533(36244.524)	4991.227(3787.963)
2-aminobutyric acid	6778.127(2312.798)	6819.584(2333.931)	7352.333(2667.15)	7241.364(1925.267)
2-deoxytetronic acid	3802(1871.5)	3811.933(1810.183)	4754.767(2548.144)	4772.955(2592.052)
2-hydroxybutanoic acid	37828.971(19975.01)	35735.831(20029.106)	44440.767(19367.184)	43881.318(24993.048)
2-hydroxyvaleric acid	4237.382(2334.07)	4287.303(2132.918)	4799.367(2957.312)	4460.273(1950.384)
2-ketoisocaproic acid	18813.069(5556.745)	19149.258(6078.798)	21047.133(4542.494)	22359.318(6496.982)
3-hydroxybutyric acid	39212.265(52464.62)	34152(42085.017)	35733.733(33982.447)	29850.091(53997.176)
4-hydroxybutyric acid	2256.422(736.812)	2269.843(849.082)	2219.133(637.934)	2311.182(908.418)
adipic acid	2895.686(1583.539)	2847.101(1343.166)	2556.967(848.514)	2810.409(1423.696)
alanine	73245.52(30295.714)	75399.281(33101.158)	73121(33240.851)	70609.955(26533.394)
alloxanoic acid	2006.5(1375.468)	1837.64(1056.367)	2237.967(1425.74)	2165.864(1153.744)
alpha-ketoglutarate	1657.627(531.612)	1527.562(557.531)	1871.3(583.844)	1604.636(625.02)
aminomalonate	3619.186(1973.13)	2911.888(1665.318)	3367.233(1477.467)	2461.545(1185.624)
arachidic acid	4924.814(2338.338)	4808.124(2355.798)	4761.4(1586.479)	4924.455(2869.459)
behenic acid	2886.951(836.07)	3031.506(992.687)	2881.2(598.633)	2993.182(1131.761)
benzoic acid	17834.373(6150.942)	17061.82(6244.429)	18071.7(6163.721)	15974.864(6752.184)
beta-alanine	1309.833(728.789)	1377.112(890.61)	1463.133(1028.63)	1333.273(525.477)
capric acid	1629.931(794.154)	1873.809(1125.953)	1559.433(583.025)	1713.045(870.035)
caprylic acid	5704.039(1875.061)	5854.764(2939.166)	5550.167(1898.669)	5450.909(2727.835)
citric acid	41473.245(20630.652)	41135.135(19465.808)	38013.867(14403.206)	34113.818(12532.075)
citrulline	4478.147(1507.009)	4592.506(1393.12)	4428.767(1034.018)	4310.591(1490.17)
conduritol-beta-expoxide	1309.863(794.473)	1296.146(815.46)	999.3(455.193)	1285.545(699.734)
creatine	7813.647(4623.762)	7540.27(4234.565)	8603.167(4637.781)	7060.909(4418.151)
creatinine	8228.716(4668.248)	8192.91(4583.811)	8606(4409.523)	6546.591(5155.764)
erythritol	7881.353(18212.112)	8811.472(35942.446)	9133.6(22133.243)	8550.818(14805.823)
fructose	2597.775(3830.73)	2215.82(2366.76)	3919.6(5915.381)	2029.955(1237.433)
fumaric acid	9386.029(3097.763)	9434.101(2971.299)	9590.967(2587.965)	9589.545(2864.12)
gluconic acid	783.971(293.026)	776.438(203.662)	725.333(180.568)	666.864(208.811)
glucose	388539.039(113173.178)	378196.978(110227.014)	406466.567(114004.975)	352852.591(128158.886)
glucose-1-phosphate	2858.431(1035.667)	2901.236(1183.342)	2982.567(1259.644)	2845.045(759.257)
glucuronic acid	1283.441(842.594)	1067.326(518.171)	1525.367(1269.199)	995.909(355.541)
glutamic acid	8913.157(3993.644)	8273.382(4085.076)	9816.433(4292.34)	8451.909(3559.859)
glutamine	30937.275(21124.794)	32325.416(15805.25)	29196.6(16989.341)	26898.955(12231.057)
glutaric acid	568.461(206.452)	532.449(209.713)	557.067(169.993)	524.5(234.781)
glyceric acid	10747.598(4862.652)	9509.18(4092.259)	11127.067(5516.625)	9404.955(3448.089)
glycerol	94812.804(37180.866)	95386.449(35827.521)	81537.2(32838.773)	82255.864(30429.52)
glycerol-alpha-phosphate	970.676(374.848)	952.978(388.821)	921.367(379.96)	933.591(346.587)
glycine	68370.147(24574.146)	66183.809(20178.354)	56928.5(12407.6)	54838.136(12939.173)
glycolic acid	6131.461(2349.621)	6039.528(2582.552)	5938.933(2206.481)	6109.273(1939.393)
heptadecanoic acid	4659.657(1498.193)	4722.045(1568.799)	4474.633(1147.165)	4903.455(1586.455)
hydroxycarbamate NIST	9159.343(4227.978)	9278.079(4002.355)	8588.067(3729.171)	9035.909(3772.975)
indole-3-acetate	2888.461(1569.254)	2930.517(2502.67)	3032.333(1293.983)	2542.409(918.984)
indole-3-lactate	1920.853(610.853)	2047.753(765.819)	2129(737.703)	2367.909(1033.791)
indole-3-propionic acid	1758.569(1386.393)	2146.528(1481.229)	1822.2(2065.53)	1929.727(1114.829)
isoleucine	42005.147(16265.503)	42337.787(14176.603)	48243.833(18858.439)	45751.682(14480.461)
isopropylbenzene	16849.167(16235.754)	16249.494(18003.148)	13122.167(10569.752)	14600.455(8840.735)
isothreonic acid	1867.461(718.975)	1810.944(701.346)	1923.3(685.372)	1543.955(729.734)
lactic acid	192717.833(119615.393)	173890.775(103094.546)	221408.167(134550.285)	209613.591(127179.843)
lauric acid	8363.078(12244.741)	10000.079(13605.883)	6520.067(3256.506)	6793.182(3183.059)
leucine	70058.255(22610.471)	77074.056(24098.618)	77396.967(20911.301)	82202.773(21691.79)
levoglucosan	1659.137(1216.05)	1870.697(1782.358)	1498.1(886.062)	2085.727(2679.176)
linoleic acid	1164.52(386.052)	1194.708(500.78)	1070.667(424.282)	1156.636(444.772)
lysine	15344.127(10811.81)	15204.719(7437.624)	14161.267(10957.394)	12799.727(6671.938)
lysine	18427.5(13565.891)	18658(9668.614)	15555.767(14422.268)	16682.682(9393.094)
lyxitol	3098.794(1031.473)	3248.989(1189.283)	3103.8(1183.462)	3618.727(1609.89)
maleic acid	878.186(349.551)	788.416(361.008)	886.9(286.57)	725.455(396.146)
maleimide	8053.353(10208.802)	6862.888(5737.055)	6042.5(2661.724)	8441(10299.541)
malic acid	1120.422(375.058)	1096.719(407.251)	1156.867(407.694)	1051.045(529.516)
maltose	1438.294(1117.335)	1611.483(3326.737)	1518.333(1687.153)	1176.091(923.678)
mannitol	7384.294(34427.962)	2531.82(2424.356)	3000.633(2954.186)	3071.364(3571.028)
mannose	23546.755(8923.898)	30536.393(70206.191)	25691.367(8220.081)	21915.591(10764.775)
methionine	2349.51(1025.929)	2403.135(919.059)	2377.667(772.261)	2085.091(1060.058)
myo-inositol	21222.363(6524.406)	20873.449(7257.918)	20854(7068.743)	21029.091(7257.152)
myristic acid	2466.971(764.975)	2620.674(814.52)	2352.233(641.368)	2466.318(813.394)
N-acetylornithine	2287.627(630.487)	2420.708(709.39)	2265.967(502.235)	2380.045(584.82)
N-acetylputrescine	2335.549(2188.271)	2392.753(2148.301)	2827.933(3708.515)	1891.318(696.145)
nicotinic acid	22012.588(31343.256)	23151.326(37119.635)	19967.233(28981.09)	12073(17905.092)
ornithine	22444.167(16004.833)	23350.124(11618.996)	21618.067(15664.852)	20825.227(10726.293)
oxalic acid	38138.853(34967.284)	31155.685(23852.651)	44318.833(34672.125)	34647.773(20502.725)
oxoproline	148843.422(35478.319)	149227.169(31627.972)	151866.267(20413.814)	149104.545(28022.56)
palmitic acid	83826.745(26436.792)	87530.236(29254.435)	78853.8(20183.079)	95229.136(29710.987)
palmitoleic acid	620.618(273.823)	620.933(267.671)	539.233(161.287)	621.273(308.745)
pelargonic acid	29902.833(10040.315)	30430.506(13250.889)	27361.5(8305.543)	30370.318(15237.921)
pentadecanoic acid	10300.402(2114.862)	10098.079(2516.636)	10342.033(1748.35)	9354.273(2624.098)
phenylalanine	21140.618(6021.369)	22473.629(6495.431)	22696.967(5996.417)	21185.773(6871.203)
phosphate	62360.137(25668.008)	60891.899(24903.713)	49586.167(19929.948)	49008.818(18344.709)
phthalic acid	6103.99(2526.222)	6071.337(3064.102)	5674.333(1828.173)	5568.409(1745.246)
proline	10358.696(7248.838)	10114.865(6954.499)	10550.8(6458.906)	11675.364(9101.36)
pseudo uridine	2775.873(653.848)	2855.146(716.503)	2624.267(575.854)	2690.227(586.367)
pyrrole-2-carboxylic acid	6415.049(4040.235)	5793.022(3390.2)	7241.433(4396.871)	5650.227(3767.956)
pyruvic acid	11489.667(4788.685)	10820.404(3860.672)	10639.933(4399.941)	10582.455(3545.42)
quinic acid	1272.48(1447.647)	1600.753(1769.131)	1429(1579.146)	1518.5(1932.734)
ribonic acid	873.931(245.494)	868.337(240.982)	862.433(246.645)	871.364(191.653)
ribose	2038.549(602.463)	2037.371(644.28)	2244.6(593.871)	1938.818(556.346)
salicylic acid	4293.333(14512.238)	2853.427(9490.954)	3498.4(9108.574)	2155.591(2848.722)
serine	37492.01(17259.952)	38555.775(15218.55)	33113.867(10563.558)	31679.045(12074.469)
stearic acid	378059.412(154306.997)	405425.36(162088.008)	344273.167(88753.876)	453855.773(203272.896)
succinic acid	2428.686(828.589)	2106.888(729.61)	2389.367(734.142)	2090.091(598.59)
sucrose	671.637(698.395)	613.989(381.592)	497.833(356.559)	549.409(306.587)
tagatose	4063.725(4123.989)	3589.213(2553.245)	5558.5(6116.983)	3367.909(1537.732)
threitol	1452.196(807.611)	1395.584(582.087)	1310.2(502.671)	1403.682(495.623)
threonic acid	8560.99(4195.661)	7285.618(3051.907)	8462.167(4569.948)	6538.318(2072.396)
threonine	13282.686(4817.033)	14237.438(5929.372)	13394.9(4012.612)	11896.455(3512.857)
trans-4-hydroxyproline	1700(1224.851)	1418.764(658.035)	1473.1(800.435)	1561.409(907.394)
tryptophan	21152.706(10249.693)	21495.079(8899.268)	22440.033(11228.94)	21921.636(9411.156)
tyrosine	42719.343(12721.061)	44217.124(10941.659)	46640.2(12129.286)	44423.773(14246.354)
urea	785114.216(265741.232)	831665.056(279983.579)	857524.633(295241.831)	812000.364(302001.423)
uric acid	32108.833(16219.644)	33489.944(17068.328)	39065.5(16178.005)	44843.591(20740.081)
valine	79110.618(21747.997)	82792.506(32138.457)	87038.933(22924.252)	86977.545(23467.177)
Biogenic Amines (BA)
(2R)-3-Hydroxyisovaleroylcarnitine	1880.687(1046.064)	1825.6(555.898)	2216.153(1479.725)	2020.16(485.95)
(3-Carboxypropyl)trimethylammonium cation	16403.7(5302.415)	17555.878(5550.678)	18315.149(4992.706)	19457.256(6639.8)
(R)-Butyrylcarnitine	34078.718(15321.062)	37105.876(16533.628)	34054.963(11538.003)	39881.617(17704.327)
.beta.-Phenyl-.gamma.-aminobutyric acid	869.907(2440.04)	709.92(241.154)	1395.481(4429.338)	674.478(152.987)
.epsilon.-Caprolactam	87755.933(68018.05)	89742.427(68532.183)	91071.996(63510.75)	103113.184(73798.78)
1,2-Dimethylimidazole	1819.366(2845.633)	1694.49(1032.734)	1313.473(387.35)	1482.894(382.59)
1-Acetyl-3-piperidinamine	1839.3(818.798)	1738.972(605.781)	1809.168(842.991)	1847.71(814.279)
1-Acetyl-4-piperidinamine	2047.585(2838.897)	1533.704(815.512)	2206.801(4128.195)	1525.61(864.511)
1-Methyladenosine A	4344.676(1038.43)	4455.103(1138.778)	4148.434(927.249)	4504.597(1073.83)
1-Methyl-L-histidine	22958.602(14651.539)	23284.637(14336.386)	24361.203(14767.623)	22395.266(14669.359)
1-Methylnicotinamide	14470.114(11101.857)	14251.823(7589.804)	14589.447(14339.977)	13557.656(6497.407)
1-Monostearin	2115.305(1451.321)	2830.121(4236.602)	1971.864(1270.58)	3537.597(7784.916)
1-Oleoyl-2-acetyl-sn-glycerol	9191.209(8932.606)	14964.193(39026.124)	7681.703(3487.146)	8892.076(5409.579)
1-Oleoyl-sn-glycero-3-phosphoethanolamine	6355.005(5324.408)	6525.509(3772.709)	6956.948(4541.941)	7103.671(4996.319)
1-Palmitoyl-2-hydroxy-sn-glycero-3-phosphoethanolamine	6410.996(4032.932)	6606.582(3360.162)	6163.435(3492.196)	6370.52(3815.333)
1-Phenylpyrrolidine	143.457(290.638)	117.902(39.385)	104.738(33.627)	109.069(31.742)
1-Stearoyl-2-arachidonoyl-sn-glycero-3-phospho-(1'-myo-inositol)	1329.25(881.122)	1346.97(825.295)	1135.548(673.987)	1260.022(763.463)
1-Stearoyl-2-arachidonoyl-sn-glycero-3-phosphoserine	1894.838(2682.073)	1778.287(2056.277)	1984.471(2882.826)	1292.586(2080.799)
1-Stearoyl-2-hydroxy-sn-glycero-3-phosphoethanolamine	6094.917(4604.091)	5803.43(2687.326)	5769.144(3586.285)	5879.906(3426.172)
2,2',2''-Nitrilotriethanol	4650.025(6102.206)	5725.159(8642.651)	3093.909(1373.507)	3092.362(1222.395)
2,2-Bishydroxymethyl]-2,2',2''-nitrilotriethanol	661.365(1011.212)	683.907(582.601)	504.164(167.032)	544.009(244.754)
2,6-Diaminopimelic acid	658.783(580.92)	497.274(446.965)	612.84(577.376)	463.019(425.204)
2-Amino-1-phenylethanol	50064.106(14796.501)	51939.812(12195.207)	53117.104(15609.813)	50826.745(8569.221)
2-Hydroxyibuprofen	3646.161(11203.95)	2794.402(8390.204)	5805.907(18963.666)	3191.473(3646.479)
2-Indolinone	22360.698(11782.007)	25707.648(13967.826)	20038.083(9954.332)	26672.588(12457.185)
2-Methylbutyryl-L-carnitine	15742.272(6758.335)	19766.912(10894.625)	19399.619(6037.212)	27277.009(16122.643)
3-(1-Pyrazolyl)-alanine	358.412(1009.805)	338.461(595.673)	444.536(1499.442)	145.964(107.017)
3,4-Dimethoxybenzaldehyde	2111.85(1817.258)	2433.796(3874.558)	1834.215(1232.77)	2391.884(1909.925)
3,5-Dihydroxyphenylglycine	1521.258(1937.934)	1263.783(1225.374)	1006.321(944.252)	1019.377(876.383)
3-Amino-1-propanol	14759.177(17371.398)	11356.849(7175.122)	11940.636(10489.283)	13610.142(9745.729)
3-Aminoquinoline	2768.697(3284.974)	3229.232(3720.884)	2248.4(3315.861)	1846.773(2416.041)
3-Cysteinylacetaminophen	85.628(278.461)	31.56(22.915)	82.88(208.911)	29.864(23.752)
3-Dehydrocarnitine	2713.916(1241.044)	2870.766(1231.212)	2760.503(1046.042)	3709.729(1647.21)
3-Hydroxybutyrylcarnitine	3061.608(2849.628)	2805.221(2351.317)	2483.169(1959.092)	2907.379(3379.792)
3-Hydroxyoleylcarnitine	1499.787(2022.956)	1253.212(1804.396)	1795.047(2242.635)	1631.204(2049.684)
3-Hydroxypyridine	1971.739(3569.602)	3209.464(4987.632)	3107.58(4774.692)	2783.136(3641.25)
3-Methylglutarylcarnitine	575.563(258.16)	1052.615(1965.769)	581.926(186.861)	2266.461(3737.928)
3-Methylxanthine	555.738(650.872)	522.536(446.424)	447.077(542.331)	379.653(297.53)
3-Pyridinemthanol	1549.304(1050.899)	1769.148(2316.24)	1472.138(798.518)	1562.799(826.931)
4,5,7-Trihydroxyisoflavone	507.397(2564.172)	124.958(731.854)	381.52(1786.633)	35.467(27.31)
4-Acetamidobutyric acid	3471.712(2342.69)	3727.521(2854.822)	3138.805(2005.327)	3073.521(1261.264)
4-Aminomethylcyclohexanecarboxylic acid;	1589.572(3239.52)	1326.667(747.566)	2026.6(5105.699)	1335.892(818.481)
4-Fluoro-.alpha.-pyrrolidinobutiophenone	532.638(610.097)	458.298(230.627)	482.19(514.486)	455.718(245.117)
4'-Methyl-N-methylhexanophenone	2337.883(2599.719)	2483.552(2368.085)	2152.606(2551.192)	1993.683(1700.874)
4-Pyridoxic acid;	9506.692(32185.74)	3611.761(6927.589)	8220.902(16890.138)	3016.675(5158.128)
5'-S-Methyl-5'-thioadenosine	2295.417(2441.494)	2541.641(1775.543)	1890.319(1403.725)	2189.236(1572.54)
5'-S-Methylthioadenosine	2232.692(2448.886)	2396.981(1900.293)	1913.232(1406.276)	2137.052(1630.408)
6-Hydroxyflavone	1191.845(6678.29)	403.876(528.261)	518.379(1097.162)	560.039(783.568)
6-Methoxynaphthaleneacetic acid	7862.951(2449.945)	9327.172(12784.412)	7113.733(2144.366)	13102.675(25676.836)
7.alpha.-Hydroxy-3-oxo-4-cholestenoic acid	7832.128(4085.847)	7971.016(3525.274)	7468.86(3109.447)	8324.788(4240.242)
7-Hydroxywarfarin	256.276(1326.793)	125.152(55.26)	116.55(56.018)	138.344(63.514)
7-Methylguanosine	2894.162(982.806)	3126.746(1088.991)	2694.095(896.384)	2989.712(795.094)
Acetazolamide	111.881(1032.576)	10.68(5.05)	347.176(1882.338)	10.069(5.423)
Acetominophen	8598.401(25412.26)	1888.819(3095.431)	8444.362(18580.227)	1685.388(1372.342)
Acetyl-DL-carnitine	4040.595(1781.273)	3886.498(1192.6)	3760.285(1568.718)	3744.798(1143.026)
Acyclovir	10042.642(38991.986)	102.244(109.125)	2295.767(12376.951)	111.839(112.139)
Adenosine	476.693(252.498)	554.001(724.574)	474.724(331.211)	376.975(167.302)
Ala-Ile	1117.937(531.714)	1022.708(379.234)	1034.968(513.869)	1023.066(417.073)
Albendazole	1404.595(9285.314)	342.564(133.753)	308.753(93.125)	303.945(99.669)
Albendazole sulfoxide	556.474(1732.254)	706.284(5840.411)	319.695(648.762)	71.077(95.162)
alpha-Methylhistidine;	18823.314(15559.922)	19428.048(15625.399)	20695.432(17703.776)	16585.549(13746.526)
Alprazolam	219.224(700.569)	79.36(42.975)	241.657(561.562)	87.916(39.751)
Aminodiphenylmethane	10035.44(39641.241)	4831.419(12787.502)	16787.772(68991.233)	3672.393(5242.794)
Androstan-3-ol-17-one 3-glucuronide	1018.393(816.112)	997.46(700.178)	1167.323(968.235)	1303.702(721.195)
Arginine	66971.722(30497.565)	63686.741(31676.786)	58680.054(21893.801)	54207.753(41849.9)
Atenolol	2831.445(26482.196)	235.929(152.586)	8876.504(48274.063)	217.071(141.065)
Atorvastatin	310.188(170.392)	307.876(96.997)	265.621(91.484)	303.006(75.916)
Avobenzone	1620.013(901.713)	2204.034(6233.272)	1606.788(1101.309)	4325.933(12543.351)
Benthiavalicarb-isopropyl	397.898(475.323)	338.666(425.872)	422.91(531.603)	323.732(173.396)
Benzophenone-3	79.42(118.399)	152.05(480.887)	45.504(25.274)	76.466(105.947)
Betaine	1396162.001(400978.201)	1465520.587(366608.787)	1487617.048(330781.755)	1613346.38(409960.194)
Betaine aldehyde cation	14682.235(107622.215)	56.189(19.083)	353.14(1704.805)	54.492(16.838)
Betonicine	5018.889(9595.989)	5425.561(9356.727)	6823.043(14396.209)	3025.475(3011.925)
Biliverden	37882.387(29682.943)	38990.463(24851.237)	43941.398(31844.437)	49271.595(33601.845)
Borrelidin	1800.784(4109.912)	1698.556(4228.984)	1624.211(3717.448)	2458.108(5005.844)
Bradykinin	2350.694(4905.075)	2102.181(4523.581)	3035.61(6439.022)	1559.314(3617.7)
Caffeine	46358.68(97388.926)	86219.943(115602.167)	58323.446(101321.084)	67997.582(107285.396)
Carbamazepine	424.616(1432.071)	11883.366(108750.28)	539.159(2013.135)	313.112(551.69)
Carnitine	1001164.333(283021.215)	1045982.351(310270.412)	1072754.451(265918.791)	1184452.8(372756.681)
Choline cation	254611.526(57164.648)	282373.342(63913.774)	251280.707(55478.214)	287961.893(70052.064)
cis-10,11-Dihydroxy-10,11-dihydrocarbamazepine	525.109(153.075)	959.717(3818.829)	474.129(106.838)	541.899(169.458)
Citrulline	19901.677(6196.281)	21504.169(6882.343)	18626.854(5812.245)	18537.558(4959.491)
Codeine-6-.beta.-D-glucuronide	774.993(5522.859)	232.532(91.583)	204.544(67.41)	223.963(55.908)
Coniferylaldehyde	765.911(462.54)	787.668(824.323)	759.192(660.787)	640.38(159.462)
Cotinine N-.beta.-D-glucuronide	76.449(283.47)	46.197(159.887)	119.894(388.398)	91.857(309.006)
Creatine	217981.51(118303.317)	203650.285(97913.88)	168130.821(90371.637)	139833.974(77604.487)
Creatinine	1006729.671(287698.034)	1029213.304(254200.686)	1096649.707(244986.626)	1103471.185(282335.148)
Cyclo(Leu-Pro)	2228.564(1706.261)	2027.347(1104.514)	1920.108(1199.64)	2104.435(1326.657)
D-.alpha.-Cyclohexylglycine	6326.782(6206.867)	8327.262(8211.34)	4846.795(3573.209)	8695.348(6650.099)
Decanoyl-L-carnitine	42146.5(48589.406)	42071.952(30458.853)	43929.706(33843.773)	34261.014(17509.83)
D-erythro-Sphingosine-1-phosphate	7295.174(3378.972)	7543.128(3687.008)	7479.43(3924.057)	5932.01(3771.74)
Dexpanthenol	1546.048(2341.347)	2108.653(3911.294)	2026.092(4164.98)	1250.989(588.431)
D-Fructose	34526.336(8214.427)	34866.41(9180.115)	32826.06(8617.741)	33012.635(8535.76)
Diazepam	370.721(2360.704)	46.476(76.296)	409.32(2010.804)	39.081(14.492)
Dinor-12-oxophytodienoic acid	525.23(862.885)	416.42(194.711)	346.537(159.282)	388.334(193.145)
Diphenhydramine	2585.349(6127.955)	3178.366(14715.458)	3164.351(9467.176)	1543.357(247.978)
DL-Indole-3-lactic acid	37199.448(18913.594)	35604.136(12065.446)	36817.529(14023.849)	36460.735(8849.131)
D-Pyroglutamic acid	121612.569(22366.016)	123013.056(24064.978)	117418.865(17444.755)	114737.442(19860.385)
D-Turanose	525.908(351.452)	631.074(581.896)	539.308(503.012)	697.345(817.216)
Ergothioneine	767.24(1494.771)	719.663(431.749)	1060.01(2646.243)	648.864(369.92)
Esomeprazole	2660.51(10721.074)	1307.945(4540.326)	940.882(1089.34)	785.266(268.594)
Ethiolat	11862.296(20760.107)	9779.989(18228.881)	12251.146(15922.411)	8966.66(6778.225)
Ethyldiethanolamine	734.979(766.768)	727.196(595.857)	625.582(311.265)	550.606(203.917)
Ethylenediaminetetraacetic acid	663091.766(891136.229)	496339.244(788805.165)	560672.877(771465.86)	405282.259(695244.459)
Ezetimibe	223.611(238.157)	234.24(306.197)	190.923(100.856)	221.715(122.08)
Fexofenadine	450.355(238.197)	841.091(3125.726)	461.362(376.699)	414.397(109.942)
Gabapentin	62080.105(201779.015)	5287.117(32734.04)	54718.015(214648.278)	16262.541(66113.057)
Glaucine	860.63(2849.169)	574.959(169.559)	510.08(130.422)	572.313(156.493)
Glutamic acid	7933.975(3124.287)	7180.498(3426.266)	8510.012(3553.203)	8386.114(4841.512)
Glutamine	101505.785(19190.477)	102907.791(20574.24)	98008.205(15454.429)	95703.445(17465.874)
Glycocholic acid	4874.144(5532.195)	3707.728(3340.534)	4964.843(5295.367)	3300.934(3738.019)
Glycodeoxycholic acid	16574.334(17400.385)	14780.84(19064.118)	18685.87(18675.775)	16809.144(24970.091)
Gly-Pro-Arg	586.043(2198.483)	428.808(1170.147)	1030.467(2528.87)	392.486(1136.9)
Guanidine	5493.87(8781.142)	4475.798(4190.121)	3940.816(2612.878)	3564.317(1070.149)
Guanine	6226.314(23441.739)	279.003(1082.414)	1534.53(7790.221)	618.926(2174.504)
Heptadecasphing-4-enine	5557.437(4651.009)	5538.189(4468.342)	5627.805(4067.451)	6702.555(4438.514)
Hexanoyl-L-carnitine	8996.499(13556.537)	8356.705(5002.169)	8053.024(5313.882)	7430.25(2863.103)
H-gamma-glutamyl-glutamine	2339.192(1792.988)	2006.339(1305.502)	1863.303(1081.189)	1764.231(1439.13)
Histidine	49555.943(23320.509)	53178.919(21745.875)	50279.091(20666.114)	47751.945(24317.713)
Homoarginine;	3381.815(2097.316)	3026.593(2160.863)	3253.114(1935.796)	2749.911(2846.298)
H-Pro-Hyp-OH	2228.15(1753.581)	1756.456(871.446)	1919.935(987.366)	1810.289(843.778)
Hydroxybupropion	884.813(2016.341)	1883.832(8028.514)	695.159(1429.329)	3606.341(14643.461)
Hypoxanthine	31281.328(19491.261)	30486.398(22288.554)	31894.543(18046.395)	35685.752(36498.809)
Ile-Glu-Arg	365.728(1522.667)	320.225(998.515)	548.839(1287.857)	163.108(392.16)
Indole-3-propionic acid	1220.413(1004.075)	1438.512(994.93)	1048.48(1217.539)	1401.494(1119.532)
Irbesartan	34111.466(330125.328)	1632.597(1008.364)	1303.444(269.683)	1529.481(244.582)
Isoleucine	15404.33(5244.539)	15607.18(5393.939)	16744.473(5599.589)	16930.963(4800.484)
Isopentenyladenine	1014642.651(399845.125)	1046922.522(370983.691)	974541.979(346896.356)	1018471.203(447527.278)
Isopropylamine	4749.851(1414.044)	5211.39(1333.561)	4602.906(1194.634)	5310.815(1590.676)
Kynurenine	2125.376(754.54)	2313.805(749.317)	2287.602(798.757)	2399.838(864.647)
Lamotrigine;	2244.641(22565.331)	18.464(16.389)	21.207(17.446)	18.228(13.363)
Lansoprazole	736.475(4048.63)	2665.031(13708.313)	152.966(606.74)	2157.927(9897.333)
Lauric acid diethanolamide	413.111(567.669)	345.335(216.443)	331.313(185.283)	400.649(247.413)
Lauroyl-L-carnitine	5784.303(4911.391)	6763.368(3908.375)	5906.628(3991.35)	6970.996(3697.297)
L-Carnitine	16079.975(4595.436)	15890.768(4307.224)	16745.605(4396.915)	16915.351(4585.871)
L-Citrulline	20161.291(5985.134)	21758.529(6402.073)	18969.814(5632.898)	19103.265(5057.045)
L-Cysteine-glutathione disulfide	1116.696(1162.972)	1224.484(1444.167)	885.604(985.658)	827.062(1212.613)
L-Cystine	2137.312(1969.911)	2271.747(2210.344)	1735.631(2208.461)	1722.462(2155.587)
Levocetirizine;	9007.024(38087.67)	5404.405(22513.101)	7269.781(25502.991)	2180.98(9095.237)
Linoleoylcarnitine	6028.057(4694.504)	6937.757(5240.418)	6346.627(4037.73)	5743.351(6436.512)
L-Leucine, methyl ester	936.172(1279.128)	734.385(675.979)	1150.202(1821.508)	755.012(515.461)
Losartan	1124.145(6579.061)	2289.546(19221.441)	3140.895(11879.237)	270.189(131.167)
L-Threonine	6399.383(2197.795)	6434.59(1928.87)	6003.824(1480.482)	5976.646(1817.305)
L-Tyrosine	3214.55(1382.508)	3345.219(1261.579)	3268.273(1191.538)	3535.471(914.006)
Lysine	24048.561(14481.217)	23142.646(14133.037)	19317.883(8558.758)	19596.435(15871.555)
Matrine	2325.219(12579.91)	500.431(207.181)	422.143(164.006)	459.304(208.897)
Mefenorex	622.656(716.718)	3807.946(26441.59)	595.937(466.432)	13510.497(53201.397)
Meloxicam	28306.258(195269.072)	12851.881(121675.611)	52622.731(273406.929)	20.812(20.718)
Meprobamate	1573.996(3579.443)	932.297(1488.818)	2276.967(5504.175)	967.128(668.927)
Metformin	7135.099(48045.124)	3475.203(23828.338)	797.504(248.925)	853.039(281.844)
Methacholine cation	56501.078(33409.327)	67485.057(42836.21)	49193.762(28844.926)	76916.401(76696.421)
Methionine	6161.544(1634.068)	6223.87(1770.355)	6452.099(1526.628)	6153.806(1527.667)
Methioninesulfoxide	753.827(372.4)	693.081(379.811)	719.037(296.389)	574.306(201.898)
Methylgallate	139.383(458.151)	67.958(251.269)	92.591(233.625)	54.513(124.446)
Metoprolol	897.413(4862.805)	234.563(653.184)	644.411(1749.197)	155.342(47.167)
Metoprolol acid	7786.566(33910.371)	535.074(2767.371)	13530.901(43913.642)	224.357(75.422)
Milnacipran	276.882(1331.735)	148.067(53.863)	131.117(45.911)	137.972(56.141)
Modafinil	1075.48(6709.26)	71.168(24.162)	1584.725(8476.699)	74.36(23.117)
Modafinil acid	131.611(721.079)	24.78(13.35)	229.527(1164.351)	28.115(13.217)
Montelukast-1,2-diol	75.941(301.129)	84.645(479.266)	92.183(360.641)	40.416(63.232)
Moxonidine	3500.133(2726.862)	3040.75(1987.891)	3512.588(2637.755)	2765.278(2288.019)
N-(3-(Aminomethyl)benzyl)acetamidine	20921.024(28034.826)	18034.449(15522.733)	19747.783(31368.924)	17082.579(11372.308)
N-.alpha.-Acetyl-L-arginine	3082.187(1181.981)	3213.461(1045.445)	3168.06(1190.142)	3153.484(909.352)
N.alpha.-Methyl-L-lysine	29306.073(114182.748)	13134.602(36620.029)	33229.507(141404.266)	24119.706(73255.747)
N.epsilon.-Acetyl-L-lysine	2453.841(2107.986)	2280.92(1269.094)	2108.882(867.284)	2040.458(470.561)
N.epsilon.-Methyl-L-lysine	8975.039(6927.428)	8793.019(6711.352)	8292.549(6781.832)	7273.656(4787.515)
N8-Acetylspermidine	3001.558(1211.178)	2900.086(896.957)	3280.799(1509.793)	3050.834(1076.603)
N-Acetylalanine	707.391(950.515)	582.675(496.092)	510.307(440.215)	470.09(436.636)
N-Acetyl-D-norleucine	3757.634(3749.095)	3860.092(3382.148)	2860.983(3022.584)	2986.29(1886.514)
N-Acetylhistidine	1008.892(648.298)	1039.722(610.487)	960.013(520.722)	1001.798(354.107)
N-Acetyl-L-carnosine	2954.051(1639.621)	2926.55(1628.741)	4343.277(2037.336)	4394.072(1977.762)
Naproxen	3476.065(13446.579)	4450.949(22153.769)	6828.729(21324.608)	1074.083(948.624)
NEPSILON,NEPSILON,NEPSILON-TRIMETHYLLYSINE	13358.236(4821.32)	15219.514(11953.152)	15162.463(5272.414)	20382.701(20875.919)
N-Methylhistidine	35730.75(37645.645)	33537.29(29498.297)	48506.34(43091.365)	37824.633(33591.229)
N-Methylproline	11656.687(9296.226)	11510.001(9904.91)	11431.935(9358.647)	10435.242(7514.82)
Norleucine	15444.661(6060.568)	15678.34(4128.345)	17320.35(8087.398)	16653.99(4344.55)
Nudifloramide	64111.911(56284.553)	63703.328(37012.76)	76245.487(88924.622)	64712.387(44054.616)
Octanoylcarnitine	46353.596(55972.637)	47100.775(29066.033)	44515.865(29817.486)	39444.681(17158.127)
Oleoyl-L-carnitine	10823.414(8463.672)	11676.244(8434.192)	11041.169(8296.771)	9716.931(8299.466)
Omeprazole sulfone	4929.053(23929.418)	1843.877(13957.834)	1742.513(8252.115)	1063.989(4185.411)
Omeprazole sulfone N-oxide	1165.746(5101.882)	421.937(2441.309)	619.489(2330.734)	332.765(1098.976)
Ondansetron	365.61(1271.909)	240.115(62.33)	214.354(50.086)	231.076(39.312)
Ornithine	3959.933(2287.816)	4022.624(2665.327)	3568.97(1869.763)	3451.224(2722.453)
p-Acetamidophenyl .beta.-D-glucuronide	766.028(3177.057)	171.088(73.211)	561.283(1491.047)	168.884(79.134)
Palmitamide	3270.611(17777.123)	1962.253(8761.313)	841.234(872.513)	870.961(440.581)
Pantoprazole	898.088(8152.763)	16270.845(118825.791)	80.935(57.003)	18187.304(84924.38)
Pantothenic acid	10030.786(7968.504)	8465.694(5284.919)	9809.103(7101.967)	7811.894(5772.281)
Penciclovir	615.263(2184.586)	280.151(80.439)	308.135(294.352)	265.322(73.998)
Phenylacetylglutamine	31218.152(22442.043)	34681.21(38768.962)	27420.047(17582.075)	30199.641(21041.081)
Phenylacetyl-L-glutamine	14884.784(10785.176)	16607.075(17719.928)	13216.22(8436.638)	14012.479(8810.894)
Phenylalanine	55973.85(16422.42)	58120.533(13302.726)	59297.418(17189.557)	56671.711(9124.259)
Pipecolic acid	425.09(586.911)	426.157(508.716)	431.518(877.242)	302.227(121.702)
Piperine	5718.294(8337.056)	7720.583(10963.746)	6370.124(10079.811)	10438.647(18064.942)
Prazepam	288.862(1542.242)	137.608(93.414)	130.413(68.935)	142.665(89.484)
Proline	14486.098(6367.337)	14482.522(5997.29)	14659.894(4262.202)	16833.462(6254.299)
Propionylcarnitine	68344.79(23209.488)	71041.55(26326.498)	75008.185(23173.021)	89574.261(34012.594)
Pyrantel	372.256(111.716)	1129.226(7044.272)	342.836(86.954)	377.493(85.041)
Pyridoxal	1642.179(3991.664)	946.29(438.171)	982.176(620.401)	884.975(226.448)
Pyridoxine;	1022.88(4388.483)	435.057(382.972)	398.684(340.458)	537.032(492.771)
Quetiapine	369.86(1339.4)	222.872(66.167)	634.982(2421.885)	218.621(45.738)
Quetiapine sulfoxide	650.477(4802.113)	136.563(42.808)	1683.355(8722.602)	136.332(28.26)
R-(-)-O-Desmethylvenlafaxine	592.445(3164.213)	410.727(1880.497)	132.984(43.917)	865.333(3450.186)
rac-4-Sulfoxypropranolol	202.948(514.821)	151.335(57.243)	296.812(933.899)	144.592(44.507)
Ranitidine	2507.731(13468.136)	205.008(53.061)	3646.768(16884.028)	200.279(51.505)
Ranitidine N-oxide	713.593(4219.564)	62.623(17.85)	1462.938(7212.987)	64.225(16.737)
Ranitidine-S-oxide	213.634(515.841)	132.212(90.781)	372.742(891.461)	127.054(63.583)
Scopoletin	591.68(2509.742)	178.452(414.272)	366.114(1387.719)	135.721(167.27)
SDMA	9500.368(2703.971)	10370.308(2765.049)	8784.935(2463.706)	9662.784(2984.059)
Serotonin	18189.163(41222.489)	14668.474(23684.703)	27097.392(68656.868)	18703.44(37627.043)
Ser-Tyr-Lys	193.809(988.093)	91.613(175.965)	215.559(610.064)	52.627(33.116)
Stachydrine	563959.448(691819.57)	612164.26(685817.817)	509241.63(665509.328)	483091.828(533375.278)
Sulfamethoxazole	41.919(48.984)	4622.278(43440.039)	42.114(60.452)	51.453(64.423)
Tapentadol-.beta.-D-glucuronide	221.214(1394.74)	127.85(761.689)	638.067(2521.067)	66.867(90.138)
Tauroursodeoxycholic acid	2706.846(6111.732)	1545.619(2380.983)	2771.642(7467.22)	2383.357(4356.385)
Telmisartan	4699.894(41335.897)	3856.6(30518.071)	561.231(207.047)	637.336(209.82)
Temazepam	279.199(1061.022)	153.782(115.023)	131.371(55.789)	174.98(204.841)
Testosterone	3622.17(4140.278)	4445.438(4912.789)	3526.184(3539.749)	3995.656(3766.305)
Theanine;	1819.454(2742.739)	1366.781(1424.619)	1079.488(1156.863)	974.3(970.032)
Theobromine	43840.022(50239.28)	50274.237(39008.573)	46380.263(58049.085)	38899.333(35511.114)
threo-Dihydrobupropion	959.671(1263.114)	899.034(1318.122)	934.373(1403.161)	901.716(1243.618)
Thr-Ile-Arg	334.018(1580.162)	174.397(391.703)	413.161(1122.966)	130.527(181.492)
Ticlopidine	228.217(1202.183)	52.712(180.862)	113.045(523.142)	76.163(217.135)
Topiramate	883.512(3767.87)	360.884(470.487)	413.497(620.452)	344.367(122.878)
Toradol	356.538(2066.064)	150.603(104.488)	126.775(63.646)	156.815(114.02)
trans-3'-Hydroxycotinine	2268.615(10601.908)	1686.299(5203.465)	4673.366(18723.658)	2696.057(7842.329)
Trazodone	2672.469(13819.619)	206.455(55.025)	194.336(89.539)	199.693(47.225)
Tri-2-ethylhexyl trimellitate	6954.814(58249.323)	2150.885(4550.116)	20270.058(106147.287)	870.01(683.104)
Trigonelline	62593.319(128404.523)	87574.388(113723.624)	52780.293(86138.21)	67552.649(79770.613)
Trileptal	378.242(124.735)	1737.665(13037.79)	344.273(109.505)	341.202(87.944)
Trimethoprim	234.855(71.982)	2512.23(21564.074)	222.236(59.463)	247.22(56.674)
Trimethylamine-N-oxide	22496.762(34083.237)	15784.326(13954.105)	16615.634(19022.479)	20017.457(21030.643)
Triptolide	572.071(359.723)	709.428(1341.517)	487.897(172.496)	562.15(187.996)
Tryptophan	15719.222(4762.968)	15591.457(4927.165)	16208.348(4590.48)	17268.208(4363.797)
Tyrosine	6484.429(2346.848)	6649.41(2125.156)	6743.986(2343.539)	6738.398(1629.213)
Urea	128763.489(48161.656)	135736.88(41188.088)	128740.698(43060.26)	146833.554(47651.964)
Urocanic acid;	20103.21(25401.881)	20113.659(16158.372)	16277.246(8743.394)	14697.149(5539.213)
Usnic acid	6421.074(38109.236)	5909.508(26905.817)	14896.56(69459.594)	3256.747(4748.431)
Complex Lipids (CL)
AC (10:0)	14300.667(14495.722)	14592.903(12632.497)	14304.284(10224.154)	12288.294(6811.885)
AC (10:1)	7852.356(5661.808)	8700.584(5463.897)	8213.231(4726.31)	8068.959(3635.011)
AC (12:0)	6801.104(4854.843)	7472.708(4034.354)	7161.583(4461.614)	7599.974(4309.822)
AC (12:1)	5342.259(2975.805)	5782.079(2495.997)	5565.666(2940.647)	5789.9(2652.02)
AC (14:1)	7653.305(5643.002)	7865.258(4525.933)	7610.733(4887.504)	7827.739(4591.044)
AC (14:2)	4537.778(3261.62)	5105.633(2880.79)	4547.041(2451.901)	5085.062(3183.104)
AC (16:0)	10907.214(3516.947)	10958.197(3206.646)	12529.657(4062.832)	12020.615(3789.727)
AC (18:0)	4409.46(1523.433)	4658.607(1398.628)	4818.758(1531.186)	5082.356(1672.108)
AC (18:1)	15169.411(6563.264)	14716.482(4589.592)	16670.1(7066.335)	15289.944(4633.514)
AC (18:2)	9086.774(4258.756)	9507.785(3723.066)	10579.98(4543.181)	10453.403(4548.995)
AC (8:0)	5424.664(7636.621)	5324.659(5489.183)	5051.415(3488.917)	4233.297(2281.491)
CE (14:0)	483.105(328.13)	550.26(299.965)	398.792(237.464)	498.482(320.195)
CE (16:0)	6284.196(5322.107)	5971.764(4027.806)	5416.936(4207.504)	5710.329(5150.448)
CE (16:1)	44723.031(22333.233)	45240.669(19130.581)	40481.212(23152.954)	46143.111(21363.158)
CE (18:0)	3286.85(1793.581)	3220.682(1502.875)	3379.625(1881.442)	3107.244(1303.777)
CE (18:1)	32176.362(13035.556)	33019.476(10977.599)	29369.279(12439.441)	30481.628(12865.088)
CE (18:2)	360370.43(102450.354)	395504.729(97524.484)	346900.748(96985.256)	353681.03(90607.595)
CE (18:3)	13226.28(5296.356)	16158.621(6188.509)	12466.078(5278.865)	16585.743(8232.324)
CE (20:2)	7353.518(4456.574)	8560.232(3729.559)	7045.581(3784.452)	7534.769(3979.312)
CE (20:3)	65342.381(23690.393)	72249.761(24364.326)	61512.354(23895.339)	66312.322(25346.564)
CE (20:4)	760763.777(278873.716)	769431.808(251914.063)	726785.037(299621.635)	790941.454(349981.263)
CE (20:5)	17407.549(19917.453)	12423.777(8256.741)	13278.036(10259.439)	11114.096(5374.717)
CE (22:2)	686.936(506.637)	714.698(520.067)	712.355(524.213)	615.637(431.426)
CE (22:6)	132582.468(60465.938)	114384.853(39714.847)	116482.07(44378.479)	101025.826(39811.332)
Ceramide (d34:1) - ESI(+)	7991.308(2279.1)	7701.808(1766.753)	8731.306(2213.355)	7272.043(1338.049)
Ceramide (d36:1) - ESI(+)	5055.887(1639.5)	4781.199(1246.336)	5325.535(2032.287)	4351.407(1238.385)
Ceramide (d38:1) - ESI(+)	6696.998(1780.221)	6981.944(1458.36)	6775.581(2136.414)	6560.467(1627.061)
Ceramide (d40:1)	21686.844(5740.739)	23489.285(4735.334)	22330.201(7130.91)	23771.933(5214.261)
Ceramide (d41:1) - ESI (+)	6918.214(1876.08)	7517.217(1659.079)	6737.579(2156.907)	7100.762(1464.764)
Ceramide (d42:1) - ESI (+)	71508.239(18019.881)	78197.952(14457.978)	74834.162(21160.412)	80924.605(15962.261)
Ceramide (d42:2) A - ESI (+)	19273.129(4975.246)	18114.439(3325.542)	20767.903(5498.018)	17942.265(3500.693)
Ceramide (d42:2) B - ESI (+)	14981.161(4149.123)	17174.124(4245.274)	14761.732(4174.526)	16805.176(4803.723)
Ceramide (d32:1)	3595.683(1323.517)	3755.63(977.806)	3893.41(1681.704)	3776.339(1277.115)
Ceramide (d33:1)	2916.634(935.773)	3016.705(807.728)	2942.778(904.581)	3034.769(747.137)
Ceramide (d34:0)	4886.997(2053.157)	4687(1716.579)	5328.675(2353.493)	5038.817(1756.365)
Ceramide (d34:1) - ESI(-)	18074.154(4880.408)	17694.653(3936.635)	21181.657(5672.547)	18781.979(4018.654)
Ceramide (d34:2)	3094.181(847.888)	3030.248(713.119)	3178.801(912.631)	2792.248(603.107)
Ceramide (d36:1) - ESI(-)	1637.345(721.82)	1539.002(608.946)	1854.908(879.827)	1612.868(611.104)
Ceramide (d38:1) - ESI(-)	11993.384(4407.452)	12156.053(3738.061)	12800.634(5130.013)	12538.413(4226.451)
Ceramide (d39:1)	6299.483(2739.989)	6979.275(2440.541)	6345.302(3011)	7142.867(2313.623)
Ceramide (d40:0)	1765.181(1227.484)	1564.678(901.085)	1739.503(1153.507)	1839.717(1212.59)
Ceramide (d40:2)	6057.125(4179.286)	6235.898(4315.18)	6207.346(3283.457)	6671.962(4263.527)
Ceramide (d41:1) - ESI(-)	42041.811(15059.383)	46380.145(13427.707)	44430.29(17393.967)	48813.011(13659.64)
Ceramide (d42:0)	11948.609(7113.944)	11294.104(4976.297)	11854.292(6342.721)	13352.996(6212.231)
Ceramide (d42:1) - ESI(-)	136674.648(44023.767)	149770.415(39576.94)	149813.191(54068.674)	161675.872(40939.304)
Ceramide (d42:2) A - ESI(-)	49252.166(17827.101)	47220.491(13180.04)	57453.828(23064.842)	51899.184(15072.465)
Ceramide (d42:2) B - ESI(-)	37317.754(16468.604)	35789.863(11255.565)	43922.069(20084.189)	38707.75(13373.343)
Ceramide (d43:1)	2528.23(1370.14)	2789.752(1196.521)	2538.392(1401.305)	3215.499(1522.097)
Ceramide (d44:1)	846.904(541.153)	822.512(399.283)	1043.492(779.49)	1004.782(528.397)
Cholesterol	266952.992(63543.111)	283483.733(67507.559)	285997.23(62624.153)	285744.734(56226.102)
DG (32:0)	2029.32(748.253)	1982.392(914.732)	2400.192(821.835)	2462.589(1230.819)
DG (32:1)	5251.897(3457.449)	4947.61(2880.584)	6255.949(3763.84)	6664.355(2949.793)
DG (34:1)	1041.038(494.395)	999.382(487.017)	1243.903(483.107)	1236.201(542.847)
DG (34:2)	32528.392(13807.47)	30539.842(13070.979)	40152.283(14881.321)	38721.383(12836.446)
DG (34:3)	5185.782(3045.124)	4572.847(2077.17)	5797.716(3186.568)	4848.035(1435.431)
DG (36:1)	6350.769(3167.505)	6121.406(3281.803)	7752.728(3894.885)	8344.677(3987.05)
DG (36:2)	55205.662(20357.43)	49677.788(17704.742)	61293.329(20082.532)	61274.639(20941.988)
DG (36:3)	70925.903(27194.121)	65340.022(22354.965)	80757.457(25808.489)	75739.062(24968.809)
DG (36:4) A	16838.454(8807.583)	16004.561(7408.839)	19737.663(9707.678)	17437.56(9172.99)
DG (36:4) B	4169.876(3637.695)	3516.148(2613.304)	4830.172(4215.821)	4879.996(2879.032)
DG (36:5)	2206.156(1211.632)	2086.253(902.788)	2673.737(1340.431)	2166.224(929.58)
DG (38:5)	10566.304(4064.74)	10089.518(3680.913)	11961.559(4159.269)	13525.081(3734.743)
DG (38:6)	6169.284(3104.712)	5407.065(2535.955)	6892.129(3426.167)	6867.647(2579.977)
FA (10:0) (capric acid)	1604.441(1050.232)	1407.005(1073.102)	1711.573(1201.227)	1464.917(1041.863)
FA (12:0) (lauric acid)	8080.776(5386.504)	8269.26(5625.99)	8720.65(4467.889)	8309.724(3064.579)
FA (14:0) (myristic acid)	46315.443(13985.33)	46285.78(10922.906)	44376.55(13454.821)	44448.11(9461.115)
FA (14:1) (physeteric acid)	5158.99(3232.701)	4681.581(1944.979)	3902.687(2378.069)	3845.25(2014.051)
FA (15:0) (pentadecylic acid)	10544.8(2976.688)	10266.457(2239.062)	10785.814(3247.999)	10590.402(2131.781)
FA (16:1) (palmitoleic acid)	87362.569(45359.632)	76933.028(35142.058)	70747.149(48110.445)	63019.939(30760.838)
FA (17:0) (margaric acid)	22117.789(4474.162)	21235.84(3887.35)	22869.638(3991.423)	21863.498(3317.04)
FA (18:1) (oleic acid)	1454192.087(480456.365)	1349284.059(394857.372)	1306371.124(516584.708)	1276084.64(395433.334)
FA (18:2) (linoleic acid)	573453.977(197151.585)	559405.212(162215.142)	544856.4(233611.766)	527836.688(188942.371)
FA (18:3) (linolenic acid)	52408.007(25261.774)	49568.813(16119.839)	55831.729(36074.175)	43953.469(17195.239)
FA (20:1) (eicosenoic acid)	18300.811(5932.05)	17239.139(4691.897)	16904.974(5422.633)	16890.944(5270.901)
FA (20:2) (eicosadienoic acid)	9414.386(2783.824)	9398.564(2656.075)	8843.47(3032.234)	8799.106(2886.371)
FA (20:3) (eicosatrienoic acid)	2064.852(782.798)	2106.53(696.017)	1996.96(870.894)	2343.651(765.021)
FA (20:3) (homo-gamma-linolenic acid)	9019.322(2564.168)	9232.52(2388.112)	9058.827(2904.539)	9812.517(2371.855)
FA (20:4) (arachidonic acid)	43084.156(11307.632)	45485.009(12124.954)	47682.842(11690.665)	53444.932(16109.434)
FA (20:5) (eicosapentaenoic acid)	7210.305(8172.735)	5310.154(4416.295)	8078.364(7113.727)	5541.467(2672.217)
FA (22:0) (behenic acid)	4796.588(1883.561)	4776.335(2235.782)	5374.917(2287.009)	5460.211(3363.174)
FA (22:6) (docosahexaenoic acid)	35785.158(23581.553)	31506.346(14537.092)	34229.371(17390.242)	30515.171(9235.535)
FA (24:0) (lignoceric acid)	9002.74(3316.901)	9144.823(3857.725)	10363.172(4148.816)	10735.801(5526.953)
FA (24:1) (nervonic acid)	3404.095(1062.601)	3216.118(871.277)	3844.766(1415.216)	3567.518(872.473)
Gal-Gal-Cer (d18:1/16:0)/Lactosylceramide (d18:1/16:0)	37250.999(11809.088)	37236.749(10987.775)	39221.61(9988.658)	37709.938(10657.275)
GlcCer (d38:1)	3730.008(1287.974)	3948.513(1065.45)	3870.099(1460.396)	3973.536(1169.578)
GlcCer (d40:1) - ESI(-)	22073.89(7846.193)	22731.523(6665.458)	24207.449(7897.39)	24139.711(7707.882)
GlcCer (d41:1)	12088.153(4455.943)	12743.895(4333.197)	13142.311(5064.807)	13889.254(5329.775)
GlcCer (d42:1) - ESI(-)	25575.096(9070.161)	26263.818(7929.532)	29150.83(9409.836)	29224.6(10141.294)
GlcCer (d42:2) - ESI(-)	19888.456(7749.181)	17973.465(6288.748)	22833.056(8776.62)	19931.828(8674.401)
GlcCer (d14:1(4E)/20:0(2OH))	6302.067(3492.07)	6460.128(3125.454)	5823.58(3024.058)	6538.001(3091.453)
GlcCer (d34:1)	7468.445(3751.415)	8251.003(4419.557)	8764.08(3833.514)	8680.226(3690.26)
GlcCer (d40:1) - ESI(+)	4100.143(1480.243)	4234.688(1219.049)	4181.685(1512.505)	4245.413(1271.567)
GlcCer (d42:1) - ESI(+)	17983.989(6028.82)	18240.869(5395.163)	19140.873(5484.236)	19734.842(6590.648)
GlcCer (d42:2) - ESI(+)	13729.159(5608.295)	12051.673(4176.986)	14573.512(5583.067)	12112.285(5246.402)
Lactosylceramide (d18:1/24:1(15Z))	2755.733(1184.633)	2537.724(815.608)	2876.713(1454.383)	2535.727(853.264)
LPC (14:0) - ESI(-)	1816.114(1007.334)	2045.03(925.463)	1839.392(1099.666)	2245.535(950.128)
LPC (16:0) - ESI(-)	224092.722(72172.597)	240419.333(71704.173)	256854.719(83114.403)	277064.698(77293.971)
LPC (16:1) - ESI(-)	3256.883(1286.541)	3465.425(1194.712)	3321.019(1345.811)	3822.279(1168.9)
LPC (17:1)	2907.335(879.847)	2996.073(1096.874)	3037.551(915.572)	3394.649(1191.042)
LPC (18:0) A - ESI(-)	7418.389(3009.415)	8077.783(2590.056)	8306.305(3330.475)	8938.356(2422.212)
LPC (18:0) B - ESI(-)	99494.905(36134.374)	108242.985(32910.725)	112264.719(39798.755)	120387.288(29907.213)
LPC (18:1) - ESI(-)	47798.748(19375.801)	51591.653(19211.667)	54192.035(19358.272)	58439.57(20648.312)
LPC (18:2) - ESI(-)	60906.166(28020.858)	71522.652(31446.609)	73890.117(31899.667)	75457.741(34146.137)
LPC (20:0)	2602.173(1120.102)	2667.429(891.909)	2760.108(1224.082)	2701.178(881.013)
LPC (20:1) - ESI(-)	3013.633(1298.505)	2917.096(1050.301)	3170.145(1587.396)	3030.706(913.737)
LPC (20:1) - ESI(+)	713.456(419.647)	654.494(268.413)	825.423(510.424)	699.765(279.592)
LPC (20:2) - ESI(-)	4059.133(1281.292)	4450.809(1469.606)	4413.372(1573.531)	4565.117(1281.303)
LPC (20:2) - ESI(+)	518.937(285.076)	598.846(314.265)	590.84(340.026)	621.246(301.34)
LPC (20:3) - ESI(-)	3582.326(1705.034)	4021.253(1564.565)	4081.79(1899.384)	4806.142(1477.554)
LPC (22:4)	1706.729(976.366)	1894.898(1004.387)	2251.648(1058.406)	2604.942(1358.714)
LPC (22:5) - ESI(-)	675.167(447.702)	664.823(383.062)	886.715(554.24)	791.686(377.634)
LPC (22:6)	18296.637(8748.95)	17120.89(7390.865)	19280.755(8703.872)	17320.179(5402.133)
LPC (o-16:0)	7726.959(3135.329)	8366.675(3289.673)	9562.972(3966.252)	9545.73(3480.232)
LPC (p-16:0)/LPC (o-16:1)	10752.235(4110.82)	11778.247(4172.532)	12895.152(4859.04)	13555.48(4879.159)
LPC (p-18:0)/LPC (o-18:1)	5609.615(1996.592)	5649.593(2083.157)	6312.961(2252.03)	6302.042(1780.572)
LPC (14:0) - ESI(+)	12225.274(5163.537)	14568.798(5062.405)	11977.356(5718.762)	15445.385(5165.213)
LPC (15:0)	12084.127(4819.914)	12943.535(4361.419)	12780.381(5698.997)	13037.637(4366.256)
LPC (16:0) - ESI(+)	1926106.937(412946.468)	2025455.264(509547.986)	2122729.714(414415.433)	2257025.766(520385.84)
LPC (16:1) - ESI(+)	18357.864(6537.325)	19256.04(6089.078)	18979.953(9013.425)	20068.018(5828.219)
LPC (18:0) - ESI(+)	597884.618(199525.827)	642665.246(221367.761)	652830.354(212542.515)	693367.052(174842.328)
LPC (18:1) - ESI(+)	267553.679(104625.2)	280752.212(113394.873)	308282.753(125723.885)	329632.285(140448.722)
LPC (18:2) - ESI(+)	453109.903(200728.084)	547483.468(267853.354)	553742.399(224834.804)	603839.746(318018.732)
LPC (18:3)	3781.745(1556.029)	4762.878(2448.244)	4255.782(1792.563)	5519.175(3871.826)
LPC (20:3) - ESI(+)	18658.988(7504.447)	20830.978(7040.033)	21810.228(8898.33)	24667.198(9011.821)
LPC (20:4)	92588.56(39171.901)	99801.287(39143.693)	115640.286(50009.696)	126682.589(53164.432)
LPC (20:5)	8554.056(10259.538)	6693.724(5097.151)	8436.341(7975.092)	6882.284(3136.558)
LPC (22:5) - ESI(+)	4133.499(2034.537)	4006.158(1626.825)	5081.496(2307.922)	4780.993(1730.992)
LPE (16:0)	3007.892(1492.945)	3345.916(1755.537)	3443.824(1727.622)	3667.836(1958.6)
LPE (18:2) - ESI(-)	4521.977(2417.216)	5517.915(3099.215)	5301.279(2967.128)	5090.353(2770.4)
LPE (20:4) - ESI(-)	3411.332(1579.491)	3835.167(1358.006)	3821.613(1774.902)	4009.519(1196.108)
LPE (22:6)	2511.314(1103.103)	2584.869(1142.272)	2506.121(947.775)	2407.111(1062.591)
LPE (18:0)	2976.4(935.468)	3330.697(987.882)	2975.619(1000.622)	3457.5(835.551)
LPE (18:2) - ESI(+)	3940.782(1604.285)	4738.299(2407.019)	4513.971(1624.136)	4445.501(1993.594)
LPE (20:4) - ESI(+)	3205.181(1241.82)	3617.274(1320.76)	3383.978(1267.399)	3791.41(1594.759)
PC (16:0/9:0(CHO))	4327.064(2722.879)	4282.307(2603.353)	4968.504(3315.67)	4910.879(3014.302)
PC (32:0) - ESI(-)	14490.961(3964.7)	14558.291(3478.332)	15263.408(4162.383)	14700.287(3404.682)
PC (32:1) - ESI(-)	14447.376(7522.552)	14662.134(6394.392)	12758.462(7105.05)	14728.451(7297.961)
PC (32:2) - ESI(-)	13463.361(6508.264)	16204.369(5624.383)	12033.643(7553.981)	14707.656(6218.337)
PC (33:1) - ESI(-)	2353.684(1083.204)	2374.083(853.644)	2131.3(1012.513)	2414.131(939.724)
PC (33:2) - ESI(-)	3860.198(1605.855)	4336.55(1397.757)	3368.212(1547.831)	3815.359(1300.496)
PC (34:0) - ESI(-)	8251.523(2184.754)	8469.609(1811.655)	8733.18(2533.887)	8483.927(1845.942)
PC (34:2) - ESI(-)	240630.097(60351.691)	258867.547(56457.148)	247088.946(65989.688)	252285.178(54764.773)
PC (34:3)	16244.273(6359.067)	18088.554(6094.852)	15330.272(6007.704)	16136.002(5630.699)
PC (34:4) - ESI(-)	3988.556(2296.794)	4598.624(1731.583)	3330.478(2005.054)	4458.283(1726.963)
PC (35:1) - ESI(-)	3093.959(1098.086)	3051.722(977.026)	3043.764(1081.863)	3250.46(1021.62)
PC (35:2)	9207.837(2691.891)	9716.991(2633.897)	9532.595(2656.684)	8872.848(2574.126)
PC (35:4) - ESI(-)	2567.664(1136.268)	2622.666(936.586)	2492.677(1048.406)	2743.646(1351.27)
PC (36:1) - ESI(-)	60700.134(17787.723)	61602.252(15986.223)	61324.941(17578.546)	62040.398(15296.844)
PC (36:3) A - ESI(-)	78001.315(26248.654)	80601.946(20165.252)	81493.858(28847.298)	82092.84(21459.655)
PC (36:3) B - ESI(-)	80122.729(25240.712)	84455.963(19138.885)	81453.529(26862.449)	86689.976(19139.009)
PC (36:4) A - ESI(-)	50001.555(19418.961)	58881.412(19057.435)	52267.702(21480.43)	52859.354(16963.772)
PC (36:4) B - ESI(-)	165608.498(45603.524)	172562.505(36378.869)	174408.792(49658.16)	179577.946(38130.404)
PC (36:5) A	2138.31(1339.816)	2567.216(1605.787)	2189.983(1541.952)	1814.926(1203.75)
PC (36:5) B	41857.83(35378.719)	33407.87(22725.882)	47045.93(43693.834)	34117.138(17993.151)
PC (37:2) - ESI(-)	1427.867(571.478)	1549.892(656.208)	1408.964(562.641)	1336.555(526.791)
PC (37:3)	19429.669(8642.077)	20766.774(7555.42)	18098.801(8761.691)	17852.572(6955.697)
PC (37:4) - ESI(-)	3610.43(1262.482)	3600.739(1164.94)	3865.914(1175.379)	3709.906(1129.303)
PC (38:2)	4724.469(1540.569)	4816.371(1178.537)	4580.92(1544.406)	4438.677(996.639)
PC (38:3) - ESI(-)	29648.655(10260.002)	31432.948(7745.999)	29624.875(10831.337)	33004.923(8368.738)
PC (38:4) A - ESI(-)	57986.619(17566.019)	60883.346(16516.825)	60375.971(17898.448)	62780.612(14774.114)
PC (38:5) A - ESI(-)	19182.481(6029.043)	19166.914(4819.422)	20412.89(6733.556)	19816.339(4946.775)
PC (38:5) B - ESI(-)	12329.808(8869.88)	10448.295(4369.029)	12975.729(10525.834)	10265.063(3529.805)
PC (38:6) - ESI(-)	75564.438(34561.384)	68827.018(26086.774)	75619.639(38181.774)	69579.548(23778.393)
PC (39:6)	18191.534(9715.309)	16532.441(6454.175)	13459.844(5802.603)	13206.209(4768.915)
PC (40:4) - ESI(-)	3651.767(1838.864)	3888.447(1301.818)	3909.143(1715.993)	4244.068(1400.298)
PC (40:5) A - ESI(-)	4364.652(1888.948)	4187.943(1433.041)	4770.531(2049.396)	4279.36(1497.875)
PC (40:5) B - ESI(-)	1949.867(1019.491)	2160.184(912.295)	1910.966(896.617)	2479.194(1218.116)
PC (40:6) B	20657.541(8269.246)	18554.405(6543.511)	21040.215(9670.584)	18713.955(6184.276)
PC (40:7) - ESI(-)	2669.718(1393.762)	2433.114(925.635)	2625.831(1432.89)	2313.846(972.287)
PC (40:8) - ESI(-)	2630.788(1139.643)	2734.932(900.85)	2878.238(1371.79)	2882.618(898.713)
PC (42:5)	3139.766(1127.172)	3024.694(1140.962)	2627.191(1248.213)	2509.332(843.894)
PC (42:6)	2237.693(1216.735)	2297.879(1311.502)	1853.339(1040.649)	2198.375(1271.775)
PC (o-32:0) - ESI(-)	2806.219(868.036)	2847.252(794.141)	3052.76(866.282)	2871.266(762.942)
PC (p-32:0)/PC (o-32:1) - ESI(-)	2338.644(927.886)	2365.854(804.708)	2679.84(1050.529)	2490.279(1071.344)
PC (p-32:0)/PC (o-32:1) - ESI(+)	29152.037(7872.188)	30771.998(7341.47)	30028.365(9213.253)	28568.812(7803.221)
PC (p-34:1)/PC (o-34:2) A	4520.84(2258.236)	5300.943(2014.065)	4757.993(2102.423)	4859.606(1626.867)
PC (p-34:1)/PC (o-34:2) B	2874.162(1241.363)	2975.868(1271.407)	2955.203(1307.817)	2729.62(1477.495)
PC (p-34:2)/PC (o-34:3) - ESI(-)	13080.94(4655.151)	15147.291(4618.811)	13538.65(4139.591)	14391.877(3967.502)
PC (p-36:1)/PC (o-36:2)	1579.393(1039.658)	1842.803(957.813)	1707.593(920.629)	1673.072(739.313)
PC (p-36:3)/PC (o-36:4) - ESI(-)	21432.678(7961.51)	23318.595(6892.306)	24688.357(7510.221)	26166.647(8952.3)
PC (p-36:3)/PC (o-36:4) - ESI(+)	227889.598(84207.01)	254677.838(68833.936)	250126.868(92689.597)	268982.446(76530.895)
PC (p-36:4)/PC (o-36:5) - ESI(-)	12136.93(5243.46)	13380.29(4590.962)	14393.873(6063.86)	15022.239(5522.478)
PC (p-38:3)/PC (o-38:4) - ESI(-)	7180.199(2581.694)	8011.26(2278.842)	7922.095(2620.948)	8636.903(2587.55)
PC (p-38:4)/PC (o-38:5) A	16408.903(5205.505)	17597.828(4431.343)	17820.582(4259.592)	18701.309(5190.175)
PC (p-38:4)/PC (o-38:5) B	2559.33(1097.47)	2769.763(1152.827)	2808.843(1106.312)	3260.105(1412.566)
PC (p-38:5)/PC (o-38:6)	1297.362(880.416)	1291.415(783.351)	1341.621(1148.57)	1306.021(628.98)
PC (p-40:1)/PC (o-40:2)	1485.155(608.109)	1292.088(473.435)	1462.481(553.862)	1236.145(464.308)
PC (p-40:3)/PC (o-40:4)	1750.816(685.913)	1868.47(638.755)	1850.389(704.887)	2043.343(619.095)
PC (p-40:4)/PC (o-40:5) - ESI(-)	1855.515(641.097)	1784.499(529.196)	1949.912(581.6)	1838.42(505.562)
PC (p-40:7)/PC (o-40:8)	12784.77(9315.863)	11294.973(6789.332)	9573.21(9944.436)	7531.17(6686.616)
PC (p-42:3)/PC (o-42:4)	4785.842(1784.509)	5178.399(1630.148)	4952.621(1854.587)	5342.838(1997.141)
PC (p-42:4)/PC (o-42:5) - ESI(-)	2268.307(909.076)	2270.498(870.57)	2448.033(832.681)	2364.737(949.186)
PC (p-42:5)/PC (o-42:6)	618.687(355.575)	610.366(274.685)	646.286(300.455)	704.809(279.735)
PC (p-44:4)/PC (o-44:5) - ESI(-)	2845.694(1045.311)	2893.365(908.463)	3027.265(1099.475)	3015.819(836.508)
PC (p-44:5)/PC (o-44:6)	3310.494(1275.999)	3174.484(993.019)	3138.119(1105.716)	3030.243(1076.533)
PC 34:4e	6443.081(2515.863)	7999.075(2933.128)	6265.46(2786.167)	6864.822(2784.41)
PC 38:7e	16964.282(13526.498)	15342.968(9446.371)	16544.441(13664.894)	13824.238(5068.143)
PC 40:5e	12165.024(3482.196)	12677.876(3009.874)	12156.263(2800.976)	12946.278(3876.998)
PC 40:6e	22316.948(7430.313)	21474.846(6189.986)	22911.69(6865.962)	21858.337(7312.84)
PC (28:0)	3246.565(4662.849)	3239.16(2348.658)	2319.456(2047.457)	3419.203(2870.489)
PC (30:0)	158777.616(83572.094)	179096.713(65617.314)	134527.229(57552.582)	180921.663(83317.035)
PC (31:0)	10922.351(4521.628)	11042.588(3052.892)	9322.83(3444.162)	9511.503(2302.278)
PC (31:1)	1677.788(1455.465)	1660.939(915.401)	1190.067(862.691)	1324.367(711.207)
PC (32:0) - ESI(+)	256268.716(58170.605)	250135.791(53964.518)	252693.482(58815.308)	242994.15(67734.773)
PC (32:1) - ESI(+)	239846.485(124170.713)	249536.641(113064.066)	199894.088(94497.866)	233324.489(96006.991)
PC (32:2) - ESI(+)	56756.644(28246.729)	67703.831(25937.146)	45747.251(30984.152)	52825.941(23680.951)
PC (33:0)	10952.596(5641.864)	11592.978(3878.492)	9408.237(4832.541)	10312.507(3477.739)
PC (33:1) - ESI(+)	53543.632(20928.978)	53553.558(13337.174)	44982.592(16376.287)	48494.832(11798.772)
PC (33:2) - ESI(+)	78531.369(27527.116)	87270.676(25504.3)	66386.357(22506.876)	66179.171(17944.435)
PC (34:0) - ESI(+)	56673.124(14226.497)	56575.078(11243.201)	55930.398(16856.304)	54402.796(12049.128)
PC (34:1)	4013338.964(720952.007)	4067426.422(727466.087)	3807829.103(772533.633)	4051360.726(912477.724)
PC (34:2) - ESI(+)	8298954.78(1436737.757)	8880671.15(1333757.007)	8009035.373(1191638.206)	8068560.636(1188330.124)
PC (34:3) A	97711.278(31702.813)	106631.972(39043.209)	84529.885(34636.865)	89091.807(39417.08)
PC (34:3) B	108771.059(36242.03)	128990.918(46188.814)	91164.199(27797.142)	101396.149(38586.988)
PC (34:3) C	86598.612(39702.386)	108697.965(49708.994)	75951.137(21974.678)	97984.941(50767.182)
PC (34:4) - ESI(+)	17218.357(9083.701)	20014.966(7594.249)	13453.933(6967.576)	17417.677(7336.924)
PC (35:1) - ESI(+)	46139.315(13080.522)	45638.931(9232.36)	41459.078(10896.604)	42883.759(9581.456)
PC (35:2) A	109536.799(36351.893)	103212.896(30675.48)	94027.949(31874.332)	100085.598(23028.225)
PC (35:2) B	131176.614(32124.982)	137458.977(30973.043)	119065.848(31085.946)	114270.85(23658.334)
PC (35:3)	40372.126(10564.132)	44343.372(11336.707)	35865.887(9999.311)	36662.028(9497.255)
PC (35:4) - ESI(+)	22778.31(8961.192)	23974.006(6756.722)	19079.655(6980.574)	20470.702(6462.17)
PC (36:1) - ESI(+)	656088.196(185659.526)	660392.494(148989.452)	587404.023(154102.201)	627376.228(128997.811)
PC (36:2)	4529060.48(909760.507)	4996033.975(881985.183)	4211692.931(903186.615)	4327926.764(476276.167)
PC (36:3) A - ESI(+)	1277000.345(445850.9)	1366182.069(370360.325)	1204527.783(516992.597)	1212320.94(306902.701)
PC (36:3) B - ESI(+)	1639032.954(502617.113)	1716418.049(393778.108)	1595831.492(520981.85)	1592535.179(276748.936)
PC (36:4) A - ESI(+)	344228.244(141889.724)	433150.27(175314.159)	324935.514(157371.936)	345149.151(130634.465)
PC (36:4) B - ESI(+)	254789.338(417790.093)	206974.331(69274.833)	168655.141(82504.342)	190887.131(54600.311)
PC (36:4) C - ESI(+)	3945315.162(980469.466)	4037185.749(932394.375)	3770041.129(1046223.193)	4023980.133(1042196.2)
PC (36:5) C	63676.772(293144.05)	37777.207(75598.623)	35961.874(82637.482)	42060.718(90105.09)
PC (36:5) D	466335.725(583640.353)	328794.138(256617.495)	328646.617(282542.953)	263135.658(107530.626)
PC (36:5)A	10087.21(5302.765)	12082.737(6355.171)	8991.784(5467.663)	8535.056(4024.666)
PC (36:6)	7517.927(4687.721)	7514.303(3539.182)	5072.96(3119.115)	5365.199(1768.116)
PC (37:2) - ESI(+)	12948.098(3497.278)	14134.187(3647.086)	11891.289(3512.971)	12085.972(2300.68)
PC (37:4) - ESI(+)	51981.159(19322.358)	49132.105(16397.252)	44294.212(16164.247)	49003.07(18357.963)
PC (37:5)	36908.954(34432.55)	28967.669(14940.073)	27588.92(17283.673)	24327.094(8409.348)
PC (37:6)	9891.772(5465.158)	8696.041(4047.719)	6890.365(2953.421)	6246.927(2456.317)
PC (38:3) - ESI(+)	545962.223(199887.214)	581406.422(170804.445)	502874.429(188115.354)	563752.727(162801.855)
PC (38:4) A - ESI(+)	129827.943(52570.47)	130649.431(33178.708)	113377.194(37599.238)	117140.224(28716.98)
PC (38:4) B - ESI(+)	138945.853(49865.612)	150899.97(43419.782)	137674.029(54084.911)	158478.41(46996.215)
PC (38:4) C - ESI(+)	2313829.998(565304.201)	2391882.015(574272.595)	2178463.964(599975.838)	2310328.11(606482.831)
PC (38:5) A	732724.247(176405.92)	721011.877(165292.616)	692510.741(177868.353)	703688.662(171227.462)
PC (38:5) B - ESI(+)	385628.57(330057.265)	324021.431(136699.566)	297899.839(144961.97)	282186.016(71340.288)
PC (38:6) A - ESI(+)	122703.865(38145.153)	135842.09(35120.916)	110512.355(34062.971)	124100.415(31890.776)
PC (38:6) B - ESI(+)	3683483.214(1066200.996)	3373471.275(825187.655)	3308133.746(802249.627)	3011420.074(682021.451)
PC (38:7)	9067.129(4522.378)	8494.519(3671.831)	6643.623(3241.473)	6218.005(2668.734)
PC (39:4)	4951.364(1392.551)	4980.401(1209.519)	4440.55(1217.731)	4643.705(1217.911)
PC (40:4) - ESI(+)	40710.749(17107.156)	43768.486(14761.039)	42663.302(16356.582)	48562.457(17576.609)
PC (40:5) A - ESI(+)	160984.496(51414.716)	153215.298(48927.121)	153701.168(45022.035)	150517.483(35932.021)
PC (40:5) B - ESI(+)	39290.673(16831.51)	43514.802(16159.023)	38473.161(15894.973)	44025.445(17787.819)
PC (40:6) A	26324.155(8352.257)	26286.775(7120.512)	23634.728(8121.937)	23764.161(6603.153)
PC (40:6)B	523343.738(235330.416)	448154.607(162581.361)	427810.229(142555.352)	385657.136(132065.673)
PC (40:7) A - ESI(+)	14123.954(4521.843)	15295.102(4113.716)	13952.454(5466.208)	15028.736(3957.139)
PC (40:7) B - ESI(+)	294687.493(123648.862)	260986.662(85720.284)	257320.328(117772.802)	217436.412(72618.439)
PC (40:8) - ESI(+)	15239.14(4848.028)	15297.801(4079.753)	14476.135(6122.24)	13978.291(3019.574)
PC (42:10)	2726.931(1374.175)	2509.831(1360.724)	2531.617(1415.798)	2354.819(927.021)
PC (o-32:0) - ESI(+)	33066.939(8835.009)	34463.696(8408.236)	34119.797(8865.124)	32338.938(8404.113)
PC (o-34:0)	4253.752(1544.24)	4625.498(1473.237)	4251.794(1703.095)	4099.673(1209.919)
PC (p-32:1)/PC (o-32:2)	7732.065(2525.44)	8442.017(2078.799)	7910.504(3383.972)	8191.083(2087.48)
PC (p-34:1)/PC (o-34:2)	90514.308(41518.544)	112732.145(42037.713)	90884.196(35928.824)	95158.27(29994.724)
PC (p-34:2)/PC (o-34:3) - ESI(+)	134516.098(48579.028)	167161.547(53529.226)	130014.23(47822.804)	147005.911(49558.404)
PC (p-36:1)/PC (o-36:2) B	4576.41(1860.937)	4990.913(1761.819)	4307.895(1837.538)	4197.481(1642.081)
PC (p-36:2)/PC (o-36:3)	18401.743(7473.236)	22260.671(8493.763)	17314.501(7146.789)	19082.113(7114.945)
PC (p-36:4)/PC (o-36:5) - ESI(+)	222255.821(73873.841)	244403.223(62140.636)	242439.639(89502.675)	258183.564(78912.006)
PC (p-36:5)/PC (o-36:6)	43163.98(47010.214)	35793.982(29043.548)	43083.765(46051.211)	35923.993(21264.091)
PC (p-38:3)/PC (o-38:4) A - ESI(+)	23415.263(7747.924)	26268.221(7020.386)	24102.249(7465.869)	28129.553(9009.63)
PC (p-38:3)/PC (o-38:4) B - ESI(+)	60681.832(24417.325)	68924.225(21887.47)	63797.576(23315.526)	71084.075(22755.644)
PC (p-38:4)/PC (o-38:5) A	244736.068(73932.864)	253186.358(52211.505)	253198.973(75445.49)	259563.862(64014.349)
PC (p-38:4)/PC (o-38:5) B	46348.51(17350.154)	52251.201(14810.562)	47627.623(16741.534)	53717.086(17796.507)
PC (p-38:5)/PC (o-38:6) A	47602.588(24906.045)	44907.468(17837.495)	46233.794(27430.939)	40791.817(15837.344)
PC (p-38:5)/PC (o-38:6) B	60693.148(18465.69)	63136.031(15203.868)	58926.741(20171.535)	59314.065(18371.793)
PC (p-38:6)/PC (o-38:7)	38202.501(19743.59)	36368.564(13760.086)	36619.184(20463.261)	33534.038(11628.77)
PC (p-40:4)/PC (o-40:5) - ESI(+)	17184.561(5389.491)	17672.249(4621.409)	17410.96(4549.737)	18075.452(5491.996)
PC (p-40:6)/PC (o-40:7) A	40200.774(19957.817)	35888.168(13738.726)	36954.859(22360.938)	32062.44(11105.695)
PC (p-40:6)/PC (o-40:7) B	13510.106(6889.457)	13100.064(5544.826)	12405.966(6481.044)	11203.745(4502.511)
PC (p-42:4)/PC (o-42:5) - ESI(+)	12900.718(4496.163)	12896.037(3917.285)	12754.45(3435.607)	12938.521(5007.842)
PC (p-42:5)/PC (o-42:6) A	10237.461(3726.694)	10713.657(3758.542)	10172.91(3767.066)	10947.237(4814.118)
PC (p-42:5)/PC (o-42:6) B	3974.188(1415.292)	3956.085(1237.45)	3733.472(1142.554)	3479.506(1252.076)
PC (p-44:4)/PC (o-44:5) - ESI(+)	14453.858(5455.893)	14223.731(4628.827)	14914.59(5257.409)	13990.202(5447.096)
PE (34:1)	1935.048(1193.975)	1997.27(1266.931)	1922.526(1262.798)	2088.749(1260.706)
PE (34:2) - ESI(-)	2982.653(1876.385)	3405.593(2151.45)	2867.947(2153.222)	3232.022(2283.173)
PE (36:1) - ESI(-)	418.862(181.396)	445.435(181.825)	394.47(193.221)	476.773(203.336)
PE (36:2)	7905.774(4135.38)	8803.532(4225.603)	8328.494(5401.93)	8605.309(4699.84)
PE (36:3)	2026.786(1248.378)	2279.738(1430.26)	2201.323(1753.452)	2174.804(1400.564)
PE (36:4) - ESI(-)	2941.499(1644.752)	3164.472(1950.982)	2727.181(1659.941)	3275.078(1994.651)
PE (38:2)	629.602(222.186)	682.787(206.229)	625.315(210.258)	726.012(236.051)
PE (38:6) - ESI(-)	7437.759(5142.646)	7356.489(4624.489)	6039.64(4500.327)	7125.711(4187.612)
PE (p-34:1)/PE (o-34:2) - ESI(-)	2025.04(785.489)	2051.91(695.945)	2150.254(890.571)	2026.74(746.259)
PE (p-34:2)/PE (o-34:3)	3040.334(1576.283)	3609.46(1747.103)	3425.067(1818.788)	3441.15(1343.908)
PE (p-36:1)/PE (o-36:2) - ESI(-)	2760.373(1320.05)	3068.12(1351.566)	3064.044(1403.021)	3267.766(1574.172)
PE (p-36:2)/PE (o-36:3) - ESI(-)	5957.994(2773.012)	6972.062(2936.918)	6614.407(3104.076)	6917.904(2378.957)
PE (p-36:4)/PE (o-36:5) - ESI(-)	15261.909(9626.399)	15928.908(8581.977)	18489.037(12771.445)	17905.612(10235.869)
PE (p-36:5)/PE (o-36:6)	2102.097(2962.828)	1485.236(2041.939)	2863.162(4197.256)	1557.732(1341.719)
PE (p-38:3)/PE (o-38:4)	1340.345(687.934)	1513.805(782.147)	1479.584(725.327)	1687.613(809.239)
PE (p-38:5)/PE (o-38:6) - ESI(-)	11786.825(6628.023)	12149.489(5341.659)	13603.388(8523.127)	12933.022(6132.057)
PE (p-38:6)/PE (o-38:7)	7532.92(4292.66)	7188.888(3364.912)	8157.198(5177.597)	7545.245(2881.175)
PE (p-40:4)/PE (o-40:5)	3399.555(1897.801)	3410.027(1799.437)	3628.141(2106.633)	3661.55(2357.67)
PE (34:2) - ESI(+)	8757.929(6410.569)	9879.682(7371.827)	7632.324(5605.642)	9599.64(5858.139)
PE (36:1) - ESI(+)	3379.71(1611.842)	3316.561(1592.325)	3662.52(1957.017)	3571.172(1895.091)
PE (36:4) - ESI(+)	14739.008(7468.332)	15255.178(7705.241)	12270.933(6672.071)	14447.752(7358.067)
PE (38:4)	39570.697(19154.594)	40390.086(15772.1)	35797.097(19983.436)	37463.39(16790.23)
PE (38:6) - ESI(+)	20257.66(12022.688)	19884.696(11866.824)	13208.306(6582.466)	16869.926(9428.463)
PE (p-34:1)/PE (o-34:2) - ESI(+)	2742.254(1098.637)	2862.174(974.659)	2911.341(1333.048)	2823.109(1036.114)
PE (p-36:1)/PE (o-36:2) - ESI(+)	2454.413(1024.933)	2762.367(992.448)	2564.311(1190.111)	2713.77(1140.048)
PE (p-36:2)/PE (o-36:3) - ESI(+)	8991.903(3876.705)	11041.406(4021.531)	9494.206(4636.704)	9793.668(3052.8)
PE (p-36:4)/PE (o-36:5) - ESI(+)	29345.071(18055.185)	30532.635(14508.762)	35383.013(25322.79)	31556.53(15854.325)
PE (p-38:4)/PE (o-38:5)	42614.164(20321.576)	46103.9(17411.189)	46972.987(24498.228)	46554.029(19964.508)
PE (p-38:5)/PE (o-38:6) - ESI(+)	24747.834(11095.999)	26262.641(9101.812)	27610.681(15320.481)	26331.421(9963.269)
PE (p-40:4)/PE (o-40:5) A	2896.209(2724.733)	2989.973(2175.181)	3398.239(3429.56)	3062.06(2829.321)
PE (p-40:4)/PE (o-40:5) B	3708.007(1951.993)	3692.493(1528.458)	3740.207(2103.555)	3768.74(1900.642)
PE (p-40:5)/PE (o-40:6)	6740.897(2550.286)	6806.706(1987.436)	7388.568(2892.277)	6765.288(2266.793)
PG (34:0)/PG (17:0/17:0)	76853.368(21921.357)	85280.313(20224.124)	80493.808(19195.823)	85678.567(20378.055)
PI (38:4)/PI (18:0-20:4)	120817.481(39400.359)	124008.066(31642.823)	121390.805(44702.266)	129277.347(34643.533)
SM (d30:1) - ESI(-)	1704.845(1134.453)	1947.17(774.108)	1614.585(1242.928)	1863.674(954.282)
SM (d32:0) - ESI(-)	1032.341(809.55)	1064.49(657.551)	979.933(686.425)	1216.938(807.716)
SM (d32:1) - ESI(-)	44492.705(15861.723)	49754.267(12913.605)	43920.769(18017.314)	49980.838(14159.591)
SM (d32:2) - ESI(-)	3030.003(1334.652)	3230.614(1251.27)	2552.585(1182.446)	2652.193(879.559)
SM (d33:1) - ESI(-)	22975.489(8246.125)	25365.753(7028.514)	23780.337(8047.678)	25807.776(6325.893)
SM (d34:0) - ESI(-)	4927.976(1784.951)	5032.83(1672.907)	5253.149(1984.636)	5018.593(1607.857)
SM (d34:1) - ESI(-)	155715.48(39317.352)	163369.808(34296.98)	168871.615(43024.9)	165901.833(36831.034)
SM (d34:2) - ESI(-)	57475.881(14166.69)	60371.724(13403.338)	58039.082(15647.963)	57143.485(10939.005)
SM (d36:0) - ESI(-)	1066.803(653.242)	879.715(483.034)	1194.004(818.479)	1158.849(602.847)
SM (d36:1) - ESI(-)	36132.26(10486.124)	36986.044(8862.176)	38899.489(13766.352)	38825.686(9996.914)
SM (d36:2) - ESI(-)	5807.249(1805.715)	5799.331(1630.41)	5885.647(1989.529)	5864.148(1760.527)
SM (d36:3) - ESI(-)	1713.798(653.047)	1804.421(563.54)	1608.324(562.31)	1777.223(446.756)
SM (d37:1)	2411.418(1019.95)	2404.494(818.507)	2331.972(1186.471)	2389.831(996.191)
SM (d38:0)	696.441(811.576)	522.617(447.127)	687.455(703.572)	667.066(366.14)
SM (d38:2) - ESI(-)	4790.522(1380.077)	4974.002(1318.512)	4819.556(1563.18)	4541.111(1070.145)
SM (d39:1) - ESI(-)	12841.047(4278.992)	14353.601(3784.665)	12414.395(4483.9)	13903.713(3726.042)
SM (d39:2)	12449.201(3511.981)	12954.634(3279.589)	9947.898(2966.294)	10080.729(2701.081)
SM (d40:1) - ESI(-)	46897.381(13275.565)	50082.888(10695.858)	48109.832(15111.068)	51482.472(10102.847)
SM (d40:2) A - ESI(-)	12273.795(4442.543)	12319.223(4118.364)	13018.212(5895.037)	12570.412(4851.714)
SM (d40:2) B - ESI(-)	17613.206(5158.79)	18864.027(4350.959)	17289.91(5626.146)	17753.258(3641.515)
SM (d40:3)	1079.194(398.684)	1151.905(387.017)	1149.041(414.719)	1024.09(283.58)
SM (d41:1) - ESI(-)	11075.677(11704.719)	13579.641(12424.293)	12192.786(12824.811)	12879.432(14073.923)
SM (d41:2) - ESI(-)	10157.654(3759.068)	10335.005(4166.592)	9557.389(3960.061)	9775.169(3425.035)
SM (d42:0) - ESI(+)	631.117(319.733)	572.32(282.695)	652.379(371.709)	686.442(284.971)
SM (d42:0) - ESI(-)	2435.513(802.742)	2325.825(740.385)	2351.234(832.029)	2448.334(558.062)
SM (d42:1) - ESI(-)	74113.422(22000.912)	76751.556(18783.673)	78807.969(25168.668)	82719.057(18246.025)
SM (d42:3) - ESI(-)	45369.2(13437.893)	44941.003(10551.682)	48218.789(16038.226)	43667.711(11335.064)
SM (d43:1) - ESI(-)	1610.475(804.178)	1785.517(763.855)	1592.12(791.256)	2166.055(915.104)
SM (d43:2) - ESI(-)	6637.877(3329.003)	6677.809(2804.014)	6696.314(3775.834)	7584.084(3636.587)
SM (d44:2)	3401.174(1320.178)	2954.684(961.942)	3415.928(1601.631)	2902.033(893.587)
SM (d41:3)	17542.807(4858.342)	18495.055(4033.934)	16527.565(4817.077)	17548.333(4842.736)
SM (d30:1) - ESI(+)	4627.855(3294.462)	5081.766(2205.718)	3652.203(2648.807)	4401.976(2692.374)
SM (d32:0) - ESI(+)	4527.417(2257.972)	4461.163(1515.584)	3682.177(1698.839)	3886.828(1408.425)
SM (d32:1) - ESI(+)	127487.665(50390.527)	141586.567(42157.93)	105868.284(47317.742)	123863.338(37889.321)
SM (d32:2) - ESI(+)	8419.355(3072.987)	8850.662(2752.191)	6369.383(2110.37)	6595.601(1985.036)
SM (d33:1) - ESI(+)	78897.543(30030.413)	81545.929(24155.104)	67457.824(25763.753)	69610.008(18148.263)
SM (d34:0) - ESI(+)	77128.042(21734.185)	77407.547(19252.704)	72210.897(23280.32)	68796.729(18834.64)
SM (d34:1) - ESI(+)	1815521.625(427328.564)	1839477.475(326129.156)	1784355.088(430500.205)	1702876.808(358785.295)
SM (d34:2) - ESI(+)	169414.754(41285.046)	172230.478(39764.32)	149178.135(39155.163)	143390.023(28536.708)
SM (d36:0) - ESI(+)	18743.046(8907.96)	15332.243(6070.249)	18497.609(10593.099)	15396.526(6078.054)
SM (d36:1) - ESI(+)	282139.394(75455.508)	277277.338(58280.773)	271000.224(91366.868)	258341.543(75770.475)
SM (d36:2) - ESI(+)	637435.743(182402.554)	634824.46(155709.619)	609372.433(220346.568)	559314.781(158419.266)
SM (d36:3) - ESI(+)	6491.66(2413.088)	6629.303(2061.528)	5303.916(1662.699)	5372.054(1467.429)
SM (d38:1)	224074.217(52840.443)	238184.289(46405.144)	201776.054(59116.355)	217368.176(47785.659)
SM (d38:2) - ESI(+)	102238.769(23254.677)	103697.728(23384.632)	91480.79(22758.592)	86392.382(21671.092)
SM (d39:1) - ESI(+)	55126.946(19385.078)	60979.282(17058.805)	44658.537(16713.1)	51877.857(13963.345)
SM (d40:0)	8519.977(3597.278)	7725.238(2745.348)	7677.025(3167.843)	8011.238(2212.435)
SM (d40:1) - ESI(+)	357194.17(87098.783)	373303.076(69403.177)	341604.881(102437.243)	362095.736(80274.56)
SM (d40:2) A - ESI(+)	192003.867(74381.653)	206939.521(72862.228)	178078.484(72349.431)	179868.527(58152.864)
SM (d40:2) B - ESI(+)	235158.05(59785.384)	255298.203(57750.75)	210548.235(60355.748)	219351.346(55114.116)
SM (d41:1) - ESI(+)	136526.853(38416.919)	143873.721(36214.448)	119899.005(36867.559)	132527.346(37975.354)
SM (d41:2) A - ESI(+)	41382.821(14921.589)	40584.006(12105.041)	35492.179(12478.446)	33969.219(11162.26)
SM (d41:2) B - ESI(+)	65492.772(20330.14)	72077.791(21032.207)	52745.939(16747.156)	55898.553(15520.632)
SM (d42:1) - ESI(+)	227228.943(65564.52)	235888.054(53178.336)	222436.887(63597.422)	240705.135(54179.07)
SM (d42:2)	552276.944(187216.547)	490026.241(121909.07)	546358.226(201991.029)	460675.764(135621.859)
SM (d42:3) - ESI(+)	360096.856(99212.364)	348735.256(79546.208)	337630.936(101307.266)	299649.811(83353.79)
SM (d43:1) - ESI(+)	6015.056(2273.428)	6198.991(2041.865)	5555.044(2105.178)	6463.747(2405.808)
SM (d43:2) - ESI(+)	14891.052(6807.646)	13945.815(5754.744)	13196.624(5716.2)	13478.476(6491.555)
TG (55:6)	10089.48(6268.964)	8140.342(3509.246)	8802.778(3134.839)	9197.851(3716.421)
TAG (58:7)/TAG (18:1/18:1/22:5)	17350.361(7968.934)	16648.95(5845.672)	16639.702(5743.219)	18540.485(5893.952)
TG (60:12)	6594.761(13689.356)	3710.704(4070.071)	3585.552(3335.897)	3032.451(2280.041)
TG (53:5)	10973.54(5251.608)	10286.984(3942.7)	11674.703(5613.463)	10840.413(5368.36)
TG (60:11)	8428.304(11674.572)	5497.847(3845.608)	5706.605(3743.089)	5470.435(3713.245)
TG (40:0)	6969.903(22773.737)	5975.792(11932.991)	10871.416(37277.846)	5462.54(5759.558)
TG (40:1)	1931.434(4239.428)	2087.013(3783.783)	2781.675(6677.307)	1914.582(2145.639)
TG (42:0)	9234.522(21761.184)	8844.978(15901.608)	13307.221(33494.34)	8330.04(8659.705)
TG (42:1)	6797.568(17520.658)	7739.975(16319.178)	9671.813(27713.589)	8379.533(14255.854)
TG (42:2)	2571.971(5933.309)	3829.423(10795.773)	3469.506(9272.753)	3748.236(7445.047)
TG (42:3)	591.158(714.913)	671.443(879.22)	708.25(899.383)	683.053(790.865)
TG (44:0)	19087.048(32238.546)	17886.319(25507.344)	24490.87(41856.21)	20757.338(22009.867)
TG (44:1)	18788.092(29782.097)	19478.318(28152.179)	23426.281(41047.033)	21621.234(23479.509)
TG (44:2)	8060.679(14384.219)	10064.354(23367.775)	10743.044(20194.658)	8380.317(10487.693)
TG (46:0)	2913.683(2889.773)	3210.711(2865.495)	3596.463(3339.855)	3818.989(2907.059)
TG (46:1)	78988.174(99974.002)	74842.169(86950.751)	92276.008(113786.144)	98918.242(97696.155)
TG (46:2)	34399.438(37849.21)	37666.18(47712.032)	39789.39(42673.591)	41216.21(33094.939)
TG (46:3) A	601.482(563.369)	733.247(1466.526)	747.28(697.175)	571.11(354.662)
TG (46:3) B	5520.005(7775.947)	5107.884(7131.762)	7388.887(10758.099)	4355.864(3462.121)
TG (46:4) A	1736.197(1706.675)	2452.533(7382.425)	2137.511(2213.628)	1684.875(979.075)
TG (46:4) B	1520.942(1603.93)	2160.803(6838.834)	1903.962(2062.248)	1447.092(1031.978)
TG (46:5)	350.027(264.398)	426.476(1213.469)	407.412(315.649)	285.338(153.895)
TG (48:0)	59633.947(40059.321)	72255.424(51804.827)	66903.697(41634.01)	79478.814(50971.025)
TG (48:1)	445353.036(404942.517)	421062.403(327886.505)	524213.67(449533.987)	555493.791(414420.584)
TG (48:2)	232753.491(212433.045)	215309.555(160839.721)	255786.613(216764.761)	268443.377(184286.697)
TG (48:3)	66257.783(45379.776)	68608.011(52545.382)	72215.461(50509.48)	77877.575(53186.217)
TG (48:4) A	14636.937(12229.537)	16489.544(19911.708)	16245.558(13562.432)	18030.998(17055.356)
TG (48:4) B	10569.309(10549.743)	12439.978(18504.13)	12504.071(11469.438)	14971.849(16495.296)
TG (48:5)	2394.932(2124.793)	2607.435(2613.644)	2572.8(2035.771)	2780.416(2398.568)
TG (48:6)	731.456(341.644)	1120.169(4094.332)	722.702(289.312)	705.093(184.872)
TG (49:0)	5475.884(3437.407)	5547.724(2851.467)	6100.391(3788.603)	6307.46(2485.905)
TG (49:1)	38039.35(31682.085)	32431.609(18199.476)	44312.657(34999.664)	40168.672(20279.081)
TG (49:2)	5347.71(2994.124)	4908.392(3180.31)	5501.932(3300.177)	4902.763(2149.578)
TG (49:3)	8782.798(5619.053)	8058.518(3765.588)	9221.733(6256.187)	8066.278(3265.39)
TG (50:0)	28294.36(17765.307)	35864.991(22391.136)	32082.118(19239.608)	44353.561(26478.113)
TG (50:1)	295740.881(378872.38)	268871.222(259991.973)	324648.971(446178.44)	357328.342(249774.674)
TG (50:2)	1473341.655(765417.549)	1337335.537(606243.723)	1659532.403(829820.745)	1594280.037(647567.882)
TG (50:3) A	599554.098(373888.427)	538070.653(271710.362)	651512.576(411480.486)	612121.785(281795.546)
TG (50:3) B	1463.989(2654.267)	1979.068(6822.777)	1400.186(2455.795)	1038.515(809.914)
TG (50:4)	113705.603(61749.855)	111373.426(49803.428)	126125.687(75277.714)	114750.977(56083.861)
TG (50:5)	18164.523(11639.543)	17487.784(9234.201)	19933.75(14173.046)	17309.587(10422.837)
TG (50:6)	2907.741(1946.11)	2679.302(1733.966)	2884.817(1921.776)	2851.086(1436.465)
TG (51:2)	92658.55(49837.791)	81298.301(33345.525)	102425.44(56318.197)	97437.964(38234.191)
TG (51:3)	73828.122(33989.875)	68061.653(24068.889)	82938.425(41964.237)	74898.254(28861.793)
TG (51:4)	20600.271(10073.4)	19733.727(8062.558)	23270.722(12671.588)	19674.341(9041.132)
TG (51:5)	3397.515(1704.001)	3356.461(1275.262)	3656.126(2140.47)	3343.341(1577.736)
TG (52:1)	273344.812(258320.644)	254133.337(220416.288)	385958.096(343150.582)	380249.778(255901.526)
TG (52:2)	3924538.986(1182333.569)	3636556.102(1122279.122)	4304562.707(1305332.999)	4284568.998(1252064.19)
TG (52:3)	4416231.615(1252804.656)	4180937.847(1101985.633)	4943186.066(1278613.496)	4580060.216(1280748.182)
TG (52:4)	133068.448(44192.17)	130479.658(39344.454)	149410.712(45631.61)	134456.837(44467.248)
TG (52:5)	197791.574(102954.234)	174359.995(84000.915)	221089.331(113787.339)	187952.848(123930.287)
TG (52:6)	25178.432(15261.735)	23719.028(10920.524)	26434.601(18387.355)	26935.963(12326.041)
TG (53:0)	1583.982(681.915)	1815.471(661.05)	1558.757(477.059)	1852.357(638.551)
TG (53:1)	5936.774(4668.413)	5776.819(3671.696)	7132.934(5901.455)	7738.895(4054.487)
TG (53:2)	55792.745(24993.696)	51317.499(21651.56)	61529.31(28763.169)	64673.739(28506.202)
TG (53:3)	73056.718(28445.208)	67703.814(23631.61)	80399.918(32547.588)	77888.018(33481.67)
TG (53:4)	46389.39(19729.068)	43856.196(15698.609)	49625.115(21404.389)	47794.59(20989.819)
TG (54:1)	29942.881(33162.778)	29095.13(22321.153)	45930.932(54266.538)	39463.641(28219.587)
TG (54:2)	321515.5(253928.808)	286249.499(201970.532)	440117.203(381933.248)	409260.248(286155.043)
TG (54:3)	1412729.685(654867.912)	1276837.39(524744.236)	1623423.817(851645.459)	1519899.979(713284.681)
TG (54:4)	1525311.494(686168.793)	1377217.291(578506.358)	1760418.221(707219.698)	1591726.506(803792.174)
TG (54:5) A	886580.788(456096.063)	802522.834(352287.756)	1025065.173(427497.763)	906466.793(489401.587)
TG (54:5) B	262000.181(111804.806)	243734.88(92887.319)	299788.926(135038.285)	318097.363(96574.507)
TG (54:6) A	199405.641(130496.852)	176401.555(94248.554)	225998.516(121666.969)	191962.588(134808.348)
TG (54:6) B	1358.531(998.464)	1341.842(782.147)	1570.362(998.026)	1293.618(944.161)
TG (54:6) C	156170.234(80514.484)	137719.361(62448.4)	173539.888(102538.702)	174065.629(81507.228)
TG (54:7) A	49122.361(41128.683)	44915.907(27315.049)	55433.098(39043.891)	44909.3(34205.411)
TG (54:7) B	43061.59(27306.858)	34198.973(17471.92)	41427.972(20491.371)	40360.834(20569.824)
TG (54:8)	7077.455(4680.131)	6400.128(3571.251)	6552.552(4150.332)	7358.226(4649.884)
TG (54:9)	965.383(952.873)	800.15(740.888)	592.879(606.119)	691.956(316.62)
TG (55:1)	2381.308(1476.992)	2293.733(1193.428)	2920.799(1903.01)	2972.521(1491.511)
TG (55:2)	3209.3(1454.698)	3026.046(1288.231)	3635.453(1704.304)	3807.112(1548.074)
TG (56:1)	8425.454(9238.656)	8724.83(13724.801)	11505.762(10956.361)	14774.086(25693.106)
TG (56:10)	3107.113(3323.17)	2681.061(1812.641)	2095.903(1680.467)	2539.949(1566.405)
TG (56:2)	12956.986(10569.613)	12163.693(13180.75)	16386.937(12849.427)	18654.205(23200.288)
TG (56:3)	30313.86(19743.679)	27075.315(20697.58)	36217.951(22324.807)	38868.629(33239.305)
TG (56:4)	52216.171(23781.081)	49073.426(20687.965)	55840.537(22467.404)	56180.741(25306.504)
TG (56:5) A	53791.601(25940.471)	48027.297(18998.273)	61801.837(27374.552)	61191.078(22268.531)
TG (56:5) B	56496.764(28288.186)	50801.304(20794.293)	65733.144(33645.995)	67057.648(26692.101)
TG (56:5) C	113050.899(43777.393)	107344.31(43874.117)	118627.317(34824.732)	122947.456(52182.386)
TG (56:6)	257540.767(82209.876)	233475.447(74511.483)	281319.421(89579.965)	287725.177(91307.651)
TG (56:7) A	847.239(514.565)	783.159(401.886)	938.132(655.262)	929.7(363.376)
TG (56:7) B	187264.223(134086.996)	142003.825(96398.78)	158086.258(77277.145)	161138.457(99617.435)
TG (56:8) A	48927.531(26901.231)	42661.135(18087.989)	50064.144(23467.331)	47257.557(20897.699)
TG (56:8) B	88914.046(72816.031)	66492.66(53152.85)	72872.217(40508.64)	71542.152(51749.829)
TG (56:9)	16134.849(11093.145)	13921.157(6903.286)	13754.351(8034.258)	14787.636(7681.834)
TG (57:1)	1925.193(905.225)	1863.322(943.086)	2230.651(1020.533)	2406.822(1238.998)
TG (57:2)	2561.985(1153.018)	2479.474(1287.033)	3067.197(1362.234)	3326.747(1811.417)
TG (58:1)	6517.314(7345.499)	6747.301(10399.217)	8099.715(7474.558)	11963.869(19532.172)
TG (58:10)	19441.101(14120.814)	16598.368(8410.925)	16328.172(8901.342)	16906.89(8417.462)
TG (58:2)	10622.347(16674.782)	10834.266(23253.565)	13254.119(16491.06)	21111.582(44118.983)
TG (58:3)	6147.029(9675.465)	5932.174(10911.709)	7341.209(8673.779)	10681.352(20516.14)
TG (58:4)	3243.624(2529.139)	2899.892(2258.659)	3529.189(2082.371)	3692.194(2838.546)
TG (58:5)	3750.517(1804.936)	3824.305(1507.07)	3786.371(1595.824)	4264.572(1727.481)
TG (58:6)	14653.583(5134.288)	13533.44(3981.36)	15559.451(5777.052)	16068.613(4533.944)
TG (58:8)	61621.544(53618.106)	44303.591(28847.455)	53856.909(45196.344)	50355.497(39213.793)
TG (58:9)	45461.573(35467.981)	34450.345(20298.576)	38767.777(25681.665)	36919.574(24471.402)
TG (59:2)	1491.779(1048.687)	1415.968(980.975)	1872.583(1503.685)	1971.88(1601.089)
TG (59:3)	1482.159(789.741)	1388.449(810.7)	1664.691(965.689)	1759.21(1206.118)
TG (60:1)	2548.677(2775.351)	2609.795(3662.099)	2957.506(2521.105)	4293.616(6636.964)
TG (60:2)	5106.678(6459.935)	5391.177(12127.075)	6248.941(8977.588)	9524.796(22615.929)
TG (60:3)	3356.443(4588.274)	3498.227(6192.138)	3902.058(4033.732)	6305.992(11703.269)
TG (60:4)	1479.004(1459.393)	1489.448(1601.775)	1632.611(1277.701)	2218.869(2677.546)
TG (60:6)	1058.884(479.188)	956.092(409.713)	1095.657(538.542)	1069.564(367.672)
TG (62:1)	1025.712(1380.888)	981.286(1057.831)	1100.973(1066.149)	1375.722(1920.844)
TG (62:2)	1814.769(2212.815)	1781.426(2417.302)	1893.257(1745.858)	2785.453(4208.202)
TG (62:3)	571.887(485.151)	559.893(537.266)	504.508(303.591)	691.811(585.866)
TG (62:4)	547.101(334.64)	613.733(374.856)	570.749(270.285)	750.37(544.243)
TG (64:2)	864.662(732.038)	883.063(767.604)	895.264(780.971)	1278.603(1231.454)
TG (64:3)	552.787(234.996)	552.569(261.395)	586.53(243.089)	588.42(321.354)
Oxylipins (OL)
10-nitrolinoleic acid	0.186(0.36)	0.149(0.221)	0.251(0.429)	0.172(0.231)
10-nitrooleic acid	5.022(4.039)	4.734(2.95)	4.925(3.125)	5.642(4.04)
11(12)-epoxy-5,8,14,17- eicosatetraenoic acid	0.045(0.051)	0.046(0.062)	0.026(0.033)	0.057(0.062)
11,12-Dihydroxyicosa-5,8,14-trienoic acid	0.729(0.365)	0.798(0.415)	0.828(0.43)	0.956(0.51)
11,12-Epoxyeicosa-5,8,14-trienoic acid	0.298(0.235)	0.25(0.225)	0.357(0.26)	0.298(0.257)
11-Hydroxy-14,15-epoxyeicosatrienoic acid	0.137(0.271)	0.236(0.486)	0.119(0.181)	0.327(0.463)
11-Hydroxy-arachidonic acid	0.954(0.559)	0.918(0.459)	0.874(0.468)	0.873(0.552)
12(13)-epoxy-9,15-octadecadienoic acid	0.131(0.14)	0.155(0.255)	0.224(0.2)	0.146(0.135)
12,13-dihydroxyoctadec-9-enoic acid	3.714(2.623)	4.151(2.308)	3.873(2.679)	4.493(3.412)
12,13-dihydroxyoctadeca-9,15-dienoic acid	0.107(0.148)	0.111(0.152)	0.077(0.119)	0.06(0.077)
12,13-epoxy-9-octadecenoic acid	2.678(3.381)	3.027(3.742)	3.723(5.106)	3.736(5.303)
12-Hydroxy-5,8,10,14,17-eicosapentaenoic acid	1.953(2.755)	1.117(1.211)	1.527(2.182)	0.773(0.762)
12-Hydroxy-5,8,10,14-eicosatetraenoic acid	17.204(15.381)	15.752(12.397)	16.128(15.755)	13.926(15.033)
13-hydroxyoctadeca-9,11,15-trienoic acid	0.935(0.885)	0.869(0.593)	1.247(1.37)	0.772(0.473)
13-Hydroxyoctadecadienoic acid	19.586(7.961)	19.825(7.897)	19.673(7.942)	19.885(10.275)
13-ketooctadeca-9,11-dienoic acid	11.779(7.152)	12.915(7.243)	13.064(7.45)	15.166(7.158)
14(15)-epoxy-5,8,11,17-eicosatetraenoic acid	0.234(0.427)	0.211(0.435)	0.353(0.67)	0.178(0.248)
14,15-dihydroxyeicosa-5,8,11,17-tetraenoic acid	0.445(0.453)	0.503(0.551)	0.455(0.42)	0.705(0.862)
14,15-dihydroxyeicosa-5,8,11-trienoic acid	0.816(0.427)	0.868(0.394)	0.931(0.478)	1.042(0.491)
14-hydroxydocosa-4,7,10,12,16,19-hexaenoic acid	13.05(14.814)	10.01(9.899)	9.949(12.661)	7.68(10.364)
15(16)-epoxy-9,12-octadecadienoic acid	0.221(0.211)	0.382(0.521)	0.242(0.256)	0.351(0.455)
15,16-dihydroxyoctadeca-9,12-dienoic acid	11.678(8.843)	12.862(6.666)	13.275(11.413)	11.275(5.498)
15-Deoxy-delta-12,14-Prostaglandin J2	0.043(0.036)	0.05(0.053)	0.049(0.048)	0.047(0.049)
15-hydroxyeicosa-5,8,11,13,17-pentaenoic acid	0.387(0.417)	0.288(0.303)	0.344(0.317)	0.387(0.317)
15-hydroxyeicosa-5,8,11,13-tetraenoic acid	3.04(1.536)	2.905(1.282)	2.942(1.555)	2.711(1.289)
15-ketoeicosa-5,8,11,13-tetraenoic acid	0.159(0.211)	0.167(0.276)	0.145(0.244)	0.17(0.202)
15-Keto-prostaglandin E2	0.319(0.368)	0.405(0.635)	0.258(0.253)	0.531(0.627)
16(17)-epoxy-4,7,10,13,19-docosapentaenoic acid	0.189(0.199)	0.159(0.206)	0.239(0.226)	0.224(0.343)
17,18-dihydroxyeicosa-5,8,11,14-tetraenoic acid	6.057(5.778)	4.785(3.299)	5.853(4.234)	5.125(3.967)
17,18-Epoxy-5,8,11,14-eicosatetraenoic acid	0.09(0.188)	0.122(0.18)	0.114(0.256)	0.173(0.255)
17-hydroxy-4,7,10,13,15,19-docosahexaenoic acid	1.382(0.957)	1.263(1.094)	1.408(0.922)	1.463(1.698)
18-(3-ethyloxiran-2-yl)octadeca-4,7,10,13,16-pentaenoic acid	0.406(0.383)	0.403(0.512)	0.476(0.562)	0.406(0.366)
19,20-dihydroxydocosa-4,7,10,13,16-pentaenoic acid	1.929(1.019)	1.91(1)	1.814(1.027)	1.815(1.027)
20-Hydroxyarachidonic acid	4.005(8.301)	3.874(6.762)	3.217(5.556)	2.633(5.511)
4-hydroxydocosa-5,7,10,13,16,19-hexaenoic acid	0.763(0.83)	0.673(0.657)	0.679(0.748)	0.714(0.627)
5,15-dihydroxyeicosa-6,8,11,13-tetraenoic acid	0.038(0.055)	0.053(0.095)	0.037(0.056)	0.033(0.044)
5,6,15-trihydroxyeicosa-7,9,11,13-tetraenoic acid	0.157(0.194)	0.207(0.32)	0.169(0.207)	0.239(0.359)
5,6-dihydroxyeicosa-8,11,14-trienoic acid	0.665(0.513)	0.709(0.521)	0.845(0.618)	1.064(0.765)
5-Hydroxy-6,8,11,14,17-eicosapentaenoic acid	0.954(0.728)	0.874(0.675)	0.84(0.643)	0.875(0.519)
5-Hydroxy-6,8,11,14-eicosatetraenoic acid	3.249(2.155)	3.575(2.057)	3.162(1.957)	3.932(2.264)
5-ketoeicosa-6,8,11,14-tetraenoic acid	0.116(0.104)	0.137(0.127)	0.105(0.095)	0.166(0.154)
6-Ketoprostaglandin F1 alpha	0.111(0.191)	0.091(0.14)	0.095(0.221)	0.104(0.149)
6-trans-Leukotriene B4	0.046(0.066)	0.051(0.099)	0.048(0.053)	0.036(0.053)
8,15-dihydroxyeicosa-5,9,11,13-tetraenoic acid	0.121(0.272)	0.115(0.202)	0.103(0.142)	0.137(0.236)
8,9-dihydroxyeicosa-5,11,14-trienoic acid	0.391(0.311)	0.373(0.243)	0.49(0.39)	0.484(0.334)
8,9-Epoxyeicosa-5,11,14-trienoic acid	0.627(0.483)	0.848(0.762)	0.781(0.535)	1.054(1.059)
8-hydroxyeicosa-5,9,11,14-tetraenoic acid	0.707(0.521)	0.693(0.505)	0.617(0.398)	0.837(0.683)
9(10)-epoxy-12,15-octadecadienoic acid	1.238(2.543)	1.495(3.452)	0.68(0.596)	2.319(5.687)
9(10)-epoxy-12Z-octadecenoic acid	0.778(0.586)	0.789(0.455)	0.991(0.871)	0.73(0.429)
9,10-dihydroxyoctadec-12-enoic acid	3.994(2.996)	4.527(2.771)	4.31(2.465)	4.392(2.521)
9,10-dihydroxyoctadeca-12,15-dienoic acid	0.195(0.127)	0.233(0.156)	0.23(0.131)	0.172(0.109)
9,10-Epoxystearic acid	2.482(2.294)	2.68(2.248)	2.639(2.737)	3.33(2.391)
9,11,15-trihydroxy-5,13,1Z-prostatrienoic acid	0.022(0.082)	0.033(0.09)	0.018(0.026)	0.039(0.105)
9,12,13-trihydroxyoctadec-10-enoic acid	6.746(3.013)	7.161(3.062)	7.35(3.685)	7.274(3.146)
9-Hydroxy-5,7,11,14,17-icosapentaenoic acid	0.259(0.225)	0.218(0.148)	0.26(0.235)	0.209(0.147)
9-hydroxyeicosa-5,7,11,14-tetraenoic acid	0.366(0.266)	0.386(0.267)	0.412(0.284)	0.489(0.346)
9-Hydroxylinoleic acid	9.759(4.207)	10.407(3.998)	9.461(3.48)	10.005(4.55)
9-hydroxyoctadeca-10,12,15-trienoic acid	0.602(0.484)	0.715(0.595)	0.721(0.513)	0.539(0.387)
9-ketooctadeca-10,12-dienoic acid	1.218(0.86)	1.249(0.847)	1.297(0.861)	1.561(0.823)
9-nitrooleic acid	0.611(0.737)	0.692(0.676)	0.479(0.391)	1.009(0.889)
9S,10R-dihydroxy-stearic acid	2.561(1.966)	2.883(2.166)	2.414(1.3)	2.741(2.201)
Leukotriene B4	0.079(0.051)	0.099(0.087)	0.069(0.047)	0.139(0.148)
Leukotriene B5	0.01(0.015)	0.012(0.018)	0.01(0.013)	0.009(0.017)
Prostaglandin D2	0.336(0.565)	0.54(0.959)	0.459(0.726)	0.374(1.005)
Prostaglandin E1	0.02(0.021)	0.019(0.026)	0.023(0.022)	0.019(0.023)
Prostaglandin E2	0.057(0.126)	0.052(0.08)	0.038(0.05)	0.058(0.066)
Prostaglandin E3	0.185(0.427)	0.14(0.232)	0.28(0.673)	0.079(0.115)
Prostaglandin F2a	0.83(0.921)	0.952(0.717)	0.896(0.714)	1.078(0.987)
Resolvin D1	0.147(0.362)	0.162(0.194)	0.228(0.619)	0.204(0.237)
Thromboxane B2	1.893(2.013)	2.178(4.62)	1.753(1.77)	1.569(0.863)
trans-12,13-epoxy-11-oxo-trans-9-octadecenoic acid	1.085(0.917)	1.082(0.66)	1.353(1.407)	1.114(0.694)
ME/CFS: myalgic encephalomyelitis/chronic fatigue syndrome; SD: standard deviation.

## Sheet: sr-IBS
Supplementary Table S1. Sample mean and standard deviations of metabolites in ME/CFS patients, controls, and their subgroups.
Metabolite	ME/CFS (n=106)	Control (n=91)	ME/CFS without sr-IBS (n-71)	Control without sr-IBS (n-88)
	mean (SD)	mean (SD)	mean (SD)	mean (SD)
Primary Metabolites (PM)
1,2,4-benzenetriol	1079.549(1400.131)	1012.135(991.038)	1002.294(1446.43)	1013(996.75)
1-methylgalactose NIST	10405.216(25620.129)	6749.551(12633.562)	9639.456(25578.02)	6826.651(12840.65)
2-aminobutyric acid	6778.127(2312.798)	6819.584(2333.931)	6947.426(2457.48)	6853.965(2362.536)
2-deoxytetronic acid	3802(1871.5)	3811.933(1810.183)	4136.647(1892.756)	3851.767(1815.416)
2-hydroxybutanoic acid	37828.971(19975.01)	35735.831(20029.106)	40403.824(21082.852)	35550.186(20212.41)
2-hydroxyvaleric acid	4237.382(2334.07)	4287.303(2132.918)	4376(2466.058)	4307.965(2155.877)
2-ketoisocaproic acid	18813.069(5556.745)	19149.258(6078.798)	19437.824(5839.105)	19111.605(6066.511)
3-hydroxybutyric acid	39212.265(52464.62)	34152(42085.017)	47151.324(61640.069)	34644.686(42734.988)
4-hydroxybutyric acid	2256.422(736.812)	2269.843(849.082)	2329.868(748.029)	2256.988(857.976)
adipic acid	2895.686(1583.539)	2847.101(1343.166)	2937.044(1688.932)	2856.442(1357.957)
alanine	73245.52(30295.714)	75399.281(33101.158)	69742.426(30239.563)	74847.57(33516.509)
alloxanoic acid	2006.5(1375.468)	1837.64(1056.367)	2001.853(1303.393)	1832.198(1059.848)
alpha-ketoglutarate	1657.627(531.612)	1527.562(557.531)	1660.176(533.451)	1544.233(552.207)
aminomalonate	3619.186(1973.13)	2911.888(1665.318)	3531.279(1803.841)	2949.116(1674.386)
arachidic acid	4924.814(2338.338)	4808.124(2355.798)	4976.015(2288.031)	4799.756(2320.373)
behenic acid	2886.951(836.07)	3031.506(992.687)	2896.779(911.452)	3051.674(1002.272)
benzoic acid	17834.373(6150.942)	17061.82(6244.429)	17951.088(6555.996)	17204.547(6268.506)
beta-alanine	1309.833(728.789)	1377.112(890.61)	1354.279(751.62)	1378.314(898.302)
capric acid	1629.931(794.154)	1873.809(1125.953)	1717.574(849.397)	1863.744(1136.127)
caprylic acid	5704.039(1875.061)	5854.764(2939.166)	5700.471(1999.195)	5865.64(2982.179)
citric acid	41473.245(20630.652)	41135.135(19465.808)	41179.353(18335.064)	41220.093(19676.169)
citrulline	4478.147(1507.009)	4592.506(1393.12)	4419.206(1367.037)	4624.5(1405.977)
conduritol-beta-expoxide	1309.863(794.473)	1296.146(815.46)	1272.441(740.555)	1309.209(826.609)
creatine	7813.647(4623.762)	7540.27(4234.565)	7800.397(4490.2)	7663.07(4255.072)
creatinine	8228.716(4668.248)	8192.91(4583.811)	8038.088(4635.892)	8315.093(4603.393)
erythritol	7881.353(18212.112)	8811.472(35942.446)	8728.588(20951.725)	8912.953(36563.641)
fructose	2597.775(3830.73)	2215.82(2366.76)	2974.118(4455.038)	2048.233(1719.954)
fumaric acid	9386.029(3097.763)	9434.101(2971.299)	9307.059(3078.13)	9442.756(3017.205)
gluconic acid	783.971(293.026)	776.438(203.662)	788.294(322.547)	779.826(202.775)
glucose	388539.039(113173.178)	378196.978(110227.014)	372105.956(111571.311)	375136.081(110684.535)
glucose-1-phosphate	2858.431(1035.667)	2901.236(1183.342)	2823.221(1092.204)	2892.035(1190.876)
glucuronic acid	1283.441(842.594)	1067.326(518.171)	1246.574(910.65)	1032.86(424.542)
glutamic acid	8913.157(3993.644)	8273.382(4085.076)	8891.029(4135.891)	8300.256(4125.786)
glutamine	30937.275(21124.794)	32325.416(15805.25)	27801.838(15542.15)	32439.128(15970.123)
glutaric acid	568.461(206.452)	532.449(209.713)	574.647(209.789)	535.547(212.303)
glyceric acid	10747.598(4862.652)	9509.18(4092.259)	10877.706(4945.546)	9548.802(4138.782)
glycerol	94812.804(37180.866)	95386.449(35827.521)	94768.426(39627.514)	95732.535(36317.421)
glycerol-alpha-phosphate	970.676(374.848)	952.978(388.821)	983.456(371.538)	953.663(394.123)
glycine	68370.147(24574.146)	66183.809(20178.354)	65419.279(21264.336)	66699.453(20297.528)
glycolic acid	6131.461(2349.621)	6039.528(2582.552)	5853.515(2358.401)	6002.709(2618.469)
heptadecanoic acid	4659.657(1498.193)	4722.045(1568.799)	4730.838(1554.602)	4738.151(1582.092)
hydroxycarbamate NIST	9159.343(4227.978)	9278.079(4002.355)	9382.147(4686.494)	9319.419(4063.919)
indole-3-acetate	2888.461(1569.254)	2930.517(2502.67)	2886.25(1656.91)	2953.919(2541.819)
indole-3-lactate	1920.853(610.853)	2047.753(765.819)	1928.029(667.814)	2070.14(765.945)
indole-3-propionic acid	1758.569(1386.393)	2146.528(1481.229)	1827.75(1593.418)	2183.977(1491.28)
isoleucine	42005.147(16265.503)	42337.787(14176.603)	43098.574(18307.065)	42542.116(14223.111)
isopropylbenzene	16849.167(16235.754)	16249.494(18003.148)	18262.765(17708.733)	16298.965(18277.12)
isothreonic acid	1867.461(718.975)	1810.944(701.346)	1772.471(715.529)	1826.884(701.858)
lactic acid	192717.833(119615.393)	173890.775(103094.546)	192678.868(114457.944)	171758.884(103576.056)
lauric acid	8363.078(12244.741)	10000.079(13605.883)	9314.75(14848.838)	9955.012(13819.512)
leucine	70058.255(22610.471)	77074.056(24098.618)	71820(24550.985)	77269.186(24091.818)
levoglucosan	1659.137(1216.05)	1870.697(1782.358)	1529.176(894.134)	1870.988(1812.067)
linoleic acid	1164.52(386.052)	1194.708(500.78)	1198.294(396.716)	1194.977(505.334)
lysine	15344.127(10811.81)	15204.719(7437.624)	14990.118(11169.501)	15319.256(7540.723)
lysine	18427.5(13565.891)	18658(9668.614)	17582.191(13501.045)	18648.163(9819.033)
lyxitol	3098.794(1031.473)	3248.989(1189.283)	3132.412(1034.536)	3225.488(1186.925)
maleic acid	878.186(349.551)	788.416(361.008)	851.632(350.688)	785.826(366.892)
maleimide	8053.353(10208.802)	6862.888(5737.055)	6768.412(3769.233)	6916.012(5828.894)
malic acid	1120.422(375.058)	1096.719(407.251)	1138.147(353.636)	1090.058(409.804)
maltose	1438.294(1117.335)	1611.483(3326.737)	1522.544(1310.21)	1619.837(3383.48)
mannitol	7384.294(34427.962)	2531.82(2424.356)	9382.632(42047.894)	2403.279(2037.218)
mannose	23546.755(8923.898)	30536.393(70206.191)	22654.794(9218.45)	30986.453(71369.263)
methionine	2349.51(1025.929)	2403.135(919.059)	2337.412(1031.868)	2422.814(918.995)
myo-inositol	21222.363(6524.406)	20873.449(7257.918)	20795.441(6090.007)	21064.256(7295.825)
myristic acid	2466.971(764.975)	2620.674(814.52)	2537.25(804.074)	2624.453(818.158)
N-acetylornithine	2287.627(630.487)	2420.708(709.39)	2301.544(647.472)	2421.628(716.318)
N-acetylputrescine	2335.549(2188.271)	2392.753(2148.301)	2347.221(2525.656)	2411.477(2180.955)
nicotinic acid	22012.588(31343.256)	23151.326(37119.635)	20393.426(29744.69)	23701.186(37639.783)
ornithine	22444.167(16004.833)	23350.124(11618.996)	21495.647(14697.704)	23422.43(11691.106)
oxalic acid	38138.853(34967.284)	31155.685(23852.651)	38951.441(30778.027)	31253.128(23836.053)
oxoproline	148843.422(35478.319)	149227.169(31627.972)	148538.309(40405.122)	149327.919(31936.87)
palmitic acid	83826.745(26436.792)	87530.236(29254.435)	84827.985(28657.204)	87770.872(29640.081)
palmitoleic acid	620.618(273.823)	620.933(267.671)	593.971(269.69)	625.977(270.778)
pelargonic acid	29902.833(10040.315)	30430.506(13250.889)	30018.147(10233.407)	30625.291(13371.786)
pentadecanoic acid	10300.402(2114.862)	10098.079(2516.636)	10086.853(2173.19)	10036.256(2497.45)
phenylalanine	21140.618(6021.369)	22473.629(6495.431)	21719.412(6158.625)	22616.035(6532.526)
phosphate	62360.137(25668.008)	60891.899(24903.713)	61856.309(24654.349)	61628.128(24999.471)
phthalic acid	6103.99(2526.222)	6071.337(3064.102)	6055.574(2780.118)	6088.884(3112.388)
proline	10358.696(7248.838)	10114.865(6954.499)	9822.294(6694.674)	10273.558(7021.455)
pseudo uridine	2775.873(653.848)	2855.146(716.503)	2704.059(685.11)	2871.849(722.867)
pyrrole-2-carboxylic acid	6415.049(4040.235)	5793.022(3390.2)	6453.632(4334.966)	5733.477(3358.36)
pyruvic acid	11489.667(4788.685)	10820.404(3860.672)	10829.544(4837.382)	10764.674(3883.488)
quinic acid	1272.48(1447.647)	1600.753(1769.131)	1426.118(1615.364)	1578.547(1745.589)
ribonic acid	873.931(245.494)	868.337(240.982)	871.985(256.98)	866.93(244)
ribose	2038.549(602.463)	2037.371(644.28)	2063.721(569.019)	2019.605(644.323)
salicylic acid	4293.333(14512.238)	2853.427(9490.954)	4636.882(17195.631)	2906.756(9652.561)
serine	37492.01(17259.952)	38555.775(15218.55)	37454.265(17223.185)	38798.081(15359.179)
stearic acid	378059.412(154306.997)	405425.36(162088.008)	387684.956(176535.7)	405699.663(163820.179)
succinic acid	2428.686(828.589)	2106.888(729.61)	2470.044(851.573)	2121.686(737.847)
sucrose	671.637(698.395)	613.989(381.592)	661.397(755.413)	616.337(387.753)
tagatose	4063.725(4123.989)	3589.213(2553.245)	4486.853(4726.886)	3405.826(1874.604)
threitol	1452.196(807.611)	1395.584(582.087)	1448.044(828.449)	1399.756(591.753)
threonic acid	8560.99(4195.661)	7285.618(3051.907)	8697.882(4347.523)	7371.233(3044.807)
threonine	13282.686(4817.033)	14237.438(5929.372)	13059.941(5172.206)	14384.919(5972.952)
trans-4-hydroxyproline	1700(1224.851)	1418.764(658.035)	1583.5(1075.776)	1433.93(663.804)
tryptophan	21152.706(10249.693)	21495.079(8899.268)	20456.412(10101.724)	21642.988(8927.827)
tyrosine	42719.343(12721.061)	44217.124(10941.659)	42160.985(11955.971)	44092.942(11061.251)
urea	785114.216(265741.232)	831665.056(279983.579)	773192.765(255076.842)	835214.047(283057.568)
uric acid	32108.833(16219.644)	33489.944(17068.328)	33592.912(17269.352)	33287.047(16813.956)
valine	79110.618(21747.997)	82792.506(32138.457)	81631.765(22525.532)	82766.407(32568.183)
Biogenic Amines (BA)
(2R)-3-Hydroxyisovaleroylcarnitine	1880.687(1046.064)	1825.6(555.898)	1964.082(1111.925)	1823.274(546.373)
(3-Carboxypropyl)trimethylammonium cation	16403.7(5302.415)	17555.878(5550.678)	17082.591(5521.617)	17650.284(5558.043)
(R)-Butyrylcarnitine	34078.718(15321.062)	37105.876(16533.628)	34942.84(16189.473)	37122.349(16792.039)
.beta.-Phenyl-.gamma.-aminobutyric acid	869.907(2440.04)	709.92(241.154)	1010.528(2952.619)	703.772(235.316)
.epsilon.-Caprolactam	87755.933(68018.05)	89742.427(68532.183)	97864.372(72253.16)	88548.606(69039.186)
1,2-Dimethylimidazole	1819.366(2845.633)	1694.49(1032.734)	1913.487(3270.852)	1665.473(999.874)
1-Acetyl-3-piperidinamine	1839.3(818.798)	1738.972(605.781)	1869.535(789.474)	1741.517(610.102)
1-Acetyl-4-piperidinamine	2047.585(2838.897)	1533.704(815.512)	2030.882(3074.765)	1526.143(826.822)
1-Methyladenosine A	4344.676(1038.43)	4455.103(1138.778)	4247.068(954.61)	4438.3(1139.104)
1-Methyl-L-histidine	22958.602(14651.539)	23284.637(14336.386)	21813.926(12773.707)	23553.407(14488.922)
1-Methylnicotinamide	14470.114(11101.857)	14251.823(7589.804)	14151.955(11178.5)	14172.234(7654.143)
1-Monostearin	2115.305(1451.321)	2830.121(4236.602)	2214.838(1447.189)	2838.533(4308.542)
1-Oleoyl-2-acetyl-sn-glycerol	9191.209(8932.606)	14964.193(39026.124)	9675.634(10096.748)	15001.706(39686.906)
1-Oleoyl-sn-glycero-3-phosphoethanolamine	6355.005(5324.408)	6525.509(3772.709)	6705.173(4473.497)	6383.607(3732.415)
1-Palmitoyl-2-hydroxy-sn-glycero-3-phosphoethanolamine	6410.996(4032.932)	6606.582(3360.162)	7007.096(4148.859)	6538.955(3387.552)
1-Phenylpyrrolidine	143.457(290.638)	117.902(39.385)	119.987(38.857)	117.753(40.034)
1-Stearoyl-2-arachidonoyl-sn-glycero-3-phospho-(1'-myo-inositol)	1329.25(881.122)	1346.97(825.295)	1450.035(901.658)	1341.422(838.428)
1-Stearoyl-2-arachidonoyl-sn-glycero-3-phosphoserine	1894.838(2682.073)	1778.287(2056.277)	2260.31(3019.281)	1784.815(2076.621)
1-Stearoyl-2-hydroxy-sn-glycero-3-phosphoethanolamine	6094.917(4604.091)	5803.43(2687.326)	6849.569(4993.056)	5777.603(2728.394)
2,2',2''-Nitrilotriethanol	4650.025(6102.206)	5725.159(8642.651)	5000.241(7220.226)	5778.639(8785.674)
2,2-Bishydroxymethyl]-2,2',2''-nitrilotriethanol	661.365(1011.212)	683.907(582.601)	740.988(1215.03)	687.713(591.539)
2,6-Diaminopimelic acid	658.783(580.92)	497.274(446.965)	597.387(510.284)	503.577(452.301)
2-Amino-1-phenylethanol	50064.106(14796.501)	51939.812(12195.207)	51385.965(15583.684)	51976.379(12402.231)
2-Hydroxyibuprofen	3646.161(11203.95)	2794.402(8390.204)	3815.493(12987.705)	2822.803(8533.437)
2-Indolinone	22360.698(11782.007)	25707.648(13967.826)	21831.879(11194.974)	25783.918(14012.867)
2-Methylbutyryl-L-carnitine	15742.272(6758.335)	19766.912(10894.625)	16474.913(7150.175)	19684.529(10960.024)
3-(1-Pyrazolyl)-alanine	358.412(1009.805)	338.461(595.673)	445.471(1212.875)	346.941(604.154)
3,4-Dimethoxybenzaldehyde	2111.85(1817.258)	2433.796(3874.558)	2365.347(1960.417)	2414.933(3935.923)
3,5-Dihydroxyphenylglycine	1521.258(1937.934)	1263.783(1225.374)	1207.551(1146.119)	1289.513(1238.172)
3-Amino-1-propanol	14759.177(17371.398)	11356.849(7175.122)	14919.726(18496.61)	11469.922(7268.15)
3-Aminoquinoline	2768.697(3284.974)	3229.232(3720.884)	2775.351(3446.016)	3309.084(3758.856)
3-Cysteinylacetaminophen	85.628(278.461)	31.56(22.915)	94.786(309.643)	31.33(22.996)
3-Dehydrocarnitine	2713.916(1241.044)	2870.766(1231.212)	2716.877(1166.048)	2807.342(1127.746)
3-Hydroxybutyrylcarnitine	3061.608(2849.628)	2805.221(2351.317)	3173.922(3045.39)	2827.079(2388.429)
3-Hydroxyoleylcarnitine	1499.787(2022.956)	1253.212(1804.396)	1701.127(2109.072)	1243.896(1798.729)
3-Hydroxypyridine	1971.739(3569.602)	3209.464(4987.632)	2499.475(4090.079)	3107.744(4861.246)
3-Methylglutarylcarnitine	575.563(258.16)	1052.615(1965.769)	573.297(187.677)	1064.058(1998.76)
3-Methylxanthine	555.738(650.872)	522.536(446.424)	537.007(604.597)	513.71(445.158)
3-Pyridinemthanol	1549.304(1050.899)	1769.148(2316.24)	1653.049(1204.888)	1766.567(2354.01)
4,5,7-Trihydroxyisoflavone	507.397(2564.172)	124.958(731.854)	721.161(3093.783)	127.992(744.321)
4-Acetamidobutyric acid	3471.712(2342.69)	3727.521(2854.822)	3098.373(1702.956)	3756.798(2896.733)
4-Aminomethylcyclohexanecarboxylic acid;	1589.572(3239.52)	1326.667(747.566)	1479.649(2000.114)	1310.013(751.776)
4-Fluoro-.alpha.-pyrrolidinobutiophenone	532.638(610.097)	458.298(230.627)	557.186(655.283)	458.501(234.515)
4'-Methyl-N-methylhexanophenone	2337.883(2599.719)	2483.552(2368.085)	2164.285(2224.075)	2511.922(2393.071)
4-Pyridoxic acid;	9506.692(32185.74)	3611.761(6927.589)	9769.983(37038.8)	3519.903(6939.346)
5'-S-Methyl-5'-thioadenosine	2295.417(2441.494)	2541.641(1775.543)	2262.935(1824.192)	2495.25(1746.721)
5'-S-Methylthioadenosine	2232.692(2448.886)	2396.981(1900.293)	2231.378(1881.53)	2343.903(1871.579)
6-Hydroxyflavone	1191.845(6678.29)	403.876(528.261)	1347.613(7984.023)	405.891(537.138)
6-Methoxynaphthaleneacetic acid	7862.951(2449.945)	9327.172(12784.412)	8028.875(2352.943)	9343.602(13002.803)
7.alpha.-Hydroxy-3-oxo-4-cholestenoic acid	7832.128(4085.847)	7971.016(3525.274)	7885.787(4371.77)	7902.631(3519.163)
7-Hydroxywarfarin	256.276(1326.793)	125.152(55.26)	316.493(1609.047)	124.8(55.977)
7-Methylguanosine	2894.162(982.806)	3126.746(1088.991)	2769.782(932.698)	3119.694(1106.789)
Acetazolamide	111.881(1032.576)	10.68(5.05)	9.858(5.071)	10.672(5.112)
Acetominophen	8598.401(25412.26)	1888.819(3095.431)	11005.405(30203.075)	1911.304(3146.42)
Acetyl-DL-carnitine	4040.595(1781.273)	3886.498(1192.6)	4095.347(1885.905)	3904.943(1204.502)
Acyclovir	10042.642(38991.986)	102.244(109.125)	11367.848(39695.969)	103.086(110.886)
Adenosine	476.693(252.498)	554.001(724.574)	493.273(252.142)	559.269(736.49)
Ala-Ile	1117.937(531.714)	1022.708(379.234)	1120.486(516.01)	1031.695(382.119)
Albendazole	1404.595(9285.314)	342.564(133.753)	347.851(119.357)	336.326(123.991)
Albendazole sulfoxide	556.474(1732.254)	706.284(5840.411)	556.283(1593.204)	729.06(5940.08)
alpha-Methylhistidine;	18823.314(15559.922)	19428.048(15625.399)	16855.378(14043.866)	19790.576(15733.801)
Alprazolam	219.224(700.569)	79.36(42.975)	281.874(843.18)	79.176(43.537)
Aminodiphenylmethane	10035.44(39641.241)	4831.419(12787.502)	12822.363(47422.83)	4871.615(13000.8)
Androstan-3-ol-17-one 3-glucuronide	1018.393(816.112)	997.46(700.178)	1061.494(856.214)	987.382(709.035)
Arginine	66971.722(30497.565)	63686.741(31676.786)	63685.04(25678.028)	64501.784(31805.912)
Atenolol	2831.445(26482.196)	235.929(152.586)	232.143(116.582)	234.526(152.882)
Atorvastatin	310.188(170.392)	307.876(96.997)	321.126(194.431)	306.747(97.525)
Avobenzone	1620.013(901.713)	2204.034(6233.272)	1758.853(946.147)	2217.883(6339.81)
Benthiavalicarb-isopropyl	397.898(475.323)	338.666(425.872)	398.161(445.499)	335.46(432.386)
Benzophenone-3	79.42(118.399)	152.05(480.887)	72.709(70.367)	154.79(488.954)
Betaine	1396162.001(400978.201)	1465520.587(366608.787)	1391194.829(379473.219)	1467580.291(372092.124)
Betaine aldehyde cation	14682.235(107622.215)	56.189(19.083)	7983.037(65174.742)	55.811(19.183)
Betonicine	5018.889(9595.989)	5425.561(9356.727)	5418.853(11064.457)	5521.092(9493.804)
Biliverden	37882.387(29682.943)	38990.463(24851.237)	39249.673(27018.447)	39623.023(25017.01)
Borrelidin	1800.784(4109.912)	1698.556(4228.984)	1443.631(3762.587)	1739.927(4296.017)
Bradykinin	2350.694(4905.075)	2102.181(4523.581)	2167.847(4312.877)	2154.829(4592.393)
Caffeine	46358.68(97388.926)	86219.943(115602.167)	50554.399(106716.969)	83627.982(115088.639)
Carbamazepine	424.616(1432.071)	11883.366(108750.28)	403.365(1360.899)	12286.104(110608.577)
Carnitine	1001164.333(283021.215)	1045982.351(310270.412)	1025126.234(295143.84)	1042090.348(313096.555)
Choline cation	254611.526(57164.648)	282373.342(63913.774)	252335.789(56953.937)	281693.168(63982.361)
cis-10,11-Dihydroxy-10,11-dihydrocarbamazepine	525.109(153.075)	959.717(3818.829)	523.748(156.925)	972.976(3884.166)
Citrulline	19901.677(6196.281)	21504.169(6882.343)	19304.822(5922.577)	21774.49(6785.432)
Codeine-6-.beta.-D-glucuronide	774.993(5522.859)	232.532(91.583)	1031.562(6698.825)	231.962(93.078)
Coniferylaldehyde	765.911(462.54)	787.668(824.323)	784.989(491.256)	789.407(838.498)
Cotinine N-.beta.-D-glucuronide	76.449(283.47)	46.197(159.887)	101.112(341.741)	47.042(162.585)
Creatine	217981.51(118303.317)	203650.285(97913.88)	211908.405(121174.486)	205858.724(98348.005)
Creatinine	1006729.671(287698.034)	1029213.304(254200.686)	1033881.328(295858.663)	1022055.057(251490.929)
Cyclo(Leu-Pro)	2228.564(1706.261)	2027.347(1104.514)	2193.953(1508.134)	1964.97(1012.064)
D-.alpha.-Cyclohexylglycine	6326.782(6206.867)	8327.262(8211.34)	6294.91(5326.197)	8250.983(8285.554)
Decanoyl-L-carnitine	42146.5(48589.406)	42071.952(30458.853)	46740.83(55984.725)	42126.188(30821.977)
D-erythro-Sphingosine-1-phosphate	7295.174(3378.972)	7543.128(3687.008)	7149.919(3292.013)	7567.496(3729.923)
Dexpanthenol	1546.048(2341.347)	2108.653(3911.294)	1667.173(2793.252)	2123.987(3977.94)
D-Fructose	34526.336(8214.427)	34866.41(9180.115)	33495.541(7851.696)	34735.272(9281.089)
Diazepam	370.721(2360.704)	46.476(76.296)	526.068(2856.845)	46.208(77.458)
Dinor-12-oxophytodienoic acid	525.23(862.885)	416.42(194.711)	557.78(959.241)	414.892(197.743)
Diphenhydramine	2585.349(6127.955)	3178.366(14715.458)	2824.194(7289.56)	3227.817(14967.412)
DL-Indole-3-lactic acid	37199.448(18913.594)	35604.136(12065.446)	38487.416(21614.263)	35443.174(12139.329)
D-Pyroglutamic acid	121612.569(22366.016)	123013.056(24064.978)	120213.273(22046.967)	123457.112(24079.229)
D-Turanose	525.908(351.452)	631.074(581.896)	511.203(333.272)	630.228(590.162)
Ergothioneine	767.24(1494.771)	719.663(431.749)	852.919(1799.119)	724.995(438.079)
Esomeprazole	2660.51(10721.074)	1307.945(4540.326)	2883.769(11843.121)	1322.815(4618.105)
Ethiolat	11862.296(20760.107)	9779.989(18228.881)	11778.576(20175.243)	9744.616(18528.037)
Ethyldiethanolamine	734.979(766.768)	727.196(595.857)	697.378(488.565)	719.253(595.658)
Ethylenediaminetetraacetic acid	663091.766(891136.229)	496339.244(788805.165)	602816.808(882295.101)	507817.899(798840.96)
Ezetimibe	223.611(238.157)	234.24(306.197)	246.134(270.897)	234.272(311.216)
Fexofenadine	450.355(238.197)	841.091(3125.726)	440.082(123.375)	853.737(3178.997)
Gabapentin	62080.105(201779.015)	5287.117(32734.04)	42184.573(179451.146)	5380.885(33296.054)
Glaucine	860.63(2849.169)	574.959(169.559)	1020.539(3449.8)	572.998(170.928)
Glutamic acid	7933.975(3124.287)	7180.498(3426.266)	8006.862(3234.641)	7257.869(3456.197)
Glutamine	101505.785(19190.477)	102907.791(20574.24)	100918.678(18945.978)	103180.337(20602.324)
Glycocholic acid	4874.144(5532.195)	3707.728(3340.534)	4264.406(4640.264)	3686.655(3372.994)
Glycodeoxycholic acid	16574.334(17400.385)	14780.84(19064.118)	14727.616(15895.011)	14697.086(19278.505)
Gly-Pro-Arg	586.043(2198.483)	428.808(1170.147)	536.568(2176.596)	440.366(1188.677)
Guanidine	5493.87(8781.142)	4475.798(4190.121)	4774.838(3439.928)	4491.344(4261.485)
Guanine	6226.314(23441.739)	279.003(1082.414)	7109.677(24227.455)	284.1(1100.765)
Heptadecasphing-4-enine	5557.437(4651.009)	5538.189(4468.342)	6346.584(4544.059)	5406.862(4462.629)
Hexanoyl-L-carnitine	8996.499(13556.537)	8356.705(5002.169)	10094.335(16137.172)	8326.454(5023.511)
H-gamma-glutamyl-glutamine	2339.192(1792.988)	2006.339(1305.502)	2063.811(1241.507)	2042.336(1310.079)
Histidine	49555.943(23320.509)	53178.919(21745.875)	48156.01(21266.441)	53685.785(21575.736)
Homoarginine;	3381.815(2097.316)	3026.593(2160.863)	3192.592(2022.598)	3054.736(2192.018)
H-Pro-Hyp-OH	2228.15(1753.581)	1756.456(871.446)	2137.306(1824.059)	1786.547(866.895)
Hydroxybupropion	884.813(2016.341)	1883.832(8028.514)	599.334(949.899)	1142.921(3669.234)
Hypoxanthine	31281.328(19491.261)	30486.398(22288.554)	33840.545(21057.089)	30357.187(22599.14)
Ile-Glu-Arg	365.728(1522.667)	320.225(998.515)	363.02(1672.624)	328.745(1014.695)
Indole-3-propionic acid	1220.413(1004.075)	1438.512(994.93)	1286.035(1140.982)	1464.082(1001.703)
Irbesartan	34111.466(330125.328)	1632.597(1008.364)	49418.34(400452.975)	1628.175(1023.2)
Isoleucine	15404.33(5244.539)	15607.18(5393.939)	15857.795(5470.903)	15551.535(5413.814)
Isopentenyladenine	1014642.651(399845.125)	1046922.522(370983.691)	1040237.761(443711.938)	1051035.2(375459.37)
Isopropylamine	4749.851(1414.044)	5211.39(1333.561)	4703.129(1377.742)	5212.833(1349.979)
Kynurenine	2125.376(754.54)	2313.805(749.317)	2134.227(784.952)	2315.98(759.339)
Lamotrigine;	2244.641(22565.331)	18.464(16.389)	3293.018(27372.274)	18.308(16.126)
Lansoprazole	736.475(4048.63)	2665.031(13708.313)	874.922(4660.598)	2217.891(13107.924)
Lauric acid diethanolamide	413.111(567.669)	345.335(216.443)	384.371(227.102)	344.743(217.118)
Lauroyl-L-carnitine	5784.303(4911.391)	6763.368(3908.375)	6324.233(5264.912)	6730.446(3968.773)
L-Carnitine	16079.975(4595.436)	15890.768(4307.224)	15854.424(4409.427)	15894.437(4362.249)
L-Citrulline	20161.291(5985.134)	21758.529(6402.073)	19548.345(5692.582)	22022.422(6292.986)
L-Cysteine-glutathione disulfide	1116.696(1162.972)	1224.484(1444.167)	993.135(1007.08)	1252.166(1460.802)
L-Cystine	2137.312(1969.911)	2271.747(2210.344)	1920.176(1901.115)	2313.903(2235.856)
Levocetirizine;	9007.024(38087.67)	5404.405(22513.101)	5961.791(22780.063)	5582.386(22881.407)
Linoleoylcarnitine	6028.057(4694.504)	6937.757(5240.418)	5446.701(3980.575)	6937.188(5311.453)
L-Leucine, methyl ester	936.172(1279.128)	734.385(675.979)	1016.061(1338.561)	744.236(684.933)
Losartan	1124.145(6579.061)	2289.546(19221.441)	1542.5(7964.007)	263.914(134.048)
L-Threonine	6399.383(2197.795)	6434.59(1928.87)	6121.688(1937.236)	6477.306(1940.987)
L-Tyrosine	3214.55(1382.508)	3345.219(1261.579)	3149.322(1298.755)	3360.462(1280.179)
Lysine	24048.561(14481.217)	23142.646(14133.037)	22328.548(12990.746)	23472.954(14233.908)
Matrine	2325.219(12579.91)	500.431(207.181)	1979.721(11338.092)	497.761(210.046)
Mefenorex	622.656(716.718)	3807.946(26441.59)	717.441(840.228)	3922.235(26891.457)
Meloxicam	28306.258(195269.072)	12851.881(121675.611)	40080.013(236137.948)	13294.223(123755.678)
Meprobamate	1573.996(3579.443)	932.297(1488.818)	1420.676(3236.736)	936.585(1514.249)
Metformin	7135.099(48045.124)	3475.203(23828.338)	9721.006(58168.254)	963.019(505.131)
Methacholine cation	56501.078(33409.327)	67485.057(42836.21)	60371.886(33845.977)	67825.387(43486.302)
Methionine	6161.544(1634.068)	6223.87(1770.355)	6127.603(1616.691)	6241.36(1792.871)
Methioninesulfoxide	753.827(372.4)	693.081(379.811)	736.68(312.772)	696.836(381.164)
Methylgallate	139.383(458.151)	67.958(251.269)	124.443(429.276)	62.674(248.786)
Metoprolol	897.413(4862.805)	234.563(653.184)	1030.256(5729.681)	236.384(664.401)
Metoprolol acid	7786.566(33910.371)	535.074(2767.371)	7101.932(33547.471)	544.392(2814.749)
Milnacipran	276.882(1331.735)	148.067(53.863)	344.499(1614.036)	147.503(54.686)
Modafinil	1075.48(6709.26)	71.168(24.162)	1446.432(8084.443)	71.001(24.362)
Modafinil acid	131.611(721.079)	24.78(13.35)	164.487(862.058)	24.762(13.498)
Montelukast-1,2-diol	75.941(301.129)	84.645(479.266)	94.825(363.323)	86.966(487.386)
Moxonidine	3500.133(2726.862)	3040.75(1987.891)	3269.679(2397.851)	3035.903(2015.855)
N-(3-(Aminomethyl)benzyl)acetamidine	20921.024(28034.826)	18034.449(15522.733)	21990.895(31106.262)	17947.809(15636.204)
N-.alpha.-Acetyl-L-arginine	3082.187(1181.981)	3213.461(1045.445)	2974.499(1008.387)	3239.071(1053.579)
N.alpha.-Methyl-L-lysine	29306.073(114182.748)	13134.602(36620.029)	38981.267(137655.472)	13367.14(37228.844)
N.epsilon.-Acetyl-L-lysine	2453.841(2107.986)	2280.92(1269.094)	2214.053(870.202)	2287.94(1287.955)
N.epsilon.-Methyl-L-lysine	8975.039(6927.428)	8793.019(6711.352)	8847.949(6185.507)	8950.23(6772.251)
N8-Acetylspermidine	3001.558(1211.178)	2900.086(896.957)	2933.751(1133.346)	2921.058(892.561)
N-Acetylalanine	707.391(950.515)	582.675(496.092)	687.736(1072.698)	585.421(501.727)
N-Acetyl-D-norleucine	3757.634(3749.095)	3860.092(3382.148)	3762.306(3311.768)	3925.62(3421.079)
N-Acetylhistidine	1008.892(648.298)	1039.722(610.487)	910.498(431.301)	1046.649(618.025)
N-Acetyl-L-carnosine	2954.051(1639.621)	2926.55(1628.741)	2790.698(1423.746)	2923.049(1604.241)
Naproxen	3476.065(13446.579)	4450.949(22153.769)	3552.838(13562.626)	2410.542(10255.922)
NEPSILON,NEPSILON,NEPSILON-TRIMETHYLLYSINE	13358.236(4821.32)	15219.514(11953.152)	12738.5(4616.782)	15324.205(12109.067)
N-Methylhistidine	35730.75(37645.645)	33537.29(29498.297)	34522.756(31691.234)	33848.774(29950.778)
N-Methylproline	11656.687(9296.226)	11510.001(9904.91)	11144.479(7784.066)	11702.239(10011.173)
Norleucine	15444.661(6060.568)	15678.34(4128.345)	16027.945(6891.363)	15607.118(4128.386)
Nudifloramide	64111.911(56284.553)	63703.328(37012.76)	65381.674(63955.93)	62610.205(35407.751)
Octanoylcarnitine	46353.596(55972.637)	47100.775(29066.033)	50793.521(65993.487)	46929.062(29425.169)
Oleoyl-L-carnitine	10823.414(8463.672)	11676.244(8434.192)	10434.869(7958.94)	11562.747(8454.363)
Omeprazole sulfone	4929.053(23929.418)	1843.877(13957.834)	4682.463(25395.639)	1902.955(14195.467)
Omeprazole sulfone N-oxide	1165.746(5101.882)	421.937(2441.309)	1203.344(5637.807)	433.673(2482.683)
Ondansetron	365.61(1271.909)	240.115(62.33)	240.038(61.294)	239.359(63.023)
Ornithine	3959.933(2287.816)	4022.624(2665.327)	3719.599(2105.118)	4077.565(2687.759)
p-Acetamidophenyl .beta.-D-glucuronide	766.028(3177.057)	171.088(73.211)	922.587(3756.171)	171.036(74.362)
Palmitamide	3270.611(17777.123)	1962.253(8761.313)	2255.543(11239.789)	1905.623(8878.473)
Pantoprazole	898.088(8152.763)	16270.845(118825.791)	1274.501(9889.644)	12249.767(113541.365)
Pantothenic acid	10030.786(7968.504)	8465.694(5284.919)	9300.128(6599.677)	8462.982(5355.706)
Penciclovir	615.263(2184.586)	280.151(80.439)	333.415(306.869)	280.24(81.822)
Phenylacetylglutamine	31218.152(22442.043)	34681.21(38768.962)	29540.297(23675.457)	34874.898(39323.491)
Phenylacetyl-L-glutamine	14884.784(10785.176)	16607.075(17719.928)	14176.705(11371.852)	16687.101(17973.17)
Phenylalanine	55973.85(16422.42)	58120.533(13302.726)	57474.874(17249.079)	58127.78(13527.3)
Pipecolic acid	425.09(586.911)	426.157(508.716)	464.872(675.825)	429.944(516.87)
Piperine	5718.294(8337.056)	7720.583(10963.746)	4754.636(5578)	7636.219(11059.26)
Prazepam	288.862(1542.242)	137.608(93.414)	148.414(91.439)	137.501(94.513)
Proline	14486.098(6367.337)	14482.522(5997.29)	15009.419(6447.947)	14418.197(6063.209)
Propionylcarnitine	68344.79(23209.488)	71041.55(26326.498)	67631.021(23042.474)	71003.485(26698.093)
Pyrantel	372.256(111.716)	1129.226(7044.272)	383.177(96.807)	1153.099(7164.864)
Pyridoxal	1642.179(3991.664)	946.29(438.171)	1554.326(4323.843)	942.404(443.038)
Pyridoxine;	1022.88(4388.483)	435.057(382.972)	1120.681(5181.253)	436.614(389.41)
Quetiapine	369.86(1339.4)	222.872(66.167)	446.395(1621.698)	222.739(67.065)
Quetiapine sulfoxide	650.477(4802.113)	136.563(42.808)	895.536(5822.128)	136.001(43.418)
R-(-)-O-Desmethylvenlafaxine	592.445(3164.213)	410.727(1880.497)	542.382(3282.244)	419.039(1912.463)
rac-4-Sulfoxypropranolol	202.948(514.821)	151.335(57.243)	232.419(621.83)	146.544(45.621)
Ranitidine	2507.731(13468.136)	205.008(53.061)	3294.597(16111.517)	204.252(53.547)
Ranitidine N-oxide	713.593(4219.564)	62.623(17.85)	961.933(5087.309)	62.584(18.092)
Ranitidine-S-oxide	213.634(515.841)	132.212(90.781)	246.652(618.406)	133.197(91.771)
Scopoletin	591.68(2509.742)	178.452(414.272)	434.817(2045.369)	176.338(420.311)
SDMA	9500.368(2703.971)	10370.308(2765.049)	9042.982(2572.939)	10476.979(2721.616)
Serotonin	18189.163(41222.489)	14668.474(23684.703)	22486.287(49447.018)	14792.877(24081.722)
Ser-Tyr-Lys	193.809(988.093)	91.613(175.965)	213.48(1141.475)	92.741(178.835)
Stachydrine	563959.448(691819.57)	612164.26(685817.817)	511672.999(618599.937)	621464.731(693246.546)
Sulfamethoxazole	41.919(48.984)	4622.278(43440.039)	45.834(55.18)	4780.702(44182.6)
Tapentadol-.beta.-D-glucuronide	221.214(1394.74)	127.85(761.689)	223.307(1554.834)	130.896(774.678)
Tauroursodeoxycholic acid	2706.846(6111.732)	1545.619(2380.983)	2178.484(4947.103)	1558.752(2419.545)
Telmisartan	4699.894(41335.897)	3856.6(30518.071)	6649.958(50137.588)	3969.104(31039.611)
Temazepam	279.199(1061.022)	153.782(115.023)	351.216(1283.164)	153.133(116.734)
Testosterone	3622.17(4140.278)	4445.438(4912.789)	3150.597(2338.175)	4523.775(4977.94)
Theanine;	1819.454(2742.739)	1366.781(1424.619)	1492.438(1917.573)	1396.886(1439.654)
Theobromine	43840.022(50239.28)	50274.237(39008.573)	45494.606(50281.908)	48151.022(37511.801)
threo-Dihydrobupropion	959.671(1263.114)	899.034(1318.122)	768.344(397.79)	838.135(1199.449)
Thr-Ile-Arg	334.018(1580.162)	174.397(391.703)	328.627(1774.274)	177.059(398.201)
Ticlopidine	228.217(1202.183)	52.712(180.862)	211.436(1291.966)	53.867(183.874)
Topiramate	883.512(3767.87)	360.884(470.487)	385.991(426.722)	361.833(478.507)
Toradol	356.538(2066.064)	150.603(104.488)	452.906(2504.906)	151.592(105.936)
trans-3'-Hydroxycotinine	2268.615(10601.908)	1686.299(5203.465)	3048.199(12814.502)	1720.57(5290.065)
Trazodone	2672.469(13819.619)	206.455(55.025)	1697.31(9177.841)	206.049(55.555)
Tri-2-ethylhexyl trimellitate	6954.814(58249.323)	2150.885(4550.116)	1351.522(2489.591)	2182.813(4622.634)
Trigonelline	62593.319(128404.523)	87574.388(113723.624)	74835.97(150041.321)	84879.579(111042.199)
Trileptal	378.242(124.735)	1737.665(13037.79)	385.504(132.649)	1782.652(13260.894)
Trimethoprim	234.855(71.982)	2512.23(21564.074)	238.109(68.142)	2590.361(21932.743)
Trimethylamine-N-oxide	22496.762(34083.237)	15784.326(13954.105)	23261.064(38326.745)	15894.929(14167.11)
Triptolide	572.071(359.723)	709.428(1341.517)	552.552(251.866)	716.691(1364.097)
Tryptophan	15719.222(4762.968)	15591.457(4927.165)	15909.637(4590.351)	15635.127(4890.189)
Tyrosine	6484.429(2346.848)	6649.41(2125.156)	6424.944(2350.708)	6679.864(2155)
Urea	128763.489(48161.656)	135736.88(41188.088)	132639.649(47795.604)	135287.137(41375.423)
Urocanic acid;	20103.21(25401.881)	20113.659(16158.372)	20730.595(29343.465)	20194.811(16339.206)
Usnic acid	6421.074(38109.236)	5909.508(26905.817)	2675.635(1396.189)	3084.644(2776.796)
Complex Lipids (CL)
AC (10:0)	14300.667(14495.722)	14592.903(12632.497)	14605.269(15294.075)	14549.52(12733.997)
AC (10:1)	7852.356(5661.808)	8700.584(5463.897)	7807.902(6119.907)	8702.836(5489.19)
AC (12:0)	6801.104(4854.843)	7472.708(4034.354)	7024.789(5213.572)	7500.509(4071.683)
AC (12:1)	5342.259(2975.805)	5782.079(2495.997)	5381.782(2875.004)	5793.067(2518.137)
AC (14:1)	7653.305(5643.002)	7865.258(4525.933)	7885.232(6002.322)	7914.837(4558.016)
AC (14:2)	4537.778(3261.62)	5105.633(2880.79)	4577.987(3375.946)	5138.183(2902.62)
AC (16:0)	10907.214(3516.947)	10958.197(3206.646)	11163.093(3655.045)	10942.32(3232.673)
AC (18:0)	4409.46(1523.433)	4658.607(1398.628)	4531.472(1619.583)	4656.223(1412.475)
AC (18:1)	15169.411(6563.264)	14716.482(4589.592)	15085.89(6843.601)	14640.462(4609.767)
AC (18:2)	9086.774(4258.756)	9507.785(3723.066)	8897.388(4404.011)	9460.75(3748.879)
AC (8:0)	5424.664(7636.621)	5324.659(5489.183)	5206.69(6508.227)	5274.749(5514.915)
CE (14:0)	483.105(328.13)	550.26(299.965)	518.33(358.842)	552.164(302.75)
CE (16:0)	6284.196(5322.107)	5971.764(4027.806)	6581.319(5737.272)	5931.384(4031.777)
CE (16:1)	44723.031(22333.233)	45240.669(19130.581)	46447.98(24469.213)	45051.908(19198.96)
CE (18:0)	3286.85(1793.581)	3220.682(1502.875)	3526.574(1877.186)	3200.334(1513.806)
CE (18:1)	32176.362(13035.556)	33019.476(10977.599)	32674.823(13317.324)	33024.184(11098.589)
CE (18:2)	360370.43(102450.354)	395504.729(97524.484)	360426.024(111369.215)	396258.771(98429.215)
CE (18:3)	13226.28(5296.356)	16158.621(6188.509)	13354.326(5702.323)	16259.704(6222.806)
CE (20:2)	7353.518(4456.574)	8560.232(3729.559)	7123.948(4300.333)	8629.842(3731.012)
CE (20:3)	65342.381(23690.393)	72249.761(24364.326)	65336.374(23908.2)	72329.291(24626.098)
CE (20:4)	760763.777(278873.716)	769431.808(251914.063)	776905.931(292801.179)	773402.023(253390.857)
CE (20:5)	17407.549(19917.453)	12423.777(8256.741)	17943.006(21644.577)	12547.557(8309.52)
CE (22:2)	686.936(506.637)	714.698(520.067)	770.278(535.802)	714.697(525.222)
CE (22:6)	132582.468(60465.938)	114384.853(39714.847)	130693.301(63530.758)	114958.904(39983.681)
Ceramide (d34:1) - ESI(+)	7991.308(2279.1)	7701.808(1766.753)	8163.665(2522.072)	7680.806(1778.694)
Ceramide (d36:1) - ESI(+)	5055.887(1639.5)	4781.199(1246.336)	5109.903(1645.787)	4787.826(1258.971)
Ceramide (d38:1) - ESI(+)	6696.998(1780.221)	6981.944(1458.36)	6733.486(1844.048)	6980.003(1432.779)
Ceramide (d40:1)	21686.844(5740.739)	23489.285(4735.334)	21904.442(6142.908)	23491.446(4760.333)
Ceramide (d41:1) - ESI (+)	6918.214(1876.08)	7517.217(1659.079)	7010.178(1921.702)	7513.459(1678.067)
Ceramide (d42:1) - ESI (+)	71508.239(18019.881)	78197.952(14457.978)	71968.394(19122.953)	78266.18(14617.875)
Ceramide (d42:2) A - ESI (+)	19273.129(4975.246)	18114.439(3325.542)	18973.318(5067.804)	18081.507(3355.413)
Ceramide (d42:2) B - ESI (+)	14981.161(4149.123)	17174.124(4245.274)	15181.345(4134.712)	17196.409(4290.779)
Ceramide (d32:1)	3595.683(1323.517)	3755.63(977.806)	3630.861(1393.167)	3750.835(988.134)
Ceramide (d33:1)	2916.634(935.773)	3016.705(807.728)	2879.441(921.486)	3015.656(806.98)
Ceramide (d34:0)	4886.997(2053.157)	4687(1716.579)	4742.189(2020.416)	4687.849(1736.201)
Ceramide (d34:1) - ESI(-)	18074.154(4880.408)	17694.653(3936.635)	17805.341(5062.865)	17578.908(3825.734)
Ceramide (d34:2)	3094.181(847.888)	3030.248(713.119)	3022.781(901.367)	3028.889(721.295)
Ceramide (d36:1) - ESI(-)	1637.345(721.82)	1539.002(608.946)	1614.569(707.754)	1523.585(587.181)
Ceramide (d38:1) - ESI(-)	11993.384(4407.452)	12156.053(3738.061)	11894.289(4485.06)	12116.782(3647.169)
Ceramide (d39:1)	6299.483(2739.989)	6979.275(2440.541)	6330.75(2703.721)	6939.846(2399.521)
Ceramide (d40:0)	1765.181(1227.484)	1564.678(901.085)	1693.591(1280.901)	1560.751(910.01)
Ceramide (d40:2)	6057.125(4179.286)	6235.898(4315.18)	6154.521(4337.808)	6241.05(4338.496)
Ceramide (d41:1) - ESI(-)	42041.811(15059.383)	46380.145(13427.707)	41883.777(14693.073)	46114.893(13216.731)
Ceramide (d42:0)	11948.609(7113.944)	11294.104(4976.297)	11573.042(7705.79)	11311.311(4978.851)
Ceramide (d42:1) - ESI(-)	136674.648(44023.767)	149770.415(39576.94)	136190.726(44092.942)	149392.901(39527.405)
Ceramide (d42:2) A - ESI(-)	49252.166(17827.101)	47220.491(13180.04)	47781.287(19009.221)	46967.429(13005.976)
Ceramide (d42:2) B - ESI(-)	37317.754(16468.604)	35789.863(11255.565)	36310.405(16665.687)	35510.767(11062.936)
Ceramide (d43:1)	2528.23(1370.14)	2789.752(1196.521)	2528.074(1295.411)	2781.344(1188.393)
Ceramide (d44:1)	846.904(541.153)	822.512(399.283)	844.843(612.712)	824.67(403.621)
Cholesterol	266952.992(63543.111)	283483.733(67507.559)	270735.61(69029.172)	283563.583(68251.393)
DG (32:0)	2029.32(748.253)	1982.392(914.732)	2129.17(771.564)	1966.058(917.989)
DG (32:1)	5251.897(3457.449)	4947.61(2880.584)	5363.106(3601.043)	4879.383(2877.177)
DG (34:1)	1041.038(494.395)	999.382(487.017)	1067.266(507.496)	991.249(487.464)
DG (34:2)	32528.392(13807.47)	30539.842(13070.979)	32862.579(13681.52)	30129.214(12756.43)
DG (34:3)	5185.782(3045.124)	4572.847(2077.17)	5015.399(3044.733)	4519.506(2066.811)
DG (36:1)	6350.769(3167.505)	6121.406(3281.803)	6677.517(3265.854)	6040.81(3269.019)
DG (36:2)	55205.662(20357.43)	49677.788(17704.742)	54727.262(20725.423)	49332.853(17712.748)
DG (36:3)	70925.903(27194.121)	65340.022(22354.965)	69414.597(26559.636)	64824.688(22056.768)
DG (36:4) A	16838.454(8807.583)	16004.561(7408.839)	16138.078(8196.396)	15872.433(7304.423)
DG (36:4) B	4169.876(3637.695)	3516.148(2613.304)	4115.961(3435.276)	3573.376(2615.064)
DG (36:5)	2206.156(1211.632)	2086.253(902.788)	2190.083(1269.996)	2083.453(899.178)
DG (38:5)	10566.304(4064.74)	10089.518(3680.913)	11132.338(4362.87)	10071.225(3668.467)
DG (38:6)	6169.284(3104.712)	5407.065(2535.955)	6485.037(3285.409)	5393.998(2542.726)
FA (10:0) (capric acid)	1604.441(1050.232)	1407.005(1073.102)	1565.562(941.764)	1317.378(758.378)
FA (12:0) (lauric acid)	8080.776(5386.504)	8269.26(5625.99)	8644.72(6130.857)	7781.091(4038.99)
FA (14:0) (myristic acid)	46315.443(13985.33)	46285.78(10922.906)	48601.306(14763.115)	46064.933(10864.49)
FA (14:1) (physeteric acid)	5158.99(3232.701)	4681.581(1944.979)	5562.146(3597.282)	4714.16(1950.248)
FA (15:0) (pentadecylic acid)	10544.8(2976.688)	10266.457(2239.062)	10666.906(2745.41)	10279.316(2247.903)
FA (16:1) (palmitoleic acid)	87362.569(45359.632)	76933.028(35142.058)	88715.774(46306.12)	77631.404(35224.576)
FA (17:0) (margaric acid)	22117.789(4474.162)	21235.84(3887.35)	22367.807(4051.958)	21187.509(3901.147)
FA (18:1) (oleic acid)	1454192.087(480456.365)	1349284.059(394857.372)	1484484.426(491581.065)	1355919.32(392066.033)
FA (18:2) (linoleic acid)	573453.977(197151.585)	559405.212(162215.142)	588596.244(203846.628)	560450.802(160694.115)
FA (18:3) (linolenic acid)	52408.007(25261.774)	49568.813(16119.839)	53212.903(28367.993)	49968.942(15968.286)
FA (20:1) (eicosenoic acid)	18300.811(5932.05)	17239.139(4691.897)	18599.422(6446.265)	17284.272(4728.359)
FA (20:2) (eicosadienoic acid)	9414.386(2783.824)	9398.564(2656.075)	9545.485(2990.685)	9424.846(2651.935)
FA (20:3) (eicosatrienoic acid)	2064.852(782.798)	2106.53(696.017)	2055.843(802.71)	2122.482(695.112)
FA (20:3) (homo-gamma-linolenic acid)	9019.322(2564.168)	9232.52(2388.112)	9207.061(2815.945)	9251.423(2411.537)
FA (20:4) (arachidonic acid)	43084.156(11307.632)	45485.009(12124.954)	42956.129(11563.455)	45697.144(12175.132)
FA (20:5) (eicosapentaenoic acid)	7210.305(8172.735)	5310.154(4416.295)	7322.744(9333.703)	5362.462(4452.664)
FA (22:0) (behenic acid)	4796.588(1883.561)	4776.335(2235.782)	4695.661(1816.385)	4742.038(2208.438)
FA (22:6) (docosahexaenoic acid)	35785.158(23581.553)	31506.346(14537.092)	36117.296(25965.865)	31705.54(14638.937)
FA (24:0) (lignoceric acid)	9002.74(3316.901)	9144.823(3857.725)	8846.907(3295.393)	9154.153(3881.644)
FA (24:1) (nervonic acid)	3404.095(1062.601)	3216.118(871.277)	3325.956(1013.565)	3211.83(866.174)
Gal-Gal-Cer (d18:1/16:0)/Lactosylceramide (d18:1/16:0)	37250.999(11809.088)	37236.749(10987.775)	38126.573(12337.769)	37387.827(11064.047)
GlcCer (d38:1)	3730.008(1287.974)	3948.513(1065.45)	3692.222(1311.485)	3943.808(1066.52)
GlcCer (d40:1) - ESI(-)	22073.89(7846.193)	22731.523(6665.458)	21941.486(7818.015)	22781.953(6713.619)
GlcCer (d41:1)	12088.153(4455.943)	12743.895(4333.197)	11970.157(4433.761)	12764.296(4374.701)
GlcCer (d42:1) - ESI(-)	25575.096(9070.161)	26263.818(7929.532)	25292.022(8684.437)	26290.06(7978.255)
GlcCer (d42:2) - ESI(-)	19888.456(7749.181)	17973.465(6288.748)	19006.652(6801.252)	18012.501(6352.361)
GlcCer (d14:1(4E)/20:0(2OH))	6302.067(3492.07)	6460.128(3125.454)	6083.889(3036.22)	6470.613(3160.733)
GlcCer (d34:1)	7468.445(3751.415)	8251.003(4419.557)	7688.989(3880.188)	8293.003(4453.335)
GlcCer (d40:1) - ESI(+)	4100.143(1480.243)	4234.688(1219.049)	4209.927(1613.923)	4254.942(1225.185)
GlcCer (d42:1) - ESI(+)	17983.989(6028.82)	18240.869(5395.163)	18380.701(6457.292)	18301.315(5441.569)
GlcCer (d42:2) - ESI(+)	13729.159(5608.295)	12051.673(4176.986)	13667.879(6015.572)	12118.9(4189.449)
Lactosylceramide (d18:1/24:1(15Z))	2755.733(1184.633)	2537.724(815.608)	2807.221(1233.763)	2555.792(813.809)
LPC (14:0) - ESI(-)	1816.114(1007.334)	2045.03(925.463)	1819.835(1054.556)	2025.459(893.736)
LPC (16:0) - ESI(-)	224092.722(72172.597)	240419.333(71704.173)	222259.354(76620.932)	239765.838(71679.031)
LPC (16:1) - ESI(-)	3256.883(1286.541)	3465.425(1194.712)	3186.752(1416.047)	3436.145(1176.568)
LPC (17:1)	2907.335(879.847)	2996.073(1096.874)	3045.115(902.533)	2990.696(1108.783)
LPC (18:0) A - ESI(-)	7418.389(3009.415)	8077.783(2590.056)	7345.942(3256.194)	8075.065(2619.873)
LPC (18:0) B - ESI(-)	99494.905(36134.374)	108242.985(32910.725)	98789.161(39113.631)	108552.619(33214.707)
LPC (18:1) - ESI(-)	47798.748(19375.801)	51591.653(19211.667)	46814.46(19406.559)	51560.576(19387.13)
LPC (18:2) - ESI(-)	60906.166(28020.858)	71522.652(31446.609)	59431.225(27583.488)	71157.294(31707.303)
LPC (20:0)	2602.173(1120.102)	2667.429(891.909)	2649.61(1193.281)	2693.924(883.003)
LPC (20:1) - ESI(-)	3013.633(1298.505)	2917.096(1050.301)	2986.298(1387.035)	2923.053(1061.524)
LPC (20:1) - ESI(+)	713.456(419.647)	654.494(268.413)	687.461(421.378)	657.034(270.807)
LPC (20:2) - ESI(-)	4059.133(1281.292)	4450.809(1469.606)	4092.816(1404.591)	4465.83(1480.733)
LPC (20:2) - ESI(+)	518.937(285.076)	598.846(314.265)	508.188(291.326)	606.59(313.175)
LPC (20:3) - ESI(-)	3582.326(1705.034)	4021.253(1564.565)	3554.185(1701.252)	3996.738(1552.401)
LPC (22:4)	1706.729(976.366)	1894.898(1004.387)	1846.79(1046.267)	1898.401(1012.839)
LPC (22:5) - ESI(-)	675.167(447.702)	664.823(383.062)	658.84(432.803)	667.096(386.874)
LPC (22:6)	18296.637(8748.95)	17120.89(7390.865)	18842.819(9702.32)	17162.43(7444.474)
LPC (o-16:0)	7726.959(3135.329)	8366.675(3289.673)	8201.817(3494.261)	8401.351(3319.459)
LPC (p-16:0)/LPC (o-16:1)	10752.235(4110.82)	11778.247(4172.532)	11259.487(4523.187)	11823.53(4198.094)
LPC (p-18:0)/LPC (o-18:1)	5609.615(1996.592)	5649.593(2083.157)	5692.896(2158.371)	5677.214(2098.323)
LPC (14:0) - ESI(+)	12225.274(5163.537)	14568.798(5062.405)	12517.868(5427.698)	14524.041(5082.835)
LPC (15:0)	12084.127(4819.914)	12943.535(4361.419)	12643.424(5011.723)	12914.073(4397.571)
LPC (16:0) - ESI(+)	1926106.937(412946.468)	2025455.264(509547.986)	1976669.593(444192.812)	2027571.315(515206.445)
LPC (16:1) - ESI(+)	18357.864(6537.325)	19256.04(6089.078)	18601.498(7542.127)	19201.023(6139.414)
LPC (18:0) - ESI(+)	597884.618(199525.827)	642665.246(221367.761)	615986.831(215521.358)	646231.415(221509.646)
LPC (18:1) - ESI(+)	267553.679(104625.2)	280752.212(113394.873)	271445.876(106754.861)	281850.679(114394.293)
LPC (18:2) - ESI(+)	453109.903(200728.084)	547483.468(267853.354)	458809.666(206629.29)	544878.381(267813.143)
LPC (18:3)	3781.745(1556.029)	4762.878(2448.244)	3797.375(1629.076)	4780.82(2472.778)
LPC (20:3) - ESI(+)	18658.988(7504.447)	20830.978(7040.033)	19454.931(8147.028)	20755.738(7092.886)
LPC (20:4)	92588.56(39171.901)	99801.287(39143.693)	97075.22(41447.985)	100006.125(39387.62)
LPC (20:5)	8554.056(10259.538)	6693.724(5097.151)	9211.575(11668.719)	6757.878(5138.079)
LPC (22:5) - ESI(+)	4133.499(2034.537)	4006.158(1626.825)	4363.375(2052.93)	4016.991(1636.58)
LPE (16:0)	3007.892(1492.945)	3345.916(1755.537)	3082.04(1618.03)	3326.568(1741.116)
LPE (18:2) - ESI(-)	4521.977(2417.216)	5517.915(3099.215)	4561.548(2543.135)	5398.702(3009.274)
LPE (20:4) - ESI(-)	3411.332(1579.491)	3835.167(1358.006)	3420.042(1601.323)	3805.198(1358.863)
LPE (22:6)	2511.314(1103.103)	2584.869(1142.272)	2485.081(1071.693)	2561.784(1140.98)
LPE (18:0)	2976.4(935.468)	3330.697(987.882)	3093.293(1012.022)	3316.427(994.418)
LPE (18:2) - ESI(+)	3940.782(1604.285)	4738.299(2407.019)	4018.716(1697.213)	4635.05(2259.741)
LPE (20:4) - ESI(+)	3205.181(1241.82)	3617.274(1320.76)	3270.867(1321.852)	3577.859(1287.694)
PC (16:0/9:0(CHO))	4327.064(2722.879)	4282.307(2603.353)	4589.78(2660.987)	4235.219(2523.464)
PC (32:0) - ESI(-)	14490.961(3964.7)	14558.291(3478.332)	14243.818(3899.426)	14492.211(3372.222)
PC (32:1) - ESI(-)	14447.376(7522.552)	14662.134(6394.392)	14331.384(7979.761)	14478.031(6097.206)
PC (32:2) - ESI(-)	13463.361(6508.264)	16204.369(5624.383)	13176.148(6724.934)	16078.818(5564.473)
PC (33:1) - ESI(-)	2353.684(1083.204)	2374.083(853.644)	2368.37(1072.803)	2357.216(835.239)
PC (33:2) - ESI(-)	3860.198(1605.855)	4336.55(1397.757)	3790.563(1586.109)	4295.957(1361.3)
PC (34:0) - ESI(-)	8251.523(2184.754)	8469.609(1811.655)	8162.85(2256.349)	8443.034(1803.548)
PC (34:2) - ESI(-)	240630.097(60351.691)	258867.547(56457.148)	234017.313(61164.965)	257587.052(55868.894)
PC (34:3)	16244.273(6359.067)	18088.554(6094.852)	15419.188(6184.462)	17986.817(6025.427)
PC (34:4) - ESI(-)	3988.556(2296.794)	4598.624(1731.583)	3792.963(2208.225)	4571.552(1709.372)
PC (35:1) - ESI(-)	3093.959(1098.086)	3051.722(977.026)	3090.742(1032.773)	3045.792(940.977)
PC (35:2)	9207.837(2691.891)	9716.991(2633.897)	9074.31(2674.248)	9663.598(2629.522)
PC (35:4) - ESI(-)	2567.664(1136.268)	2622.666(936.586)	2574.127(1111.966)	2619.452(910.694)
PC (36:1) - ESI(-)	60700.134(17787.723)	61602.252(15986.223)	59845.797(18852.856)	61560.21(16024.035)
PC (36:3) A - ESI(-)	78001.315(26248.654)	80601.946(20165.252)	76641.547(27589.436)	80028.564(19163.692)
PC (36:3) B - ESI(-)	80122.729(25240.712)	84455.963(19138.885)	79288.754(26075.408)	83856.926(18245.131)
PC (36:4) A - ESI(-)	50001.555(19418.961)	58881.412(19057.435)	48211.317(20388.858)	58636.399(19196.913)
PC (36:4) B - ESI(-)	165608.498(45603.524)	172562.505(36378.869)	161093.155(45105.372)	172103.845(36230.461)
PC (36:5) A	2138.31(1339.816)	2567.216(1605.787)	1995.656(1373.916)	2570.171(1623.883)
PC (36:5) B	41857.83(35378.719)	33407.87(22725.882)	40052.72(36387.91)	33637.215(22867.504)
PC (37:2) - ESI(-)	1427.867(571.478)	1549.892(656.208)	1356.668(550.82)	1550.999(663.634)
PC (37:3)	19429.669(8642.077)	20766.774(7555.42)	19792.246(8796.838)	20590.196(7539.777)
PC (37:4) - ESI(-)	3610.43(1262.482)	3600.739(1164.94)	3532.53(1237.455)	3598.039(1176.602)
PC (38:2)	4724.469(1540.569)	4816.371(1178.537)	4591.821(1714.226)	4814.026(1183.586)
PC (38:3) - ESI(-)	29648.655(10260.002)	31432.948(7745.999)	29200.155(11217.103)	31334.232(7693.854)
PC (38:4) A - ESI(-)	57986.619(17566.019)	60883.346(16516.825)	56059.722(17810.736)	60997.571(16671.957)
PC (38:5) A - ESI(-)	19182.481(6029.043)	19166.914(4819.422)	18959.816(6263.795)	19173.336(4833.043)
PC (38:5) B - ESI(-)	12329.808(8869.88)	10448.295(4369.029)	12060.15(9605.348)	10497.711(4388.176)
PC (38:6) - ESI(-)	75564.438(34561.384)	68827.018(26086.774)	72807.158(34179.525)	68997.723(26204.556)
PC (39:6)	18191.534(9715.309)	16532.441(6454.175)	18918.135(10297.911)	16606.293(6492.648)
PC (40:4) - ESI(-)	3651.767(1838.864)	3888.447(1301.818)	3705.488(1955.064)	3873.374(1300.13)
PC (40:5) A - ESI(-)	4364.652(1888.948)	4187.943(1433.041)	4349.552(2003.557)	4197.426(1440.474)
PC (40:5) B - ESI(-)	1949.867(1019.491)	2160.184(912.295)	1979.401(1074.925)	2152.268(909.921)
PC (40:6) B	20657.541(8269.246)	18554.405(6543.511)	19980.918(8878.717)	18577.33(6547.096)
PC (40:7) - ESI(-)	2669.718(1393.762)	2433.114(925.635)	2555.608(1399.183)	2443.043(933.383)
PC (40:8) - ESI(-)	2630.788(1139.643)	2734.932(900.85)	2633.311(1250.357)	2743.855(903.745)
PC (42:5)	3139.766(1127.172)	3024.694(1140.962)	2966.434(1195.792)	3037.599(1149.787)
PC (42:6)	2237.693(1216.735)	2297.879(1311.502)	2279.388(1333.629)	2323.614(1315.028)
PC (o-32:0) - ESI(-)	2806.219(868.036)	2847.252(794.141)	2774.69(860.116)	2831.858(770.697)
PC (p-32:0)/PC (o-32:1) - ESI(-)	2338.644(927.886)	2365.854(804.708)	2303.7(928.299)	2361.585(783.92)
PC (p-32:0)/PC (o-32:1) - ESI(+)	29152.037(7872.188)	30771.998(7341.47)	29722.833(8485.24)	30799.486(7424.032)
PC (p-34:1)/PC (o-34:2) A	4520.84(2258.236)	5300.943(2014.065)	4404.968(2150.798)	5290.747(2023.083)
PC (p-34:1)/PC (o-34:2) B	2874.162(1241.363)	2975.868(1271.407)	2792.387(1096.742)	2982.974(1282.056)
PC (p-34:2)/PC (o-34:3) - ESI(-)	13080.94(4655.151)	15147.291(4618.811)	12669.044(4411.375)	15150.242(4671.192)
PC (p-36:1)/PC (o-36:2)	1579.393(1039.658)	1842.803(957.813)	1478.322(947.172)	1829.295(960.205)
PC (p-36:3)/PC (o-36:4) - ESI(-)	21432.678(7961.51)	23318.595(6892.306)	21046.155(8038.699)	23313.681(6922.909)
PC (p-36:3)/PC (o-36:4) - ESI(+)	227889.598(84207.01)	254677.838(68833.936)	234246.607(87202.856)	256174.875(68897.848)
PC (p-36:4)/PC (o-36:5) - ESI(-)	12136.93(5243.46)	13380.29(4590.962)	11751.521(5145.248)	13413.925(4630.98)
PC (p-38:3)/PC (o-38:4) - ESI(-)	7180.199(2581.694)	8011.26(2278.842)	7191.411(2419.954)	8002.046(2279.346)
PC (p-38:4)/PC (o-38:5) A	16408.903(5205.505)	17597.828(4431.343)	15768.113(4826.907)	17610.51(4453.417)
PC (p-38:4)/PC (o-38:5) B	2559.33(1097.47)	2769.763(1152.827)	2509.36(1016.701)	2776.522(1164.309)
PC (p-38:5)/PC (o-38:6)	1297.362(880.416)	1291.415(783.351)	1285.878(843.374)	1311.131(780.672)
PC (p-40:1)/PC (o-40:2)	1485.155(608.109)	1292.088(473.435)	1463.259(613.669)	1293.224(473.413)
PC (p-40:3)/PC (o-40:4)	1750.816(685.913)	1868.47(638.755)	1743.351(652.732)	1875.269(640.5)
PC (p-40:4)/PC (o-40:5) - ESI(-)	1855.515(641.097)	1784.499(529.196)	1806.243(603.923)	1784.252(528.02)
PC (p-40:7)/PC (o-40:8)	12784.77(9315.863)	11294.973(6789.332)	11685.467(9260.77)	11384.19(6825.683)
PC (p-42:3)/PC (o-42:4)	4785.842(1784.509)	5178.399(1630.148)	5041.944(1885.999)	5200.635(1632.756)
PC (p-42:4)/PC (o-42:5) - ESI(-)	2268.307(909.076)	2270.498(870.57)	2184.702(855.245)	2261.696(864.096)
PC (p-42:5)/PC (o-42:6)	618.687(355.575)	610.366(274.685)	575.455(326.259)	615.095(273.578)
PC (p-44:4)/PC (o-44:5) - ESI(-)	2845.694(1045.311)	2893.365(908.463)	2733.951(944.072)	2883.804(896.937)
PC (p-44:5)/PC (o-44:6)	3310.494(1275.999)	3174.484(993.019)	3243.368(1220.927)	3191.614(997.8)
PC 34:4e	6443.081(2515.863)	7999.075(2933.128)	6404.258(2554.366)	8019.482(2940.252)
PC 38:7e	16964.282(13526.498)	15342.968(9446.371)	16856.913(13156.423)	15490.122(9504.09)
PC 40:5e	12165.024(3482.196)	12677.876(3009.874)	12025.323(3199.489)	12739.163(3013.606)
PC 40:6e	22316.948(7430.313)	21474.846(6189.986)	22197.188(7784.299)	21623.783(6175.042)
PC (28:0)	3246.565(4662.849)	3239.16(2348.658)	3558.295(5489.584)	3233.267(2374.737)
PC (30:0)	158777.616(83572.094)	179096.713(65617.314)	165216.361(93427.652)	179210.623(66049.201)
PC (31:0)	10922.351(4521.628)	11042.588(3052.892)	11358.688(4823.418)	11035.171(3032.178)
PC (31:1)	1677.788(1455.465)	1660.939(915.401)	1775.221(1628.096)	1645.448(908.327)
PC (32:0) - ESI(+)	256268.716(58170.605)	250135.791(53964.518)	259144.909(62925.656)	250462.669(54506.815)
PC (32:1) - ESI(+)	239846.485(124170.713)	249536.641(113064.066)	245455.432(139736.749)	248950.869(113280.227)
PC (32:2) - ESI(+)	56756.644(28246.729)	67703.831(25937.146)	55700.803(30016.44)	67635.726(26221.119)
PC (33:0)	10952.596(5641.864)	11592.978(3878.492)	11689.558(5842.141)	11572.727(3868.088)
PC (33:1) - ESI(+)	53543.632(20928.978)	53553.558(13337.174)	55279.073(22414.831)	53406.585(13204.347)
PC (33:2) - ESI(+)	78531.369(27527.116)	87270.676(25504.3)	78022.252(29190.385)	86943.817(25702.157)
PC (34:0) - ESI(+)	56673.124(14226.497)	56575.078(11243.201)	57988.448(15118.945)	56790.977(11270.355)
PC (34:1)	4013338.964(720952.007)	4067426.422(727466.087)	4062709.877(769160.87)	4072020.238(730603.307)
PC (34:2) - ESI(+)	8298954.78(1436737.757)	8880671.15(1333757.007)	8201779.521(1557049.345)	8871299.896(1346265.758)
PC (34:3) A	97711.278(31702.813)	106631.972(39043.209)	93915.056(33247.85)	106793.471(39461.44)
PC (34:3) B	108771.059(36242.03)	128990.918(46188.814)	106249.745(39129.52)	129387.848(46646.006)
PC (34:3) C	86598.612(39702.386)	108697.965(49708.994)	86591.607(42147.668)	109263.919(50139.319)
PC (34:4) - ESI(+)	17218.357(9083.701)	20014.966(7594.249)	17373.707(9531.92)	20065.065(7666.87)
PC (35:1) - ESI(+)	46139.315(13080.522)	45638.931(9232.36)	47505.991(12892.848)	45629.634(9303.389)
PC (35:2) A	109536.799(36351.893)	103212.896(30675.48)	107047.548(35343.348)	102815.658(30367.982)
PC (35:2) B	131176.614(32124.982)	137458.977(30973.043)	131382.573(33447.818)	137344.717(31226.014)
PC (35:3)	40372.126(10564.132)	44343.372(11336.707)	39709.617(11171.443)	44234.168(11390.527)
PC (35:4) - ESI(+)	22778.31(8961.192)	23974.006(6756.722)	23385.755(9416.11)	24010.791(6817.916)
PC (36:1) - ESI(+)	656088.196(185659.526)	660392.494(148989.452)	662290.869(195630.993)	663377.135(149374.666)
PC (36:2)	4529060.48(909760.507)	4996033.975(881985.183)	4402650.34(946009.211)	5002768.328(872906.035)
PC (36:3) A - ESI(+)	1277000.345(445850.9)	1366182.069(370360.325)	1221268.785(455608.087)	1369124.271(371511.618)
PC (36:3) B - ESI(+)	1639032.954(502617.113)	1716418.049(393778.108)	1637555.054(557291.285)	1714709.947(396710.519)
PC (36:4) A - ESI(+)	344228.244(141889.724)	433150.27(175314.159)	330340.32(148234.03)	432937.74(176243.894)
PC (36:4) B - ESI(+)	254789.338(417790.093)	206974.331(69274.833)	253436.033(397790.263)	206658.634(69438.458)
PC (36:4) C - ESI(+)	3945315.162(980469.466)	4037185.749(932394.375)	4000440.116(994299.382)	4055722.581(934890.426)
PC (36:5) C	63676.772(293144.05)	37777.207(75598.623)	81673.798(354897.755)	38098.298(76442.208)
PC (36:5) D	466335.725(583640.353)	328794.138(256617.495)	482947.978(643937.257)	332594.28(258248.921)
PC (36:5)A	10087.21(5302.765)	12082.737(6355.171)	9555.815(5406.625)	12156.017(6404.45)
PC (36:6)	7517.927(4687.721)	7514.303(3539.182)	7413.234(4814.471)	7549.236(3569.667)
PC (37:2) - ESI(+)	12948.098(3497.278)	14134.187(3647.086)	12778.893(3447.731)	14195.756(3645.96)
PC (37:4) - ESI(+)	51981.159(19322.358)	49132.105(16397.252)	52237.315(19599.551)	49370.279(16476.626)
PC (37:5)	36908.954(34432.55)	28967.669(14940.073)	38452.496(37877.76)	29236.369(15001.717)
PC (37:6)	9891.772(5465.158)	8696.041(4047.719)	9893.467(5484.538)	8736.468(4077.449)
PC (38:3) - ESI(+)	545962.223(199887.214)	581406.422(170804.445)	541919.095(208893.159)	582742.133(172543.347)
PC (38:4) A - ESI(+)	129827.943(52570.47)	130649.431(33178.708)	128843.841(57666.719)	130983.455(33483.185)
PC (38:4) B - ESI(+)	138945.853(49865.612)	150899.97(43419.782)	145027.775(54570.879)	151336.198(43779.847)
PC (38:4) C - ESI(+)	2313829.998(565304.201)	2391882.015(574272.595)	2321739.659(589973.366)	2406694.888(570510.436)
PC (38:5) A	732724.247(176405.92)	721011.877(165292.616)	735715.185(170649.669)	725519.057(164432.584)
PC (38:5) B - ESI(+)	385628.57(330057.265)	324021.431(136699.566)	399379.583(365571.608)	326647.318(137120.575)
PC (38:6) A - ESI(+)	122703.865(38145.153)	135842.09(35120.916)	121779.409(39418.963)	136259.293(35324.013)
PC (38:6) B - ESI(+)	3683483.214(1066200.996)	3373471.275(825187.655)	3657273.591(1085634.511)	3389893.16(826762.373)
PC (38:7)	9067.129(4522.378)	8494.519(3671.831)	8767.372(4415.118)	8543.985(3698.92)
PC (39:4)	4951.364(1392.551)	4980.401(1209.519)	4979.359(1261.552)	5022.52(1190.291)
PC (40:4) - ESI(+)	40710.749(17107.156)	43768.486(14761.039)	43031.205(18895.324)	43907.06(14894.586)
PC (40:5) A - ESI(+)	160984.496(51414.716)	153215.298(48927.121)	163231.207(53799.49)	154338.924(48914.87)
PC (40:5) B - ESI(+)	39290.673(16831.51)	43514.802(16159.023)	40021.609(17513.652)	43527.988(16344.456)
PC (40:6) A	26324.155(8352.257)	26286.775(7120.512)	26474.383(8548.768)	26446.792(7116.955)
PC (40:6)B	523343.738(235330.416)	448154.607(162581.361)	511675.299(239359.315)	451652.474(162754.752)
PC (40:7) A - ESI(+)	14123.954(4521.843)	15295.102(4113.716)	14402.113(4851.312)	15322.173(4155.479)
PC (40:7) B - ESI(+)	294687.493(123648.862)	260986.662(85720.284)	280811.224(122348.869)	262880.664(85775.009)
PC (40:8) - ESI(+)	15239.14(4848.028)	15297.801(4079.753)	15498.392(5079.096)	15378.659(4090.812)
PC (42:10)	2726.931(1374.175)	2509.831(1360.724)	2763.544(1424.331)	2520.709(1364.459)
PC (o-32:0) - ESI(+)	33066.939(8835.009)	34463.696(8408.236)	33492.212(9809.329)	34464.353(8502.972)
PC (o-34:0)	4253.752(1544.24)	4625.498(1473.237)	4415.904(1695.302)	4629.054(1484.252)
PC (p-32:1)/PC (o-32:2)	7732.065(2525.44)	8442.017(2078.799)	7881.476(2808.747)	8457.282(2099.061)
PC (p-34:1)/PC (o-34:2)	90514.308(41518.544)	112732.145(42037.713)	91475.293(46037.028)	113376.226(42264.092)
PC (p-34:2)/PC (o-34:3) - ESI(+)	134516.098(48579.028)	167161.547(53529.226)	133658.768(49629.539)	167938.748(53754.934)
PC (p-36:1)/PC (o-36:2) B	4576.41(1860.937)	4990.913(1761.819)	4699.805(1853.413)	5003.991(1775.361)
PC (p-36:2)/PC (o-36:3)	18401.743(7473.236)	22260.671(8493.763)	18842.485(7779.36)	22351.138(8529.12)
PC (p-36:4)/PC (o-36:5) - ESI(+)	222255.821(73873.841)	244403.223(62140.636)	225724.835(75604.567)	245587.683(62296.124)
PC (p-36:5)/PC (o-36:6)	43163.98(47010.214)	35793.982(29043.548)	43410.782(44710.87)	36198.809(29253.43)
PC (p-38:3)/PC (o-38:4) A - ESI(+)	23415.263(7747.924)	26268.221(7020.386)	24191.48(8087.438)	26348.532(7078.493)
PC (p-38:3)/PC (o-38:4) B - ESI(+)	60681.832(24417.325)	68924.225(21887.47)	64483.935(25968.209)	69292.563(22001.673)
PC (p-38:4)/PC (o-38:5) A	244736.068(73932.864)	253186.358(52211.505)	242645.006(75267.53)	254571.544(51956.652)
PC (p-38:4)/PC (o-38:5) B	46348.51(17350.154)	52251.201(14810.562)	48112.295(17621.65)	52460.469(14869.201)
PC (p-38:5)/PC (o-38:6) A	47602.588(24906.045)	44907.468(17837.495)	46699.307(23405.806)	45238.272(17905.308)
PC (p-38:5)/PC (o-38:6) B	60693.148(18465.69)	63136.031(15203.868)	59728.294(17931.149)	63395.498(15228.685)
PC (p-38:6)/PC (o-38:7)	38202.501(19743.59)	36368.564(13760.086)	37586.507(18596.862)	36636.147(13802.699)
PC (p-40:4)/PC (o-40:5) - ESI(+)	17184.561(5389.491)	17672.249(4621.409)	17633.138(5716.339)	17791.313(4606.074)
PC (p-40:6)/PC (o-40:7) A	40200.774(19957.817)	35888.168(13738.726)	38247.611(19252.016)	36145.669(13781.758)
PC (p-40:6)/PC (o-40:7) B	13510.106(6889.457)	13100.064(5544.826)	13676.333(7015.166)	13204.922(5564.569)
PC (p-42:4)/PC (o-42:5) - ESI(+)	12900.718(4496.163)	12896.037(3917.285)	12934.468(4555.335)	12967.171(3931.021)
PC (p-42:5)/PC (o-42:6) A	10237.461(3726.694)	10713.657(3758.542)	10267.451(3866.404)	10795.536(3761.98)
PC (p-42:5)/PC (o-42:6) B	3974.188(1415.292)	3956.085(1237.45)	3945.197(1361.956)	3972.173(1245.398)
PC (p-44:4)/PC (o-44:5) - ESI(+)	14453.858(5455.893)	14223.731(4628.827)	14571.775(5549.4)	14252.115(4673.244)
PE (34:1)	1935.048(1193.975)	1997.27(1266.931)	1904.402(1183.166)	1990.722(1274.003)
PE (34:2) - ESI(-)	2982.653(1876.385)	3405.593(2151.45)	3017.52(1905.946)	3354.244(2128.94)
PE (36:1) - ESI(-)	418.862(181.396)	445.435(181.825)	421.311(174.493)	448.61(182.184)
PE (36:2)	7905.774(4135.38)	8803.532(4225.603)	7810.351(4304.96)	8670.866(4173.423)
PE (36:3)	2026.786(1248.378)	2279.738(1430.26)	2010.435(1307.713)	2242.802(1425.386)
PE (36:4) - ESI(-)	2941.499(1644.752)	3164.472(1950.982)	2992.312(1611.669)	3167.268(1969.338)
PE (38:2)	629.602(222.186)	682.787(206.229)	629.87(231.692)	684.371(207.976)
PE (38:6) - ESI(-)	7437.759(5142.646)	7356.489(4624.489)	7280.063(4362.178)	7337.96(4644.972)
PE (p-34:1)/PE (o-34:2) - ESI(-)	2025.04(785.489)	2051.91(695.945)	1984.699(772.235)	2041.719(699.616)
PE (p-34:2)/PE (o-34:3)	3040.334(1576.283)	3609.46(1747.103)	2975.33(1597.431)	3620.102(1765.852)
PE (p-36:1)/PE (o-36:2) - ESI(-)	2760.373(1320.05)	3068.12(1351.566)	2780.87(1340.981)	3059.064(1365.731)
PE (p-36:2)/PE (o-36:3) - ESI(-)	5957.994(2773.012)	6972.062(2936.918)	5945.7(2826.471)	6966.226(2968.837)
PE (p-36:4)/PE (o-36:5) - ESI(-)	15261.909(9626.399)	15928.908(8581.977)	14636.588(9054.541)	15918.27(8632.217)
PE (p-36:5)/PE (o-36:6)	2102.097(2962.828)	1485.236(2041.939)	1988.288(2983.894)	1502.625(2061.638)
PE (p-38:3)/PE (o-38:4)	1340.345(687.934)	1513.805(782.147)	1359.457(685.127)	1510.431(785.885)
PE (p-38:5)/PE (o-38:6) - ESI(-)	11786.825(6628.023)	12149.489(5341.659)	11138.708(6249.873)	12145.504(5396.945)
PE (p-38:6)/PE (o-38:7)	7532.92(4292.66)	7188.888(3364.912)	6953.498(3689.32)	7182.481(3397.962)
PE (p-40:4)/PE (o-40:5)	3399.555(1897.801)	3410.027(1799.437)	3470.705(1947.091)	3406.803(1797.404)
PE (34:2) - ESI(+)	8757.929(6410.569)	9879.682(7371.827)	8750.926(6451.795)	9744.42(7401.492)
PE (36:1) - ESI(+)	3379.71(1611.842)	3316.561(1592.325)	3420.384(1649.593)	3271.575(1581.854)
PE (36:4) - ESI(+)	14739.008(7468.332)	15255.178(7705.241)	15153.184(7642.129)	15253.619(7780.05)
PE (38:4)	39570.697(19154.594)	40390.086(15772.1)	40941.692(20312.303)	40415.795(15919.094)
PE (38:6) - ESI(+)	20257.66(12022.688)	19884.696(11866.824)	19885.235(11213.456)	19983.065(11974.331)
PE (p-34:1)/PE (o-34:2) - ESI(+)	2742.254(1098.637)	2862.174(974.659)	2779.13(1152.772)	2867.889(984.373)
PE (p-36:1)/PE (o-36:2) - ESI(+)	2454.413(1024.933)	2762.367(992.448)	2525.096(1064.668)	2771.035(995.888)
PE (p-36:2)/PE (o-36:3) - ESI(+)	8991.903(3876.705)	11041.406(4021.531)	9186.075(4121.604)	11064.28(4038.724)
PE (p-36:4)/PE (o-36:5) - ESI(+)	29345.071(18055.185)	30532.635(14508.762)	30067.743(18241.048)	30699.183(14625.534)
PE (p-38:4)/PE (o-38:5)	42614.164(20321.576)	46103.9(17411.189)	44872.887(21563.563)	46295.619(17564.043)
PE (p-38:5)/PE (o-38:6) - ESI(+)	24747.834(11095.999)	26262.641(9101.812)	24924.424(11359.644)	26372.865(9176.145)
PE (p-40:4)/PE (o-40:5) A	2896.209(2724.733)	2989.973(2175.181)	3265.189(3067.35)	2999.456(2195.18)
PE (p-40:4)/PE (o-40:5) B	3708.007(1951.993)	3692.493(1528.458)	3894.973(2144.397)	3697.527(1544.524)
PE (p-40:5)/PE (o-40:6)	6740.897(2550.286)	6806.706(1987.436)	7168.298(2779.074)	6822.697(2006.254)
PG (34:0)/PG (17:0/17:0)	76853.368(21921.357)	85280.313(20224.124)	77047.644(24486.356)	85397.434(20410.267)
PI (38:4)/PI (18:0-20:4)	120817.481(39400.359)	124008.066(31642.823)	117906.601(39165.698)	124171.713(31804.055)
SM (d30:1) - ESI(-)	1704.845(1134.453)	1947.17(774.108)	1777.806(1209.982)	1946.128(781.97)
SM (d32:0) - ESI(-)	1032.341(809.55)	1064.49(657.551)	1052.653(876.669)	1068.301(658.928)
SM (d32:1) - ESI(-)	44492.705(15861.723)	49754.267(12913.605)	44905.165(15643.054)	49583.07(12911.672)
SM (d32:2) - ESI(-)	3030.003(1334.652)	3230.614(1251.27)	2989.558(1337.605)	3215.642(1261.181)
SM (d33:1) - ESI(-)	22975.489(8246.125)	25365.753(7028.514)	23436.193(7659.792)	25236.624(7029.047)
SM (d34:0) - ESI(-)	4927.976(1784.951)	5032.83(1672.907)	4838.108(1884.771)	5023.758(1690.769)
SM (d34:1) - ESI(-)	155715.48(39317.352)	163369.808(34296.98)	154490.25(40753.285)	162869.741(34351.86)
SM (d34:2) - ESI(-)	57475.881(14166.69)	60371.724(13403.338)	56155.122(14732.064)	60082.503(13418.706)
SM (d36:0) - ESI(-)	1066.803(653.242)	879.715(483.034)	1002.499(622.425)	882.868(486.728)
SM (d36:1) - ESI(-)	36132.26(10486.124)	36986.044(8862.176)	36042.616(11045.31)	36600.281(8385.189)
SM (d36:2) - ESI(-)	5807.249(1805.715)	5799.331(1630.41)	5816.71(1986.338)	5725.611(1571.265)
SM (d36:3) - ESI(-)	1713.798(653.047)	1804.421(563.54)	1683.146(688.603)	1796.262(567.166)
SM (d37:1)	2411.418(1019.95)	2404.494(818.507)	2448.956(995.601)	2381.08(789.395)
SM (d38:0)	696.441(811.576)	522.617(447.127)	658.1(856.002)	528.797(449.782)
SM (d38:2) - ESI(-)	4790.522(1380.077)	4974.002(1318.512)	4734.478(1521.276)	4944.864(1317.226)
SM (d39:1) - ESI(-)	12841.047(4278.992)	14353.601(3784.665)	12836.383(4287.686)	14266.495(3690.375)
SM (d39:2)	12449.201(3511.981)	12954.634(3279.589)	12344.23(3273.819)	12936.232(3308.728)
SM (d40:1) - ESI(-)	46897.381(13275.565)	50082.888(10695.858)	46268.966(13896.047)	49880.885(10511.163)
SM (d40:2) A - ESI(-)	12273.795(4442.543)	12319.223(4118.364)	12053.207(4935.659)	12228.38(4042.72)
SM (d40:2) B - ESI(-)	17613.206(5158.79)	18864.027(4350.959)	17514.243(5594.939)	18798.146(4345.106)
SM (d40:3)	1079.194(398.684)	1151.905(387.017)	1035.02(427.889)	1147.152(390.039)
SM (d41:1) - ESI(-)	11075.677(11704.719)	13579.641(12424.293)	11680.563(11652.556)	13317.97(12444.504)
SM (d41:2) - ESI(-)	10157.654(3759.068)	10335.005(4166.592)	9996.252(3844.751)	10305.284(4191.64)
SM (d42:0) - ESI(+)	631.117(319.733)	572.32(282.695)	591.761(300.097)	578.069(283.225)
SM (d42:0) - ESI(-)	2435.513(802.742)	2325.825(740.385)	2419.733(779.856)	2327.178(747.955)
SM (d42:1) - ESI(-)	74113.422(22000.912)	76751.556(18783.673)	72052.032(22585.309)	76502.198(18837.417)
SM (d42:3) - ESI(-)	45369.2(13437.893)	44941.003(10551.682)	43401.392(13356.33)	44737.621(10584.166)
SM (d43:1) - ESI(-)	1610.475(804.178)	1785.517(763.855)	1553.823(723.228)	1779.224(769.915)
SM (d43:2) - ESI(-)	6637.877(3329.003)	6677.809(2804.014)	6466.335(3236.283)	6642.201(2791.712)
SM (d44:2)	3401.174(1320.178)	2954.684(961.942)	3336.859(1363.665)	2948.611(972.12)
SM (d41:3)	17542.807(4858.342)	18495.055(4033.934)	17704.279(4931.166)	18515.458(4062.311)
SM (d30:1) - ESI(+)	4627.855(3294.462)	5081.766(2205.718)	4775.897(3718.25)	5097.459(2227.118)
SM (d32:0) - ESI(+)	4527.417(2257.972)	4461.163(1515.584)	4607.612(2496.391)	4486.19(1523.778)
SM (d32:1) - ESI(+)	127487.665(50390.527)	141586.567(42157.93)	130331.981(48929.228)	141768.868(42598.043)
SM (d32:2) - ESI(+)	8419.355(3072.987)	8850.662(2752.191)	8297.594(2942.597)	8858.692(2771.314)
SM (d33:1) - ESI(+)	78897.543(30030.413)	81545.929(24155.104)	80879.826(28114.586)	81511.539(24404.167)
SM (d34:0) - ESI(+)	77128.042(21734.185)	77407.547(19252.704)	75967.563(22440.613)	77700.326(19302.556)
SM (d34:1) - ESI(+)	1815521.625(427328.564)	1839477.475(326129.156)	1829807.294(456742.429)	1839714.162(327659.875)
SM (d34:2) - ESI(+)	169414.754(41285.046)	172230.478(39764.32)	166715.327(39577.835)	171784.036(39237.286)
SM (d36:0) - ESI(+)	18743.046(8907.96)	15332.243(6070.249)	18501.059(8850.863)	15325.744(6136.489)
SM (d36:1) - ESI(+)	282139.394(75455.508)	277277.338(58280.773)	286608.787(80810.636)	276534.328(58672.045)
SM (d36:2) - ESI(+)	637435.743(182402.554)	634824.46(155709.619)	645217.266(198451.742)	631941.432(155065.972)
SM (d36:3) - ESI(+)	6491.66(2413.088)	6629.303(2061.528)	6504.584(2499.182)	6616.681(2057.058)
SM (d38:1)	224074.217(52840.443)	238184.289(46405.144)	224889.924(55064.028)	237892.274(46805.773)
SM (d38:2) - ESI(+)	102238.769(23254.677)	103697.728(23384.632)	101377.833(24030.293)	103522.414(23455.802)
SM (d39:1) - ESI(+)	55126.946(19385.078)	60979.282(17058.805)	55798.226(18703.686)	61069.426(17222.623)
SM (d40:0)	8519.977(3597.278)	7725.238(2745.348)	8245.94(3178.193)	7762.177(2765.776)
SM (d40:1) - ESI(+)	357194.17(87098.783)	373303.076(69403.177)	356136.642(95201.351)	373610.276(70067.044)
SM (d40:2) A - ESI(+)	192003.867(74381.653)	206939.521(72862.228)	192417.37(77642.359)	206037.77(73321.35)
SM (d40:2) B - ESI(+)	235158.05(59785.384)	255298.203(57750.75)	234598.41(62433.707)	255277.345(58240.397)
SM (d41:1) - ESI(+)	136526.853(38416.919)	143873.721(36214.448)	136536.489(37662.407)	143998.308(36485.875)
SM (d41:2) A - ESI(+)	41382.821(14921.589)	40584.006(12105.041)	41213.339(14198.137)	40572.482(12244.699)
SM (d41:2) B - ESI(+)	65492.772(20330.14)	72077.791(21032.207)	65452.643(18795.602)	72141.771(21186.803)
SM (d42:1) - ESI(+)	227228.943(65564.52)	235888.054(53178.336)	226271.686(69919.87)	236161.01(53650.016)
SM (d42:2)	552276.944(187216.547)	490026.241(121909.07)	533141.681(191035.12)	489051.667(121451.141)
SM (d42:3) - ESI(+)	360096.856(99212.364)	348735.256(79546.208)	351337.078(102485.414)	347985.851(79000.104)
SM (d43:1) - ESI(+)	6015.056(2273.428)	6198.991(2041.865)	6143.595(2380.371)	6211.676(2063.558)
SM (d43:2) - ESI(+)	14891.052(6807.646)	13945.815(5754.744)	14853.778(6738.376)	14011.678(5787.209)
TG (55:6)	10089.48(6268.964)	8140.342(3509.246)	10836.292(6923.778)	8162.42(3544.691)
TAG (58:7)/TAG (18:1/18:1/22:5)	17350.361(7968.934)	16648.95(5845.672)	18379.414(8761.489)	16682.467(5895.803)
TG (60:12)	6594.761(13689.356)	3710.704(4070.071)	7251.689(15923.376)	3747.563(4109.64)
TG (53:5)	10973.54(5251.608)	10286.984(3942.7)	10701.711(5371.822)	10283.557(3984.935)
TG (60:11)	8428.304(11674.572)	5497.847(3845.608)	9231.739(13322.028)	5529.571(3884.05)
TG (40:0)	6969.903(22773.737)	5975.792(11932.991)	8766.071(27447.345)	5516.076(11168.116)
TG (40:1)	1931.434(4239.428)	2087.013(3783.783)	2330.745(5058.917)	1968.038(3676.235)
TG (42:0)	9234.522(21761.184)	8844.978(15901.608)	11245.866(25798.217)	8330.903(15377.67)
TG (42:1)	6797.568(17520.658)	7739.975(16319.178)	8371.053(20878.024)	7245.426(15848.388)
TG (42:2)	2571.971(5933.309)	3829.423(10795.773)	3024.04(6989.384)	3574.733(10620.578)
TG (42:3)	591.158(714.913)	671.443(879.22)	634.075(820.394)	653.157(872.519)
TG (44:0)	19087.048(32238.546)	17886.319(25507.344)	22032.526(36049.09)	17298.772(25360.152)
TG (44:1)	18788.092(29782.097)	19478.318(28152.179)	21422.802(33732.516)	18739.362(27855.392)
TG (44:2)	8060.679(14384.219)	10064.354(23367.775)	9291.989(16426.792)	9627.643(23332.334)
TG (46:0)	2913.683(2889.773)	3210.711(2865.495)	3263.752(3177.069)	3137.386(2856.567)
TG (46:1)	78988.174(99974.002)	74842.169(86950.751)	86568.493(106117.921)	73084.458(87126.607)
TG (46:2)	34399.438(37849.21)	37666.18(47712.032)	35611.907(37765.57)	36780.009(47775.698)
TG (46:3) A	601.482(563.369)	733.247(1466.526)	633.532(592.411)	723.044(1481.594)
TG (46:3) B	5520.005(7775.947)	5107.884(7131.762)	5695.095(8162.568)	5062.03(7173.612)
TG (46:4) A	1736.197(1706.675)	2452.533(7382.425)	1762.506(1820.052)	2419.562(7461.742)
TG (46:4) B	1520.942(1603.93)	2160.803(6838.834)	1542.796(1706.642)	2126.776(6910.973)
TG (46:5)	350.027(264.398)	426.476(1213.469)	333.912(252.928)	427.762(1227.467)
TG (48:0)	59633.947(40059.321)	72255.424(51804.827)	63645.305(44838.895)	70978.459(51616.694)
TG (48:1)	445353.036(404942.517)	421062.403(327886.505)	472991.329(429853.071)	415044.497(326050.448)
TG (48:2)	232753.491(212433.045)	215309.555(160839.721)	245026.006(228310.658)	212704.831(161577.038)
TG (48:3)	66257.783(45379.776)	68608.011(52545.382)	66098.171(46273.386)	67099.49(51897.774)
TG (48:4) A	14636.937(12229.537)	16489.544(19911.708)	13720.616(10557.492)	16069.028(19760.771)
TG (48:4) B	10569.309(10549.743)	12439.978(18504.13)	10642.263(9498.718)	12501.835(18692.523)
TG (48:5)	2394.932(2124.793)	2607.435(2613.644)	2220.184(1521.889)	2584.862(2630.897)
TG (48:6)	731.456(341.644)	1120.169(4094.332)	768.622(376.852)	1126.843(4141.361)
TG (49:0)	5475.884(3437.407)	5547.724(2851.467)	6051.479(3818.086)	5464.309(2799.55)
TG (49:1)	38039.35(31682.085)	32431.609(18199.476)	41285.123(34192.591)	31982.711(17744.358)
TG (49:2)	5347.71(2994.124)	4908.392(3180.31)	5728.394(3298.741)	4879.799(3157.426)
TG (49:3)	8782.798(5619.053)	8058.518(3765.588)	9036.136(6179.689)	7963.304(3692.852)
TG (50:0)	28294.36(17765.307)	35864.991(22391.136)	30391.144(18903.622)	35660.291(22608.173)
TG (50:1)	295740.881(378872.38)	268871.222(259991.973)	280015.863(359982.811)	270562.524(262438.083)
TG (50:2)	1473341.655(765417.549)	1337335.537(606243.723)	1496070.007(805949.723)	1325579.751(598746.002)
TG (50:3) A	599554.098(373888.427)	538070.653(271710.362)	600164.599(395106.976)	535146.928(273168.136)
TG (50:3) B	1463.989(2654.267)	1979.068(6822.777)	1763.535(3146.388)	2011.907(6898.091)
TG (50:4)	113705.603(61749.855)	111373.426(49803.428)	109116.643(60684.978)	110796.918(50230.457)
TG (50:5)	18164.523(11639.543)	17487.784(9234.201)	17215.323(11144.488)	17459.143(9338.397)
TG (50:6)	2907.741(1946.11)	2679.302(1733.966)	2888.373(1932.545)	2676.27(1749.673)
TG (51:2)	92658.55(49837.791)	81298.301(33345.525)	95995.942(52804.453)	80607.855(32858.485)
TG (51:3)	73828.122(33989.875)	68061.653(24068.889)	74772.231(36080.031)	67624.149(24009.33)
TG (51:4)	20600.271(10073.4)	19733.727(8062.558)	20408.26(10544.375)	19674.057(8144.825)
TG (51:5)	3397.515(1704.001)	3356.461(1275.262)	3369.705(1749.734)	3379.77(1279.789)
TG (52:1)	273344.812(258320.644)	254133.337(220416.288)	299612.616(284159.447)	249925.333(217933.538)
TG (52:2)	3924538.986(1182333.569)	3636556.102(1122279.122)	3897240.648(1199228.229)	3618259.341(1114269.185)
TG (52:3)	4416231.615(1252804.656)	4180937.847(1101985.633)	4352735.272(1257973.357)	4163977.057(1105637.788)
TG (52:4)	133068.448(44192.17)	130479.658(39344.454)	129212.885(42953.764)	130221.218(39754.166)
TG (52:5)	197791.574(102954.234)	174359.995(84000.915)	188522.527(102419.843)	174809.025(84916.187)
TG (52:6)	25178.432(15261.735)	23719.028(10920.524)	24829.566(14331.628)	23815.35(11027.619)
TG (53:0)	1583.982(681.915)	1815.471(661.05)	1653.076(772.232)	1812.115(664.526)
TG (53:1)	5936.774(4668.413)	5776.819(3671.696)	6579.165(5143.499)	5657.963(3538.034)
TG (53:2)	55792.745(24993.696)	51317.499(21651.56)	57210.703(25535.8)	50865.024(21381.082)
TG (53:3)	73056.718(28445.208)	67703.814(23631.61)	73975.978(29541.942)	67458.574(23817.209)
TG (53:4)	46389.39(19729.068)	43856.196(15698.609)	46487.513(21073.558)	43726.327(15855.445)
TG (54:1)	29942.881(33162.778)	29095.13(22321.153)	32980.657(38725.506)	28604.443(22047.713)
TG (54:2)	321515.5(253928.808)	286249.499(201970.532)	342510.274(287785.315)	283770.114(202908.93)
TG (54:3)	1412729.685(654867.912)	1276837.39(524744.236)	1418543.926(711952.268)	1271328.969(528791.707)
TG (54:4)	1525311.494(686168.793)	1377217.291(578506.358)	1497286.416(718331.673)	1369710.413(579307.505)
TG (54:5) A	886580.788(456096.063)	802522.834(352287.756)	859118.306(461089.103)	799543.056(352238.975)
TG (54:5) B	262000.181(111804.806)	243734.88(92887.319)	276603.512(117509.484)	243850.79(93783.561)
TG (54:6) A	199405.641(130496.852)	176401.555(94248.554)	189949.756(133588.756)	176550.82(95020.055)
TG (54:6) B	1358.531(998.464)	1341.842(782.147)	1267.351(943.621)	1337.027(779.663)
TG (54:6) C	156170.234(80514.484)	137719.361(62448.4)	164443.237(85300.433)	138054.119(63101.913)
TG (54:7) A	49122.361(41128.683)	44915.907(27315.049)	46148.658(42649.079)	45158.064(27552.145)
TG (54:7) B	43061.59(27306.858)	34198.973(17471.92)	44910.216(29325.904)	34437.138(17594.818)
TG (54:8)	7077.455(4680.131)	6400.128(3571.251)	6692.688(4452.706)	6480.915(3565.906)
TG (54:9)	965.383(952.873)	800.15(740.888)	954.254(976.091)	812.865(744.458)
TG (55:1)	2381.308(1476.992)	2293.733(1193.428)	2558.87(1643.717)	2275.709(1190.663)
TG (55:2)	3209.3(1454.698)	3026.046(1288.231)	3381.591(1556.957)	2998.5(1282.234)
TG (56:1)	8425.454(9238.656)	8724.83(13724.801)	8763.968(8320.807)	8693.992(13861.114)
TG (56:10)	3107.113(3323.17)	2681.061(1812.641)	3124.173(3634.468)	2704.04(1827.021)
TG (56:2)	12956.986(10569.613)	12163.693(13180.75)	13287.1(10099.284)	12077.086(13305.387)
TG (56:3)	30313.86(19743.679)	27075.315(20697.58)	30931.238(20382.621)	26914.649(20902.266)
TG (56:4)	52216.171(23781.081)	49073.426(20687.965)	51533.089(23278.094)	48945.612(20887.754)
TG (56:5) A	53791.601(25940.471)	48027.297(18998.273)	56305.333(27049.785)	47916.754(19186.335)
TG (56:5) B	56496.764(28288.186)	50801.304(20794.293)	59319.214(30578.439)	50835.127(20990.189)
TG (56:5) C	113050.899(43777.393)	107344.31(43874.117)	119231.419(47437.588)	107123.484(44324.778)
TG (56:6)	257540.767(82209.876)	233475.447(74511.483)	266989.082(87830.794)	233954.485(75287.046)
TG (56:7) A	847.239(514.565)	783.159(401.886)	872.146(560.019)	784.776(405.716)
TG (56:7) B	187264.223(134086.996)	142003.825(96398.78)	195785.76(145844.838)	143108.577(97127.678)
TG (56:8) A	48927.531(26901.231)	42661.135(18087.989)	50526.41(29262.934)	42847.171(18199.922)
TG (56:8) B	88914.046(72816.031)	66492.66(53152.85)	90886.292(77615.502)	67041.347(53628.172)
TG (56:9)	16134.849(11093.145)	13921.157(6903.286)	16389.574(11696.97)	14029.73(6931.184)
TG (57:1)	1925.193(905.225)	1863.322(943.086)	2052.23(993.706)	1839.212(936.361)
TG (57:2)	2561.985(1153.018)	2479.474(1287.033)	2624.876(1205.603)	2467.196(1299.191)
TG (58:1)	6517.314(7345.499)	6747.301(10399.217)	6592.938(5718.528)	6753.942(10516.502)
TG (58:10)	19441.101(14120.814)	16598.368(8410.925)	19887.224(14764.054)	16693.484(8480.365)
TG (58:2)	10622.347(16674.782)	10834.266(23253.565)	10431.712(12802.421)	10856.796(23514.796)
TG (58:3)	6147.029(9675.465)	5932.174(10911.709)	6045.156(6379.053)	5963.783(11035.393)
TG (58:4)	3243.624(2529.139)	2899.892(2258.659)	3302.313(2621.221)	2902.309(2284.656)
TG (58:5)	3750.517(1804.936)	3824.305(1507.07)	3880.535(1953.617)	3827.191(1523.237)
TG (58:6)	14653.583(5134.288)	13533.44(3981.36)	15097.802(5479.822)	13527.491(4021.132)
TG (58:8)	61621.544(53618.106)	44303.591(28847.455)	64513.107(56652.202)	44689.771(29065.16)
TG (58:9)	45461.573(35467.981)	34450.345(20298.576)	47193.161(37869.486)	34669.934(20480.099)
TG (59:2)	1491.779(1048.687)	1415.968(980.975)	1568.91(1122.262)	1394.688(981.99)
TG (59:3)	1482.159(789.741)	1388.449(810.7)	1535.439(841.044)	1375.053(814.953)
TG (60:1)	2548.677(2775.351)	2609.795(3662.099)	2503.608(1975.486)	2618.535(3703.156)
TG (60:2)	5106.678(6459.935)	5391.177(12127.075)	5543.014(7335.457)	5404.857(12266.767)
TG (60:3)	3356.443(4588.274)	3498.227(6192.138)	3203.246(3043.682)	3529.114(6260.292)
TG (60:4)	1479.004(1459.393)	1489.448(1601.775)	1466.126(1074.068)	1490.622(1619.83)
TG (60:6)	1058.884(479.188)	956.092(409.713)	1097.963(497.494)	955.389(413.669)
TG (62:1)	1025.712(1380.888)	981.286(1057.831)	948.483(779.416)	979.935(1069.614)
TG (62:2)	1814.769(2212.815)	1781.426(2417.302)	1743.47(1504.294)	1779.345(2444.85)
TG (62:3)	571.887(485.151)	559.893(537.266)	607.272(472.415)	563.684(542.663)
TG (62:4)	547.101(334.64)	613.733(374.856)	553.329(285.631)	614.578(379.088)
TG (64:2)	864.662(732.038)	883.063(767.604)	898.099(656.064)	876.015(775.005)
TG (64:3)	552.787(234.996)	552.569(261.395)	551.258(235.663)	551.657(261.368)
Oxylipins (OL)
10-nitrolinoleic acid	0.186(0.36)	0.149(0.221)	0.164(0.299)	0.152(0.224)
10-nitrooleic acid	5.022(4.039)	4.734(2.95)	5.109(4.537)	4.796(2.976)
11(12)-epoxy-5,8,14,17- eicosatetraenoic acid	0.045(0.051)	0.046(0.062)	0.039(0.045)	0.047(0.063)
11,12-Dihydroxyicosa-5,8,14-trienoic acid	0.729(0.365)	0.798(0.415)	0.749(0.395)	0.797(0.415)
11,12-Epoxyeicosa-5,8,14-trienoic acid	0.298(0.235)	0.25(0.225)	0.305(0.239)	0.247(0.221)
11-Hydroxy-14,15-epoxyeicosatrienoic acid	0.137(0.271)	0.236(0.486)	0.154(0.311)	0.243(0.493)
11-Hydroxy-arachidonic acid	0.954(0.559)	0.918(0.459)	1.012(0.597)	0.932(0.458)
12(13)-epoxy-9,15-octadecadienoic acid	0.131(0.14)	0.155(0.255)	0.146(0.149)	0.155(0.258)
12,13-dihydroxyoctadec-9-enoic acid	3.714(2.623)	4.151(2.308)	3.81(2.822)	4.104(2.326)
12,13-dihydroxyoctadeca-9,15-dienoic acid	0.107(0.148)	0.111(0.152)	0.106(0.149)	0.114(0.154)
12,13-epoxy-9-octadecenoic acid	2.678(3.381)	3.027(3.742)	3.011(3.942)	2.93(3.764)
12-Hydroxy-5,8,10,14,17-eicosapentaenoic acid	1.953(2.755)	1.117(1.211)	2.101(3.071)	1.135(1.225)
12-Hydroxy-5,8,10,14-eicosatetraenoic acid	17.204(15.381)	15.752(12.397)	18.425(16.171)	15.915(12.52)
13-hydroxyoctadeca-9,11,15-trienoic acid	0.935(0.885)	0.869(0.593)	0.995(1.017)	0.848(0.589)
13-Hydroxyoctadecadienoic acid	19.586(7.961)	19.825(7.897)	19.316(8.205)	19.491(7.649)
13-ketooctadeca-9,11-dienoic acid	11.779(7.152)	12.915(7.243)	11.225(7.239)	12.965(7.347)
14(15)-epoxy-5,8,11,17-eicosatetraenoic acid	0.234(0.427)	0.211(0.435)	0.258(0.488)	0.218(0.441)
14,15-dihydroxyeicosa-5,8,11,17-tetraenoic acid	0.445(0.453)	0.503(0.551)	0.434(0.453)	0.512(0.558)
14,15-dihydroxyeicosa-5,8,11-trienoic acid	0.816(0.427)	0.868(0.394)	0.829(0.462)	0.865(0.395)
14-hydroxydocosa-4,7,10,12,16,19-hexaenoic acid	13.05(14.814)	10.01(9.899)	13.681(15.635)	10.17(9.989)
15(16)-epoxy-9,12-octadecadienoic acid	0.221(0.211)	0.382(0.521)	0.244(0.241)	0.389(0.529)
15,16-dihydroxyoctadeca-9,12-dienoic acid	11.678(8.843)	12.862(6.666)	11.356(9.682)	12.603(6.128)
15-Deoxy-delta-12,14-Prostaglandin J2	0.043(0.036)	0.05(0.053)	0.043(0.04)	0.05(0.054)
15-hydroxyeicosa-5,8,11,13,17-pentaenoic acid	0.387(0.417)	0.288(0.303)	0.416(0.473)	0.294(0.306)
15-hydroxyeicosa-5,8,11,13-tetraenoic acid	3.04(1.536)	2.905(1.282)	3.109(1.576)	2.925(1.285)
15-ketoeicosa-5,8,11,13-tetraenoic acid	0.159(0.211)	0.167(0.276)	0.151(0.228)	0.171(0.279)
15-Keto-prostaglandin E2	0.319(0.368)	0.405(0.635)	0.329(0.365)	0.408(0.645)
16(17)-epoxy-4,7,10,13,19-docosapentaenoic acid	0.189(0.199)	0.159(0.206)	0.195(0.213)	0.161(0.209)
17,18-dihydroxyeicosa-5,8,11,14-tetraenoic acid	6.057(5.778)	4.785(3.299)	5.77(4.594)	4.834(3.34)
17,18-Epoxy-5,8,11,14-eicosatetraenoic acid	0.09(0.188)	0.122(0.18)	0.084(0.183)	0.123(0.182)
17-hydroxy-4,7,10,13,15,19-docosahexaenoic acid	1.382(0.957)	1.263(1.094)	1.416(1.007)	1.291(1.102)
18-(3-ethyloxiran-2-yl)octadeca-4,7,10,13,16-pentaenoic acid	0.406(0.383)	0.403(0.512)	0.382(0.393)	0.408(0.519)
19,20-dihydroxydocosa-4,7,10,13,16-pentaenoic acid	1.929(1.019)	1.91(1)	1.897(1.084)	1.934(1.007)
20-Hydroxyarachidonic acid	4.005(8.301)	3.874(6.762)	3.017(6.041)	3.963(6.858)
4-hydroxydocosa-5,7,10,13,16,19-hexaenoic acid	0.763(0.83)	0.673(0.657)	0.854(0.96)	0.686(0.661)
5,15-dihydroxyeicosa-6,8,11,13-tetraenoic acid	0.038(0.055)	0.053(0.095)	0.04(0.058)	0.053(0.096)
5,6,15-trihydroxyeicosa-7,9,11,13-tetraenoic acid	0.157(0.194)	0.207(0.32)	0.163(0.194)	0.211(0.325)
5,6-dihydroxyeicosa-8,11,14-trienoic acid	0.665(0.513)	0.709(0.521)	0.711(0.529)	0.711(0.529)
5-Hydroxy-6,8,11,14,17-eicosapentaenoic acid	0.954(0.728)	0.874(0.675)	0.985(0.755)	0.886(0.682)
5-Hydroxy-6,8,11,14-eicosatetraenoic acid	3.249(2.155)	3.575(2.057)	3.219(2.294)	3.568(2.077)
5-ketoeicosa-6,8,11,14-tetraenoic acid	0.116(0.104)	0.137(0.127)	0.112(0.101)	0.137(0.129)
6-Ketoprostaglandin F1 alpha	0.111(0.191)	0.091(0.14)	0.109(0.209)	0.094(0.142)
6-trans-Leukotriene B4	0.046(0.066)	0.051(0.099)	0.041(0.057)	0.051(0.1)
8,15-dihydroxyeicosa-5,9,11,13-tetraenoic acid	0.121(0.272)	0.115(0.202)	0.12(0.307)	0.117(0.205)
8,9-dihydroxyeicosa-5,11,14-trienoic acid	0.391(0.311)	0.373(0.243)	0.397(0.313)	0.37(0.243)
8,9-Epoxyeicosa-5,11,14-trienoic acid	0.627(0.483)	0.848(0.762)	0.587(0.447)	0.871(0.764)
8-hydroxyeicosa-5,9,11,14-tetraenoic acid	0.707(0.521)	0.693(0.505)	0.713(0.509)	0.701(0.512)
9(10)-epoxy-12,15-octadecadienoic acid	1.238(2.543)	1.495(3.452)	1.369(3.033)	1.518(3.506)
9(10)-epoxy-12Z-octadecenoic acid	0.778(0.586)	0.789(0.455)	0.783(0.656)	0.775(0.453)
9,10-dihydroxyoctadec-12-enoic acid	3.994(2.996)	4.527(2.771)	3.997(3.128)	4.483(2.803)
9,10-dihydroxyoctadeca-12,15-dienoic acid	0.195(0.127)	0.233(0.156)	0.201(0.139)	0.234(0.156)
9,10-Epoxystearic acid	2.482(2.294)	2.68(2.248)	2.594(2.481)	2.724(2.272)
9,11,15-trihydroxy-5,13,1Z-prostatrienoic acid	0.022(0.082)	0.033(0.09)	0.012(0.013)	0.034(0.092)
9,12,13-trihydroxyoctadec-10-enoic acid	6.746(3.013)	7.161(3.062)	6.405(3.09)	7.218(3.07)
9-Hydroxy-5,7,11,14,17-icosapentaenoic acid	0.259(0.225)	0.218(0.148)	0.258(0.231)	0.222(0.149)
9-hydroxyeicosa-5,7,11,14-tetraenoic acid	0.366(0.266)	0.386(0.267)	0.361(0.261)	0.388(0.268)
9-Hydroxylinoleic acid	9.759(4.207)	10.407(3.998)	9.531(4.066)	10.248(3.945)
9-hydroxyoctadeca-10,12,15-trienoic acid	0.602(0.484)	0.715(0.595)	0.662(0.51)	0.711(0.598)
9-ketooctadeca-10,12-dienoic acid	1.218(0.86)	1.249(0.847)	1.191(0.744)	1.227(0.844)
9-nitrooleic acid	0.611(0.737)	0.692(0.676)	0.607(0.817)	0.705(0.682)
9S,10R-dihydroxy-stearic acid	2.561(1.966)	2.883(2.166)	2.454(1.76)	2.913(2.186)
Leukotriene B4	0.079(0.051)	0.099(0.087)	0.072(0.045)	0.1(0.088)
Leukotriene B5	0.01(0.015)	0.012(0.018)	0.01(0.015)	0.012(0.018)
Prostaglandin D2	0.336(0.565)	0.54(0.959)	0.318(0.552)	0.525(0.939)
Prostaglandin E1	0.02(0.021)	0.019(0.026)	0.019(0.019)	0.019(0.026)
Prostaglandin E2	0.057(0.126)	0.052(0.08)	0.057(0.128)	0.054(0.081)
Prostaglandin E3	0.185(0.427)	0.14(0.232)	0.202(0.484)	0.143(0.235)
Prostaglandin F2a	0.83(0.921)	0.952(0.717)	0.637(0.59)	0.963(0.723)
Resolvin D1	0.147(0.362)	0.162(0.194)	0.105(0.101)	0.154(0.165)
Thromboxane B2	1.893(2.013)	2.178(4.62)	2.108(2.36)	2.226(4.69)
trans-12,13-epoxy-11-oxo-trans-9-octadecenoic acid	1.085(0.917)	1.082(0.66)	1.037(1.054)	1.088(0.664)
ME/CFS: myalgic encephalomyelitis/chronic fatigue syndrome; sr-IBS: self-reported physician diagnosed irritable bowel syndrome; SD: standard deviation.
