# Supplementary material for: Metabolomic Evidence for Peroxisomal Dysfunction in Myalgic Encephalomyelitis/Chronic Fatigue Syndrome
Source: Int J Mol Sci. 2022 Jul 18;23(14):7906. doi: 10.3390/ijms23147906 (PMC9320121; doi:10.3390/ijms23147906)
Supplement: Supplementary file 1 [file ijms-23-07906-s001.zip › Table_S10.xlsx]

## Sheet: Sheet1
Supplementary Table S10. Evaluation of predictive performance for ME/CFS and ME/CFS subgroups.
	TPR	FNR	TNR	FPR
All ME/CFS vs. All Controls	0.45	0.55	0.667	0.333
Female ME/CFS vs. Female Controls	0.727	0.273	0.733	0.267
ME/CFS without sr-IBS vs. Controls without sr-IBS	0.692	0.308	0.824	0.176
ME/CFS: myalgic encephalomyelitis/chronic fatigue syndrome; sr-IBS: self-reported physician diagnosed irritable bowel syndrome; TPR: true positive rate; FNR: false negative rate; TNR: true negative rate; FPR: false positive rate; BF: BayesFactor. AUC: area under the receiver operating characteristic curve. The true/false positive/negative rates of the best performing classifiers are shown. In all…
