# Supplementary material for: Metabolomic Evidence for Peroxisomal Dysfunction in Myalgic Encephalomyelitis/Chronic Fatigue Syndrome
Source: Int J Mol Sci. 2022 Jul 18;23(14):7906. doi: 10.3390/ijms23147906 (PMC9320121; doi:10.3390/ijms23147906)
Supplement: Supplementary file 1 [file ijms-23-07906-s001.zip › Table_S2.xlsx]

## Sheet: Sheet1
Supplementary Table S2. Regression and Bayesian estimates comparing all ME/CFS vs. all controls.
Metabolite	Regression Model	ME/CFS vs. Controls
		Estimated Coefficient	95% CI	p-value	FDR	BayesFactor	95% HDI
Primary Metabolites (PM)
succinic acid	Lognormal	0.0218603	(0.006, 0.038)	0.00871138	0.176874	1.21615	(0.006, 0.038)
arachidic acid	Lognormal	0.0240462	(0.004, 0.044)	0.0185938	0.213258	0.577505	(0.005, 0.045)
leucine	Lognormal	-0.010316	(-0.020, -0.001)	0.0346206	0.28653	0.311679	(-0.019, -0.001)
ornithine	Lognormal	-0.0161582	(-0.032, -0.001)	0.0419565	0.308533	0.253406	(-0.032, -0.002)
alpha-ketoglutarate	Lognormal	0.0154763	(0.000, 0.031)	0.0556894	0.360965	0.211228	(0.000, 0.032)
mannitol	Lognormal	0.0288636	(-0.002, 0.060)	0.0668971	0.395734	0.18708	(-0.003, 0.059)
maleic acid	Lognormal	0.0255263	(-0.002, 0.053)	0.0751136	0.409424	0.16901	(-0.002, 0.054)
aminomalonate	Lognormal	0.0248005	(-0.003, 0.053)	0.0815696	0.421537	0.188085	(-0.004, 0.052)
tyrosine	Lognormal	-0.00756436	(-0.016, 0.001)	0.0880042	0.430192	0.152831	(-0.016, 0.000)
glutaric acid	Lognormal	0.0167741	(-0.003, 0.037)	0.0996507	0.460877	0.137731	(-0.003, 0.036)
threonine	Lognormal	-0.00995364	(-0.023, 0.003)	0.146411	0.550903	0.0929929	(-0.023, 0.003)
indole-3-propionic acid	Lognormal	-0.0175948	(-0.043, 0.007)	0.170773	0.582474	0.081499	(-0.042, 0.009)
benzoic acid	Lognormal	0.0110534	(-0.006, 0.028)	0.207266	0.623907	0.0806368	(-0.006, 0.028)
glycerol	Lognormal	0.00655392	(-0.004, 0.017)	0.209305	0.627796	0.0602908	(-0.004, 0.017)
glutamine	Lognormal	-0.0124343	(-0.033, 0.008)	0.234951	0.666778	0.0656574	(-0.033, 0.007)
lysine	Lognormal	-0.0145972	(-0.040, 0.011)	0.26176	0.697367	0.0541926	(-0.041, 0.010)
levoglucosan	Lognormal	-0.0138699	(-0.038, 0.010)	0.263763	0.697367	0.0586736	(-0.037, 0.012)
pelargonic acid	Lognormal	0.00698431	(-0.006, 0.020)	0.283385	0.737045	0.0598571	(-0.005, 0.020)
3-hydroxybutyric acid	Lognormal	0.0152091	(-0.014, 0.045)	0.31151	0.742544	0.0513112	(-0.013, 0.045)
threonic acid	Lognormal	0.00971444	(-0.009, 0.029)	0.316151	0.742544	0.0511446	(-0.009, 0.029)
urea	Lognormal	-0.00472349	(-0.014, 0.005)	0.320243	0.742544	0.0557825	(-0.014, 0.005)
glucuronic acid	Lognormal	0.0100159	(-0.010, 0.030)	0.325197	0.746189	0.0551856	(-0.009, 0.032)
oxoproline	Lognormal	-0.00278689	(-0.008, 0.003)	0.335361	0.748256	0.0493805	(-0.008, 0.003)
lysine	Lognormal	-0.00872946	(-0.027, 0.009)	0.340609	0.754052	0.0486817	(-0.027, 0.009)
2-deoxytetronic acid	Lognormal	0.0102914	(-0.011, 0.031)	0.341362	0.754052	0.0535455	(-0.011, 0.030)
pentadecanoic acid	Lognormal	0.00503384	(-0.005, 0.015)	0.34572	0.75633	0.0489106	(-0.005, 0.016)
phenylalanine	Lognormal	-0.00490281	(-0.015, 0.005)	0.350434	0.759651	0.0487384	(-0.015, 0.006)
2-hydroxybutanoic acid	Lognormal	0.00836968	(-0.009, 0.026)	0.354161	0.759651	0.0479215	(-0.009, 0.025)
beta-alanine	Lognormal	-0.0104143	(-0.033, 0.012)	0.362766	0.763596	0.048423	(-0.033, 0.012)
2-ketoisocaproic acid	Lognormal	0.00466117	(-0.005, 0.015)	0.3684	0.764345	0.0456959	(-0.005, 0.014)
pyrrole-2-carboxylic acid	Lognormal	0.0104735	(-0.014, 0.034)	0.393392	0.77976	0.0478313	(-0.013, 0.034)
pseudo uridine	Lognormal	-0.004545	(-0.015, 0.006)	0.395452	0.780857	0.0501207	(-0.015, 0.006)
malic acid	Lognormal	0.00824712	(-0.012, 0.028)	0.422751	0.817714	0.046508	(-0.011, 0.029)
citrulline	Lognormal	-0.00467162	(-0.016, 0.007)	0.428566	0.821958	0.0435831	(-0.016, 0.007)
indole-3-lactate	Lognormal	-0.00531656	(-0.019, 0.009)	0.459357	0.847875	0.0417259	(-0.019, 0.010)
maleimide	Lognormal	0.00690543	(-0.011, 0.025)	0.462899	0.848244	0.0411771	(-0.011, 0.026)
1,2,4-benzenetriol	Lognormal	-0.0128257	(-0.047, 0.021)	0.463287	0.848244	0.046723	(-0.046, 0.021)
tryptophan	Lognormal	-0.00624772	(-0.023, 0.011)	0.469765	0.853069	0.0402535	(-0.024, 0.010)
sucrose	Lognormal	0.0116475	(-0.021, 0.044)	0.47866	0.855746	0.044714	(-0.019, 0.044)
fructose	Lognormal	-0.00978802	(-0.037, 0.017)	0.48168	0.855746	0.0360617	(-0.038, 0.017)
salicylic acid	Lognormal	0.0102381	(-0.019, 0.039)	0.487141	0.855746	0.0419139	(-0.017, 0.039)
erythritol	Lognormal	0.0102442	(-0.019, 0.039)	0.488274	0.855746	0.0422125	(-0.019, 0.039)
alanine	Lognormal	-0.00681878	(-0.026, 0.013)	0.497875	0.861818	0.0430204	(-0.027, 0.013)
quinic acid	Lognormal	-0.01324	(-0.052, 0.025)	0.499399	0.862774	0.0388371	(-0.050, 0.026)
isoleucine	Lognormal	-0.0034526	(-0.014, 0.007)	0.504888	0.867196	0.0366063	(-0.013, 0.007)
glycerol-alpha-phosphate	Lognormal	0.00863794	(-0.017, 0.034)	0.511558	0.876957	0.040652	(-0.016, 0.036)
glucose-1-phosphate	Lognormal	0.00487144	(-0.010, 0.020)	0.524595	0.883302	0.0375813	(-0.010, 0.020)
lactic acid	Lognormal	-0.00540717	(-0.022, 0.011)	0.525207	0.883302	0.0392154	(-0.021, 0.012)
linoleic acid	Lognormal	0.00666319	(-0.015, 0.029)	0.554992	0.891199	0.0395104	(-0.016, 0.028)
gluconic acid	Lognormal	0.00438514	(-0.010, 0.019)	0.558244	0.89319	0.0397818	(-0.011, 0.019)
hydroxycarbamate NIST	Lognormal	-0.00538966	(-0.024, 0.013)	0.560887	0.895805	0.0405536	(-0.022, 0.013)
uric acid	Lognormal	-0.00482099	(-0.023, 0.013)	0.597214	0.91443	0.0384232	(-0.023, 0.013)
ribose	Lognormal	0.00361129	(-0.010, 0.017)	0.597263	0.91443	0.0378695	(-0.009, 0.018)
serine	Lognormal	-0.00377893	(-0.018, 0.011)	0.611529	0.915037	0.0372344	(-0.018, 0.011)
stearic acid	Lognormal	-0.00194925	(-0.009, 0.006)	0.611864	0.915037	0.0338209	(-0.009, 0.006)
lyxitol	Lognormal	-0.00393321	(-0.020, 0.012)	0.623124	0.915037	0.0335259	(-0.019, 0.012)
glyceric acid	Lognormal	0.00496257	(-0.015, 0.025)	0.624637	0.915037	0.0356503	(-0.016, 0.024)
phthalic acid	Lognormal	0.00347173	(-0.011, 0.017)	0.628149	0.915037	0.0375919	(-0.010, 0.018)
phosphate	Lognormal	-0.00439466	(-0.022, 0.013)	0.62936	0.915037	0.0372019	(-0.022, 0.013)
heptadecanoic acid	Lognormal	0.00375473	(-0.012, 0.019)	0.630634	0.915037	0.0375147	(-0.011, 0.020)
indole-3-acetate	Lognormal	0.00456818	(-0.015, 0.024)	0.639675	0.920172	0.0366794	(-0.013, 0.024)
conduritol-beta-expoxide	Lognormal	0.00652152	(-0.022, 0.035)	0.649015	0.924679	0.0376635	(-0.023, 0.033)
4-hydroxybutyric acid	Lognormal	0.00428726	(-0.014, 0.023)	0.650779	0.924679	0.0396895	(-0.014, 0.022)
capric acid	Lognormal	-0.00517654	(-0.029, 0.018)	0.66725	0.932276	0.0343788	(-0.029, 0.020)
glutamic acid	Lognormal	0.00348981	(-0.013, 0.020)	0.682732	0.932355	0.0331594	(-0.013, 0.021)
2-hydroxyvaleric acid	Lognormal	0.00352829	(-0.014, 0.021)	0.691358	0.932355	0.0364083	(-0.015, 0.021)
methionine	Lognormal	-0.00338953	(-0.021, 0.014)	0.700813	0.935648	0.033246	(-0.021, 0.014)
fumaric acid	Lognormal	-0.00311647	(-0.019, 0.013)	0.708987	0.935648	0.0355571	(-0.019, 0.014)
proline	Lognormal	-0.00380681	(-0.026, 0.018)	0.731923	0.935648	0.035838	(-0.026, 0.019)
creatinine	Lognormal	0.00347045	(-0.018, 0.025)	0.746992	0.935648	0.0330227	(-0.019, 0.023)
N-acetylornithine	Lognormal	-0.00177403	(-0.013, 0.010)	0.761265	0.938894	0.030404	(-0.013, 0.010)
threitol	Lognormal	0.00261319	(-0.014, 0.020)	0.763913	0.940853	0.0369152	(-0.014, 0.020)
adipic acid	Lognormal	-0.00249479	(-0.021, 0.016)	0.789512	0.950303	0.0367114	(-0.021, 0.015)
myo-inositol	Lognormal	-0.00147795	(-0.013, 0.010)	0.803134	0.950303	0.037048	(-0.014, 0.011)
lauric acid	Lognormal	-0.00265981	(-0.024, 0.018)	0.804899	0.950303	0.0306736	(-0.023, 0.018)
isopropylbenzene	Lognormal	0.00227412	(-0.016, 0.020)	0.805012	0.950303	0.0208553	(-0.015, 0.021)
isothreonic acid	Lognormal	0.00308783	(-0.021, 0.028)	0.805854	0.950303	0.0363277	(-0.021, 0.028)
behenic acid	Lognormal	-0.00172436	(-0.016, 0.012)	0.811816	0.950303	0.0349165	(-0.016, 0.012)
ribonic acid	Lognormal	-0.00195357	(-0.019, 0.015)	0.821935	0.950303	0.033103	(-0.020, 0.015)
citric acid	Lognormal	-0.00180631	(-0.018, 0.014)	0.822403	0.950303	0.0290718	(-0.017, 0.014)
2-aminobutyric acid	Lognormal	-0.00133998	(-0.014, 0.011)	0.834607	0.950303	0.0328861	(-0.014, 0.011)
pyruvic acid	Lognormal	-0.00158825	(-0.017, 0.013)	0.835131	0.950303	0.028686	(-0.017, 0.013)
palmitoleic acid	Lognormal	-0.00265277	(-0.028, 0.023)	0.839503	0.950303	0.0347619	(-0.028, 0.023)
mannose	Lognormal	0.00138304	(-0.015, 0.017)	0.865536	0.96326	0.0335163	(-0.016, 0.017)
nicotinic acid	Lognormal	0.00293382	(-0.032, 0.037)	0.86801	0.96326	0.0278548	(-0.030, 0.038)
N-acetylputrescine	Lognormal	-0.00133479	(-0.019, 0.016)	0.882929	0.965568	0.0323319	(-0.020, 0.016)
myristic acid	Lognormal	0.000999712	(-0.013, 0.015)	0.887457	0.968135	0.0369315	(-0.012, 0.016)
palmitic acid	Lognormal	-0.000513856	(-0.008, 0.007)	0.895701	0.97235	0.0278578	(-0.008, 0.007)
1-methylgalactose NIST	Lognormal	0.00213236	(-0.030, 0.034)	0.896946	0.972512	0.0333685	(-0.030, 0.035)
caprylic acid	Lognormal	0.00071207	(-0.012, 0.013)	0.909449	0.97566	0.0328336	(-0.012, 0.013)
creatine	Lognormal	0.00111978	(-0.022, 0.024)	0.924461	0.983679	0.0317775	(-0.022, 0.022)
trans-4-hydroxyproline	Lognormal	-0.00108513	(-0.024, 0.021)	0.924968	0.983679	0.0322528	(-0.024, 0.020)
oxalic acid	Lognormal	-0.00195267	(-0.045, 0.041)	0.928874	0.984518	0.0319348	(-0.045, 0.040)
valine	Lognormal	-0.00040042	(-0.009, 0.009)	0.930193	0.984518	0.0321664	(-0.009, 0.008)
glucose	Lognormal	-0.000285297	(-0.007, 0.007)	0.936365	0.986811	0.0306374	(-0.007, 0.007)
glycine	Lognormal	0.000357826	(-0.009, 0.009)	0.937915	0.986811	0.029513	(-0.009, 0.009)
tagatose	Lognormal	0.000421647	(-0.017, 0.018)	0.962706	0.990262	0.0286791	(-0.018, 0.019)
glycolic acid	Lognormal	0.000321946	(-0.025, 0.026)	0.9804	0.991567	0.0333301	(-0.026, 0.025)
maltose	Lognormal	-0.000169821	(-0.022, 0.022)	0.988107	0.993539	0.0312729	(-0.023, 0.022)
alloxanoic acid	Lognormal	-6.38614e-05	(-0.030, 0.030)	0.996676	0.996676	0.0310455	(-0.030, 0.031)
Biogenic Amines (BA)
Acetominophen	Lognormal	0.0682277	(0.028, 0.108)	0.00108039	0.102702	3.03463	(0.026, 0.108)
2-Methylbutyryl-L-carnitine	Lognormal	-0.0338064	(-0.055, -0.012)	0.00237621	0.139466	2.29633	(-0.055, -0.012)
Acyclovir	Lognormal	0.111652	(0.038, 0.185)	0.00327651	0.139466	2.67396	(0.040, 0.185)
Caffeine	Lognormal	-0.0832384	(-0.138, -0.028)	0.00343343	0.139466	2.44525	(-0.139, -0.030)
Guanine	Lognormal	0.0913053	(0.031, 0.152)	0.00346276	0.139466	2.20258	(0.031, 0.150)
Choline cation	Lognormal	-0.00898981	(-0.015, -0.003)	0.00392642	0.139466	2.751	(-0.015, -0.003)
Theobromine	Lognormal	-0.0630156	(-0.108, -0.018)	0.00652012	0.173449	1.57317	(-0.107, -0.018)
Alprazolam	Lognormal	0.0627057	(0.016, 0.109)	0.00904002	0.17839	0.962966	(0.015, 0.109)
Piperine	Lognormal	-0.0641791	(-0.115, -0.014)	0.0139174	0.205656	0.59384	(-0.112, -0.010)
Albendazole sulfoxide	Lognormal	0.107501	(0.021, 0.194)	0.0153379	0.208143	0.673201	(0.024, 0.194)
Isopropylamine	Lognormal	-0.0135148	(-0.024, -0.003)	0.016732	0.208143	0.649021	(-0.024, -0.002)
3-Methylglutarylcarnitine	Lognormal	-0.0323504	(-0.059, -0.005)	0.0192979	0.214207	0.501944	(-0.057, -0.004)
Trigonelline	Lognormal	-0.0436635	(-0.081, -0.006)	0.0225656	0.225149	0.551523	(-0.079, -0.006)
Ranitidine N-oxide	Lognormal	0.0553992	(0.006, 0.104)	0.0281518	0.25772	0.382417	(0.008, 0.103)
7-Methylguanosine	Lognormal	-0.014339	(-0.027, -0.002)	0.0288526	0.260602	0.397103	(-0.026, -0.002)
H-Pro-Hyp-OH	Lognormal	0.0239009	(0.002, 0.045)	0.0308928	0.267977	0.362198	(0.004, 0.045)
2,6-Diaminopimelic acid	Lognormal	0.0422478	(0.001, 0.084)	0.0488095	0.341282	0.222334	(-0.003, 0.081)
4,5,7-Trihydroxyisoflavone	Lognormal	0.0822993	(0.001, 0.164)	0.0495717	0.343904	0.222932	(-0.001, 0.164)
SDMA	Lognormal	-0.00907569	(-0.018, 0.000)	0.0553462	0.360965	0.190565	(-0.019, 0.000)
Methacholine cation	Lognormal	-0.0180114	(-0.037, 0.001)	0.0582713	0.366572	0.213029	(-0.037, 0.000)
D-Turanose	Lognormal	-0.0259584	(-0.054, 0.002)	0.0669252	0.395734	0.181907	(-0.052, 0.003)
H-gamma-glutamyl-glutamine	Lognormal	0.0228086	(-0.002, 0.047)	0.0679586	0.397021	0.156167	(0.000, 0.048)
Gabapentin	Lognormal	0.0473904	(-0.004, 0.099)	0.0744553	0.409424	0.163701	(-0.005, 0.097)
3-Cysteinylacetaminophen	Lognormal	0.0807164	(-0.008, 0.169)	0.0751533	0.409424	0.156852	(-0.014, 0.161)
Betaine	Lognormal	-0.00557833	(-0.012, 0.001)	0.0771415	0.415838	0.166382	(-0.012, 0.001)
Octanoylcarnitine	Lognormal	-0.0166931	(-0.035, 0.002)	0.0774957	0.415838	0.133753	(-0.036, 0.002)
3-Dehydrocarnitine	Lognormal	-0.0129323	(-0.028, 0.002)	0.0844982	0.430192	0.129311	(-0.027, 0.002)
Lamotrigine;	Lognormal	0.0929805	(-0.013, 0.199)	0.0880264	0.430192	0.12133	(-0.011, 0.201)
Ranitidine	Lognormal	0.0350449	(-0.005, 0.075)	0.0884329	0.430192	0.139618	(-0.004, 0.074)
Kynurenine	Lognormal	-0.0121958	(-0.026, 0.002)	0.0899934	0.431968	0.144186	(-0.026, 0.002)
Lauroyl-L-carnitine	Lognormal	-0.0320219	(-0.070, 0.006)	0.103023	0.465252	0.104638	(-0.070, 0.009)
Tri-2-ethylhexyl trimellitate	Lognormal	-0.0380202	(-0.084, 0.008)	0.106793	0.467621	0.132485	(-0.081, 0.008)
4-Acetamidobutyric acid	Lognormal	-0.0168291	(-0.037, 0.004)	0.1069	0.467621	0.111733	(-0.038, 0.005)
Usnic acid	Lognormal	-0.0362684	(-0.080, 0.008)	0.108161	0.470818	0.124514	(-0.081, 0.007)
cis-10,11-Dihydroxy-10,11-dihydrocarbamazepine	Lognormal	-0.0163004	(-0.036, 0.004)	0.111631	0.481204	0.119178	(-0.036, 0.003)
Hydroxybupropion	Lognormal	-0.0265432	(-0.059, 0.006)	0.113049	0.484966	0.130654	(-0.060, 0.005)
p-Acetamidophenyl .beta.-D-glucuronide	Lognormal	0.0466955	(-0.011, 0.105)	0.11586	0.486593	0.107819	(-0.016, 0.101)
(R)-Butyrylcarnitine	Lognormal	-0.0159905	(-0.037, 0.005)	0.134798	0.530621	0.0866497	(-0.036, 0.005)
3-Hydroxypyridine	Lognormal	-0.0487046	(-0.113, 0.015)	0.136816	0.532416	0.0831316	(-0.113, 0.017)
L-Citrulline	Lognormal	-0.00707912	(-0.016, 0.002)	0.140424	0.537483	0.0881827	(-0.017, 0.002)
N-Acetylhistidine	Lognormal	-0.01535	(-0.036, 0.005)	0.150438	0.554313	0.0905762	(-0.037, 0.005)
L-Tyrosine	Lognormal	-0.012888	(-0.031, 0.005)	0.156931	0.566482	0.091216	(-0.030, 0.005)
Stachydrine	Lognormal	-0.0254847	(-0.062, 0.011)	0.169033	0.582474	0.0873864	(-0.063, 0.010)
NEPSILON,NEPSILON,NEPSILON-TRIMETHYLLYSINE	Lognormal	-0.00841886	(-0.020, 0.004)	0.170946	0.582474	0.0798597	(-0.021, 0.003)
Quetiapine	Lognormal	0.0171389	(-0.008, 0.042)	0.178062	0.590786	0.0810425	(-0.009, 0.040)
Linoleoylcarnitine	Lognormal	-0.0223899	(-0.055, 0.010)	0.178666	0.590786	0.0780403	(-0.056, 0.009)
Trazodone	Lognormal	0.0270549	(-0.013, 0.067)	0.189413	0.598819	0.0783872	(-0.010, 0.071)
Urea	Lognormal	-0.00589546	(-0.015, 0.003)	0.196228	0.605872	0.065972	(-0.014, 0.004)
2-Indolinone	Lognormal	-0.0124202	(-0.031, 0.006)	0.198845	0.608878	0.0744357	(-0.031, 0.007)
N-.alpha.-Acetyl-L-arginine	Lognormal	-0.00880528	(-0.023, 0.005)	0.210679	0.627796	0.0766921	(-0.023, 0.004)
Ergothioneine	Lognormal	-0.0226385	(-0.058, 0.013)	0.21151	0.628163	0.0646621	(-0.057, 0.012)
Acetazolamide	Lognormal	-0.0329927	(-0.085, 0.019)	0.212614	0.629339	0.0672749	(-0.086, 0.016)
4'-Methyl-N-methylhexanophenone	Lognormal	-0.0337753	(-0.087, 0.020)	0.218976	0.635864	0.0720247	(-0.086, 0.025)
Citrulline	Lognormal	-0.00617348	(-0.016, 0.004)	0.225178	0.647787	0.0626574	(-0.015, 0.004)
Thr-Ile-Arg	Lognormal	-0.0291681	(-0.076, 0.018)	0.225547	0.647787	0.0726135	(-0.076, 0.021)
L-Cystine	Lognormal	-0.0133352	(-0.035, 0.009)	0.235024	0.666778	0.0458186	(-0.035, 0.008)
Ala-Ile	Lognormal	0.01147	(-0.008, 0.030)	0.23785	0.670511	0.0638124	(-0.007, 0.031)
7-Hydroxywarfarin	Lognormal	0.0179955	(-0.012, 0.048)	0.246556	0.684915	0.0661005	(-0.013, 0.048)
Prazepam	Lognormal	0.0240869	(-0.017, 0.065)	0.247531	0.684915	0.0518539	(-0.014, 0.070)
Fexofenadine	Lognormal	-0.0145075	(-0.039, 0.010)	0.247862	0.684915	0.0671243	(-0.041, 0.010)
Testosterone	Lognormal	-0.0191295	(-0.052, 0.013)	0.249764	0.686658	0.0597781	(-0.052, 0.014)
Pyrantel	Lognormal	-0.013012	(-0.035, 0.009)	0.252451	0.689417	0.0673379	(-0.035, 0.011)
Glutamic acid	Lognormal	0.00833574	(-0.006, 0.023)	0.25465	0.689417	0.0551927	(-0.006, 0.023)
Methioninesulfoxide	Lognormal	0.0109147	(-0.008, 0.030)	0.257137	0.691682	0.0566392	(-0.007, 0.030)
Creatinine	Lognormal	-0.00309404	(-0.009, 0.002)	0.273447	0.720538	0.0501654	(-0.009, 0.002)
N.alpha.-Methyl-L-lysine	Lognormal	0.0190804	(-0.016, 0.054)	0.281474	0.735143	0.0574462	(-0.013, 0.055)
1-Methylnicotinamide	Lognormal	-0.0107386	(-0.030, 0.009)	0.283862	0.737045	0.0609235	(-0.030, 0.009)
Tyrosine	Lognormal	-0.00725642	(-0.021, 0.006)	0.28571	0.737438	0.0588288	(-0.020, 0.005)
Ethiolat	Lognormal	-0.0180391	(-0.051, 0.015)	0.288165	0.737438	0.0613285	(-0.052, 0.015)
Diazepam	Lognormal	0.0318223	(-0.027, 0.091)	0.29108	0.738854	0.0571532	(-0.028, 0.086)
L-Leucine, methyl ester	Lognormal	0.0181808	(-0.016, 0.052)	0.29264	0.738854	0.0471545	(-0.017, 0.051)
Guanidine	Lognormal	0.0101939	(-0.009, 0.029)	0.293168	0.738854	0.0551409	(-0.009, 0.028)
Ethylenediaminetetraacetic acid	Lognormal	0.0413701	(-0.036, 0.118)	0.294311	0.738854	0.0530207	(-0.035, 0.117)
Homoarginine;	Lognormal	0.00955731	(-0.008, 0.027)	0.294543	0.738854	0.0450816	(-0.007, 0.028)
Arginine	Lognormal	0.006612	(-0.006, 0.019)	0.301759	0.739965	0.051777	(-0.005, 0.020)
Bradykinin	Lognormal	0.0591986	(-0.053, 0.172)	0.303319	0.739965	0.052326	(-0.053, 0.169)
Omeprazole sulfone N-oxide	Lognormal	0.033334	(-0.030, 0.097)	0.306117	0.742544	0.0579135	(-0.024, 0.097)
3-Methylxanthine	Lognormal	-0.0216612	(-0.063, 0.020)	0.309869	0.742544	0.0575421	(-0.064, 0.019)
Hexanoyl-L-carnitine	Lognormal	-0.0106916	(-0.031, 0.010)	0.314529	0.742544	0.051939	(-0.032, 0.010)
Propionylcarnitine	Lognormal	-0.00441013	(-0.013, 0.004)	0.316038	0.742544	0.0444692	(-0.013, 0.004)
Trimethylamine-N-oxide	Lognormal	0.0127198	(-0.012, 0.038)	0.318198	0.742544	0.0502415	(-0.011, 0.039)
Quetiapine sulfoxide	Lognormal	0.0160835	(-0.016, 0.048)	0.321531	0.742544	0.0541542	(-0.015, 0.048)
Indole-3-propionic acid	Lognormal	-0.0143818	(-0.043, 0.014)	0.327474	0.747003	0.0516087	(-0.042, 0.016)
3-Amino-1-propanol	Lognormal	0.0092237	(-0.009, 0.028)	0.331319	0.747003	0.0483505	(-0.010, 0.028)
Carnitine	Lognormal	-0.00326509	(-0.010, 0.003)	0.331633	0.747003	0.0495557	(-0.010, 0.003)
1-Acetyl-3-piperidinamine	Lognormal	0.00842124	(-0.009, 0.025)	0.332901	0.747003	0.0535018	(-0.008, 0.025)
1-Monostearin	Lognormal	-0.0166429	(-0.050, 0.017)	0.335367	0.748256	0.0490622	(-0.051, 0.017)
(3-Carboxypropyl)trimethylammonium cation	Lognormal	-0.00532638	(-0.016, 0.006)	0.344463	0.75633	0.0493719	(-0.016, 0.006)
1-Oleoyl-2-acetyl-sn-glycerol	Lognormal	-0.0173556	(-0.053, 0.019)	0.344974	0.75633	0.0516262	(-0.054, 0.016)
6-Methoxynaphthaleneacetic acid	Lognormal	-0.00588797	(-0.018, 0.006)	0.346659	0.756347	0.0524179	(-0.018, 0.006)
N-Methylhistidine	Lognormal	-0.0150873	(-0.047, 0.017)	0.356639	0.761288	0.0518725	(-0.048, 0.016)
D-.alpha.-Cyclohexylglycine	Lognormal	-0.0128678	(-0.041, 0.015)	0.365402	0.763596	0.0480473	(-0.038, 0.018)
Histidine	Lognormal	-0.00934715	(-0.030, 0.011)	0.367909	0.764345	0.0487927	(-0.031, 0.009)
4-Pyridoxic acid;	Lognormal	0.01955	(-0.024, 0.063)	0.375851	0.768275	0.0500027	(-0.022, 0.065)
1-Oleoyl-sn-glycero-3-phosphoethanolamine	Lognormal	-0.0153827	(-0.049, 0.019)	0.375999	0.768275	0.0453504	(-0.050, 0.017)
Oleoyl-L-carnitine	Lognormal	-0.0159334	(-0.051, 0.019)	0.377364	0.768275	0.047783	(-0.049, 0.021)
Norleucine	Lognormal	-0.00455374	(-0.015, 0.006)	0.379886	0.768275	0.0471806	(-0.015, 0.006)
Lansoprazole	Lognormal	-0.0421532	(-0.137, 0.053)	0.384235	0.770544	0.0453867	(-0.143, 0.048)
.beta.-Phenyl-.gamma.-aminobutyric acid	Lognormal	-0.008396	(-0.027, 0.010)	0.384404	0.770544	0.0502199	(-0.028, 0.011)
Topiramate	Lognormal	0.0128545	(-0.017, 0.043)	0.399441	0.786482	0.0431052	(-0.017, 0.041)
N-(3-(Aminomethyl)benzyl)acetamidine	Lognormal	-0.0135701	(-0.045, 0.018)	0.401445	0.78868	0.0365023	(-0.044, 0.019)
Montelukast-1,2-diol	Lognormal	0.0295232	(-0.041, 0.100)	0.412242	0.808104	0.0435037	(-0.036, 0.102)
Omeprazole sulfone	Lognormal	0.0262172	(-0.037, 0.089)	0.414186	0.810126	0.0457113	(-0.042, 0.087)
Betonicine	Lognormal	-0.027595	(-0.094, 0.039)	0.417854	0.815108	0.0468466	(-0.095, 0.040)
Phenylacetyl-L-glutamine	Lognormal	-0.0135376	(-0.046, 0.019)	0.421566	0.817714	0.0393595	(-0.043, 0.022)
Trimethoprim	Lognormal	-0.0113787	(-0.039, 0.016)	0.423058	0.817714	0.044117	(-0.038, 0.018)
Ticlopidine	Lognormal	-0.0331496	(-0.115, 0.049)	0.429521	0.822015	0.0417546	(-0.121, 0.042)
alpha-Methylhistidine;	Lognormal	-0.0183305	(-0.064, 0.028)	0.43546	0.828027	0.0463419	(-0.066, 0.027)
N-Acetyl-L-carnosine	Lognormal	-0.00732849	(-0.026, 0.011)	0.438704	0.828929	0.0391056	(-0.025, 0.012)
Metoprolol acid	Lognormal	0.0207294	(-0.033, 0.074)	0.448909	0.844557	0.044802	(-0.030, 0.076)
Phenylalanine	Lognormal	-0.00282495	(-0.010, 0.005)	0.454857	0.847875	0.04043	(-0.009, 0.005)
L-Threonine	Lognormal	-0.00424267	(-0.015, 0.007)	0.456194	0.847875	0.0410841	(-0.015, 0.007)
Nudifloramide	Lognormal	-0.00692506	(-0.025, 0.011)	0.46022	0.847875	0.0443475	(-0.025, 0.012)
Dexpanthenol	Lognormal	-0.0112034	(-0.041, 0.019)	0.462324	0.848244	0.0427533	(-0.040, 0.019)
Aminodiphenylmethane	Lognormal	0.0127622	(-0.022, 0.047)	0.469206	0.853069	0.0407701	(-0.021, 0.046)
Coniferylaldehyde	Lognormal	0.00803411	(-0.014, 0.030)	0.475393	0.855746	0.0422398	(-0.014, 0.030)
1-Stearoyl-2-arachidonoyl-sn-glycero-3-phosphoserine	Lognormal	-0.0287463	(-0.109, 0.051)	0.483374	0.855746	0.0354947	(-0.111, 0.051)
3,4-Dimethoxybenzaldehyde	Lognormal	0.0107953	(-0.020, 0.041)	0.486267	0.855746	0.0364194	(-0.018, 0.041)
2-Amino-1-phenylethanol	Lognormal	-0.00268677	(-0.010, 0.005)	0.487275	0.855746	0.0397418	(-0.010, 0.005)
7.alpha.-Hydroxy-3-oxo-4-cholestenoic acid	Lognormal	-0.00725904	(-0.028, 0.013)	0.487709	0.855746	0.0420132	(-0.027, 0.012)
N.epsilon.-Methyl-L-lysine	Lognormal	0.0101889	(-0.019, 0.039)	0.490414	0.855746	0.0432275	(-0.019, 0.039)
N-Acetyl-D-norleucine	Lognormal	0.00767752	(-0.014, 0.030)	0.49166	0.856067	0.0274146	(-0.015, 0.029)
Benthiavalicarb-isopropyl	Lognormal	-0.0123445	(-0.049, 0.025)	0.513928	0.878815	0.0396639	(-0.050, 0.025)
Creatine	Lognormal	0.00467758	(-0.009, 0.019)	0.517739	0.882442	0.0349445	(-0.010, 0.019)
Albendazole	Lognormal	0.00913752	(-0.019, 0.037)	0.528202	0.885944	0.0426424	(-0.019, 0.036)
4-Aminomethylcyclohexanecarboxylic acid;	Lognormal	-0.00890925	(-0.037, 0.019)	0.528773	0.885944	0.0378958	(-0.036, 0.019)
Palmitamide	Lognormal	-0.0120615	(-0.050, 0.026)	0.533461	0.890438	0.0441505	(-0.052, 0.027)
Ranitidine-S-oxide	Lognormal	0.0170611	(-0.038, 0.072)	0.543061	0.891199	0.0418406	(-0.038, 0.070)
D-erythro-Sphingosine-1-phosphate	Lognormal	-0.0070744	(-0.030, 0.016)	0.548482	0.891199	0.0346415	(-0.031, 0.016)
Metoprolol	Lognormal	0.0125717	(-0.029, 0.054)	0.55273	0.891199	0.0394305	(-0.027, 0.058)
Tryptophan	Lognormal	0.00298362	(-0.007, 0.013)	0.564464	0.899475	0.0368647	(-0.007, 0.013)
1-Methyladenosine A	Lognormal	-0.00259852	(-0.012, 0.006)	0.572488	0.900866	0.0375801	(-0.011, 0.007)
rac-4-Sulfoxypropranolol	Lognormal	0.00824469	(-0.021, 0.037)	0.579055	0.906505	0.0386087	(-0.021, 0.036)
Modafinil acid	Lognormal	0.0165111	(-0.042, 0.075)	0.580857	0.906505	0.0408575	(-0.039, 0.077)
5'-S-Methyl-5'-thioadenosine	Lognormal	-0.0202353	(-0.092, 0.052)	0.583257	0.907379	0.0320397	(-0.093, 0.048)
Metformin	Lognormal	0.00901622	(-0.023, 0.041)	0.586508	0.908933	0.038099	(-0.025, 0.041)
Pyridoxal	Lognormal	0.00646429	(-0.017, 0.030)	0.58859	0.910571	0.0394674	(-0.018, 0.029)
Serotonin	Lognormal	0.00514064	(-0.014, 0.024)	0.590455	0.911408	0.0328212	(-0.014, 0.025)
Theanine;	Lognormal	0.00858475	(-0.023, 0.040)	0.591183	0.911408	0.0328907	(-0.021, 0.043)
Irbesartan	Lognormal	0.00606537	(-0.016, 0.028)	0.594172	0.912847	0.0383055	(-0.015, 0.028)
1-Palmitoyl-2-hydroxy-sn-glycero-3-phosphoethanolamine	Lognormal	-0.00903819	(-0.044, 0.026)	0.614752	0.915037	0.034667	(-0.045, 0.027)
3-Hydroxyoleylcarnitine	Lognormal	0.0187945	(-0.054, 0.092)	0.615591	0.915037	0.0331099	(-0.054, 0.091)
Telmisartan	Lognormal	0.00711895	(-0.021, 0.035)	0.61711	0.915037	0.033542	(-0.020, 0.035)
Ile-Glu-Arg	Lognormal	-0.0161402	(-0.080, 0.047)	0.618624	0.915037	0.0388496	(-0.079, 0.048)
N8-Acetylspermidine	Lognormal	-0.00340539	(-0.017, 0.010)	0.61874	0.915037	0.0324957	(-0.017, 0.010)
Codeine-6-.beta.-D-glucuronide	Lognormal	0.00713868	(-0.021, 0.035)	0.62133	0.915037	0.0393168	(-0.020, 0.035)
Tauroursodeoxycholic acid	Lognormal	0.00853107	(-0.025, 0.042)	0.622463	0.915037	0.0362405	(-0.024, 0.043)
1,2-Dimethylimidazole	Lognormal	-0.00490201	(-0.025, 0.015)	0.630144	0.915037	0.0409631	(-0.025, 0.015)
Hypoxanthine	Lognormal	-0.00397403	(-0.020, 0.012)	0.635812	0.919545	0.0311517	(-0.021, 0.012)
DL-Indole-3-lactic acid	Lognormal	0.00254691	(-0.008, 0.013)	0.64039	0.920172	0.0361375	(-0.008, 0.013)
Sulfamethoxazole	Lognormal	-0.019043	(-0.100, 0.061)	0.643325	0.922185	0.0365573	(-0.101, 0.061)
Heptadecasphing-4-enine	Lognormal	0.0251687	(-0.084, 0.134)	0.651559	0.924679	0.031056	(-0.084, 0.133)
Methylgallate	Lognormal	0.018444	(-0.062, 0.098)	0.651857	0.924679	0.0369432	(-0.061, 0.099)
L-Cysteine-glutathione disulfide	Lognormal	-0.00614247	(-0.034, 0.022)	0.667711	0.932276	0.0227579	(-0.034, 0.023)
Atenolol	Lognormal	-0.00888708	(-0.050, 0.032)	0.669658	0.932355	0.0353358	(-0.048, 0.034)
6-Hydroxyflavone	Lognormal	0.00843151	(-0.030, 0.047)	0.671601	0.932355	0.0336701	(-0.029, 0.050)
Pyridoxine;	Lognormal	0.00707474	(-0.026, 0.040)	0.673349	0.932355	0.0376683	(-0.028, 0.040)
1-Stearoyl-2-arachidonoyl-sn-glycero-3-phospho-(1'-myo-inositol)	Lognormal	-0.018651	(-0.106, 0.068)	0.675123	0.932355	0.0342446	(-0.105, 0.063)
Ethyldiethanolamine	Lognormal	-0.00551854	(-0.032, 0.021)	0.679135	0.932355	0.0325518	(-0.031, 0.021)
Proline	Lognormal	-0.0052406	(-0.030, 0.020)	0.680962	0.932355	0.0358192	(-0.029, 0.022)
Glaucine	Lognormal	0.00427167	(-0.016, 0.025)	0.682853	0.932355	0.0346061	(-0.016, 0.025)
Betaine aldehyde cation	Lognormal	0.0104623	(-0.041, 0.062)	0.68876	0.932355	0.0322873	(-0.038, 0.063)
(2R)-3-Hydroxyisovaleroylcarnitine	Lognormal	-0.00345061	(-0.021, 0.014)	0.692214	0.932355	0.0320352	(-0.020, 0.014)
Milnacipran	Lognormal	0.00698269	(-0.029, 0.042)	0.700222	0.935648	0.0332466	(-0.028, 0.044)
Carbamazepine	Lognormal	-0.00955316	(-0.060, 0.041)	0.709012	0.935648	0.0362261	(-0.059, 0.042)
Biliverden	Lognormal	-0.00370185	(-0.023, 0.016)	0.709314	0.935648	0.0347254	(-0.022, 0.016)
trans-3'-Hydroxycotinine	Lognormal	0.0056485	(-0.025, 0.037)	0.720716	0.935648	0.0332172	(-0.026, 0.036)
Adenosine	Lognormal	-0.00507459	(-0.033, 0.023)	0.721419	0.935648	0.0323799	(-0.034, 0.022)
3-Hydroxybutyrylcarnitine	Lognormal	-0.00502839	(-0.033, 0.023)	0.723705	0.935648	0.0342749	(-0.032, 0.025)
1-Acetyl-4-piperidinamine	Lognormal	0.00683807	(-0.031, 0.045)	0.725463	0.935648	0.0370167	(-0.032, 0.045)
3-Pyridinemthanol	Lognormal	0.00400719	(-0.018, 0.026)	0.726099	0.935648	0.035724	(-0.018, 0.026)
Avobenzone	Lognormal	-0.00417644	(-0.028, 0.020)	0.73055	0.935648	0.0342085	(-0.029, 0.019)
Lysine	Lognormal	0.00209475	(-0.010, 0.014)	0.732649	0.935648	0.0246451	(-0.010, 0.014)
Triptolide	Lognormal	-0.00360582	(-0.025, 0.018)	0.738193	0.935648	0.0338635	(-0.025, 0.017)
1-Methyl-L-histidine	Lognormal	-0.00718337	(-0.050, 0.036)	0.742157	0.935648	0.0356078	(-0.049, 0.040)
Androstan-3-ol-17-one 3-glucuronide	Lognormal	0.00495676	(-0.025, 0.035)	0.743069	0.935648	0.0337298	(-0.025, 0.033)
1-Stearoyl-2-hydroxy-sn-glycero-3-phosphoethanolamine	Lognormal	0.00596085	(-0.030, 0.042)	0.743999	0.935648	0.0313436	(-0.031, 0.040)
Cotinine N-.beta.-D-glucuronide	Lognormal	0.0103448	(-0.052, 0.073)	0.745168	0.935648	0.0320651	(-0.053, 0.072)
R-(-)-O-Desmethylvenlafaxine	Lognormal	-0.00739601	(-0.052, 0.037)	0.746373	0.935648	0.0355426	(-0.053, 0.036)
Meprobamate	Lognormal	0.00512857	(-0.026, 0.037)	0.749654	0.935648	0.0351394	(-0.024, 0.037)
Tapentadol-.beta.-D-glucuronide	Lognormal	-0.00954333	(-0.068, 0.049)	0.750204	0.935648	0.0354395	(-0.067, 0.050)
Acetyl-DL-carnitine	Lognormal	0.00237534	(-0.012, 0.017)	0.752315	0.93618	0.0349627	(-0.013, 0.017)
3-(1-Pyrazolyl)-alanine	Lognormal	0.0102221	(-0.054, 0.074)	0.753804	0.93618	0.0348526	(-0.051, 0.072)
Toradol	Lognormal	0.00590401	(-0.031, 0.043)	0.754848	0.93618	0.035484	(-0.033, 0.042)
Pipecolic acid	Lognormal	-0.00598925	(-0.044, 0.032)	0.757032	0.937579	0.0362026	(-0.045, 0.031)
Esomeprazole	Lognormal	0.00449111	(-0.025, 0.034)	0.768108	0.944177	0.0332691	(-0.024, 0.035)
Meloxicam	Lognormal	0.0163198	(-0.092, 0.125)	0.768738	0.944177	0.0355006	(-0.100, 0.123)
3-Aminoquinoline	Lognormal	0.00586936	(-0.034, 0.046)	0.77507	0.947232	0.0247677	(-0.034, 0.048)
.epsilon.-Caprolactam	Lognormal	0.00244801	(-0.014, 0.019)	0.77518	0.947232	0.0204538	(-0.015, 0.019)
Scopoletin	Lognormal	-0.0110497	(-0.087, 0.065)	0.77656	0.947232	0.0278631	(-0.087, 0.064)
threo-Dihydrobupropion	Lognormal	-0.00383928	(-0.031, 0.023)	0.778969	0.948867	0.0331969	(-0.029, 0.023)
Benzophenone-3	Lognormal	-0.00779226	(-0.063, 0.047)	0.781549	0.949406	0.0346408	(-0.067, 0.045)
Pantothenic acid	Lognormal	0.00299353	(-0.019, 0.025)	0.785854	0.950303	0.0325167	(-0.018, 0.024)
5'-S-Methylthioadenosine	Lognormal	-0.01083	(-0.089, 0.068)	0.787297	0.950303	0.0311444	(-0.088, 0.064)
Gly-Pro-Arg	Lognormal	-0.00844094	(-0.072, 0.055)	0.793912	0.950303	0.0359654	(-0.075, 0.052)
Lauric acid diethanolamide	Lognormal	0.00554102	(-0.037, 0.048)	0.796548	0.950303	0.0301506	(-0.036, 0.046)
Temazepam	Lognormal	0.00476253	(-0.033, 0.042)	0.802601	0.950303	0.0320296	(-0.033, 0.040)
Ser-Tyr-Lys	Lognormal	-0.00715899	(-0.065, 0.051)	0.808737	0.950303	0.0346257	(-0.065, 0.049)
Ondansetron	Lognormal	-0.00250982	(-0.024, 0.019)	0.815802	0.950303	0.0337959	(-0.025, 0.019)
Glycocholic acid	Lognormal	-0.00424191	(-0.040, 0.032)	0.8172	0.950303	0.0338327	(-0.041, 0.032)
N-Methylproline	Lognormal	-0.0028083	(-0.027, 0.021)	0.820639	0.950303	0.0345448	(-0.028, 0.021)
Borrelidin	Lognormal	-0.00545984	(-0.054, 0.043)	0.824226	0.950303	0.0329275	(-0.052, 0.044)
Isopentenyladenine	Lognormal	-0.000964169	(-0.010, 0.008)	0.826398	0.950303	0.0333908	(-0.010, 0.008)
Naproxen	Lognormal	0.00470217	(-0.037, 0.047)	0.826882	0.950303	0.0352789	(-0.038, 0.049)
Urocanic acid;	Lognormal	-0.00197727	(-0.020, 0.016)	0.827695	0.950303	0.0308483	(-0.020, 0.017)
N-Acetylalanine	Lognormal	0.00620219	(-0.052, 0.064)	0.834206	0.950303	0.0331597	(-0.048, 0.066)
Dinor-12-oxophytodienoic acid	Lognormal	-0.00477349	(-0.050, 0.041)	0.837289	0.950303	0.0338057	(-0.053, 0.040)
Modafinil	Lognormal	0.00469632	(-0.041, 0.050)	0.839248	0.950303	0.0315357	(-0.040, 0.050)
Penciclovir	Lognormal	0.00244495	(-0.025, 0.030)	0.862107	0.96326	0.0284934	(-0.026, 0.029)
2-Hydroxyibuprofen	Lognormal	-0.00288047	(-0.036, 0.030)	0.865026	0.96326	0.034877	(-0.036, 0.030)
D-Pyroglutamic acid	Lognormal	-0.000440633	(-0.006, 0.005)	0.866675	0.96326	0.030916	(-0.005, 0.005)
Matrine	Lognormal	0.00374005	(-0.041, 0.049)	0.871199	0.96326	0.0326034	(-0.041, 0.049)
Losartan	Lognormal	0.00310933	(-0.035, 0.042)	0.874304	0.96326	0.0356119	(-0.036, 0.040)
Ornithine	Lognormal	-0.00128111	(-0.017, 0.015)	0.874555	0.96326	0.024731	(-0.017, 0.014)
Mefenorex	Lognormal	-0.00284728	(-0.039, 0.033)	0.876351	0.96326	0.0303653	(-0.040, 0.032)
N.epsilon.-Acetyl-L-lysine	Lognormal	-0.00114455	(-0.016, 0.014)	0.881747	0.965464	0.0317935	(-0.016, 0.015)
Ezetimibe	Lognormal	0.00264259	(-0.033, 0.039)	0.886134	0.967881	0.0315946	(-0.033, 0.039)
Decanoyl-L-carnitine	Lognormal	-0.00185032	(-0.030, 0.027)	0.898866	0.973406	0.0316308	(-0.030, 0.026)
Glutamine	Lognormal	-0.000324383	(-0.006, 0.005)	0.905528	0.974959	0.031473	(-0.006, 0.005)
Trileptal	Lognormal	-0.00139089	(-0.024, 0.022)	0.90579	0.974959	0.0318481	(-0.026, 0.020)
Diphenhydramine	Lognormal	-0.00122617	(-0.023, 0.020)	0.91045	0.97566	0.0314887	(-0.021, 0.020)
Atorvastatin	Lognormal	-0.00105773	(-0.019, 0.017)	0.910509	0.97566	0.033147	(-0.020, 0.017)
1-Phenylpyrrolidine	Lognormal	0.00148919	(-0.027, 0.030)	0.919234	0.982492	0.0304624	(-0.027, 0.030)
Isoleucine	Lognormal	-0.000541147	(-0.011, 0.010)	0.920602	0.982492	0.0326542	(-0.012, 0.010)
Pantoprazole	Lognormal	0.00281458	(-0.053, 0.059)	0.92164	0.982492	0.0317474	(-0.053, 0.062)
D-Fructose	Lognormal	0.000322703	(-0.007, 0.007)	0.926336	0.983955	0.0293197	(-0.007, 0.007)
L-Carnitine	Lognormal	-0.000390181	(-0.011, 0.010)	0.940627	0.986823	0.0315845	(-0.010, 0.010)
Moxonidine	Lognormal	0.000737691	(-0.025, 0.026)	0.954498	0.990262	0.0335727	(-0.025, 0.027)
Phenylacetylglutamine	Lognormal	0.000702728	(-0.025, 0.026)	0.956866	0.990262	0.0331655	(-0.025, 0.027)
2,2-Bishydroxymethyl]-2,2',2''-nitrilotriethanol	Lognormal	-0.000739811	(-0.028, 0.026)	0.957243	0.990262	0.029925	(-0.028, 0.026)
4-Fluoro-.alpha.-pyrrolidinobutiophenone	Lognormal	0.000597116	(-0.022, 0.023)	0.958939	0.990262	0.0365115	(-0.024, 0.024)
2,2',2''-Nitrilotriethanol	Lognormal	-0.000594585	(-0.025, 0.023)	0.961462	0.990262	0.0317625	(-0.025, 0.024)
3,5-Dihydroxyphenylglycine	Lognormal	-0.000690064	(-0.029, 0.028)	0.961849	0.990262	0.0292287	(-0.029, 0.028)
Methionine	Lognormal	0.000180487	(-0.009, 0.010)	0.970659	0.990262	0.0336241	(-0.010, 0.009)
Glycodeoxycholic acid	Lognormal	0.000644616	(-0.038, 0.039)	0.973824	0.990262	0.0284294	(-0.038, 0.039)
Levocetirizine;	Lognormal	0.000708795	(-0.070, 0.071)	0.984249	0.993197	0.0353935	(-0.070, 0.067)
Cyclo(Leu-Pro)	Lognormal	-0.000172156	(-0.026, 0.025)	0.989391	0.993539	0.0329647	(-0.027, 0.025)
Complex Lipids (CL)
PC (p-34:2)/PC (o-34:3) - ESI(+)	Lognormal	-0.0184049	(-0.027, -0.009)	8.62921e-05	0.062395	44.6199	(-0.027, -0.009)
PC (p-34:1)/PC (o-34:2)	Lognormal	-0.0210574	(-0.032, -0.010)	0.000140529	0.062395	178.678	(-0.032, -0.011)
PE (p-36:2)/PE (o-36:3) - ESI(+)	Lognormal	-0.0279228	(-0.043, -0.013)	0.000301814	0.0737796	20.9355	(-0.042, -0.013)
PC (36:2)	Lognormal	-0.00706828	(-0.011, -0.003)	0.000341623	0.0737796	11.2413	(-0.011, -0.003)
PC (36:4) A - ESI(+)	Lognormal	-0.017802	(-0.028, -0.008)	0.000463887	0.0737796	8.13362	(-0.028, -0.007)
PC (p-36:1)/PC (o-36:2)	Lognormal	-0.0550262	(-0.086, -0.024)	0.000526261	0.0737796	11.5555	(-0.087, -0.025)
PC (p-34:2)/PC (o-34:3) - ESI(-)	Lognormal	-0.0204687	(-0.032, -0.009)	0.000581596	0.0737796	12.2808	(-0.031, -0.009)
PC (p-36:4)/PC (o-36:5) - ESI(-)	Lognormal	-0.0213054	(-0.034, -0.009)	0.000938017	0.102702	7.04635	(-0.033, -0.009)
PC (36:4) A - ESI(-)	Lognormal	-0.0193517	(-0.031, -0.008)	0.00115656	0.102702	4.03201	(-0.031, -0.008)
PC (p-34:1)/PC (o-34:2) A	Lognormal	-0.0273808	(-0.044, -0.011)	0.00154971	0.125104	5.65544	(-0.044, -0.011)
PE (p-34:2)/PE (o-34:3)	Lognormal	-0.036935	(-0.060, -0.014)	0.00170353	0.126061	5.66185	(-0.060, -0.015)
PC (32:2) - ESI(-)	Lognormal	-0.0266744	(-0.043, -0.010)	0.00213308	0.135298	7.3892	(-0.044, -0.010)
LPC (18:2) - ESI(-)	Lognormal	-0.0191798	(-0.032, -0.007)	0.00285549	0.139466	4.10233	(-0.031, -0.006)
PC 34:4e	Lognormal	-0.021576	(-0.036, -0.008)	0.00290345	0.139466	4.32723	(-0.035, -0.008)
PC (34:2) - ESI(+)	Lognormal	-0.00456523	(-0.008, -0.002)	0.00343014	0.139466	2.03861	(-0.008, -0.001)
SM (d39:1) - ESI(-)	Lognormal	-0.0173468	(-0.029, -0.006)	0.00363571	0.139466	2.83334	(-0.029, -0.006)
PE (p-36:2)/PE (o-36:3) - ESI(-)	Lognormal	-0.0285996	(-0.048, -0.010)	0.00372637	0.139466	2.50476	(-0.048, -0.010)
PC (p-36:3)/PC (o-36:4) - ESI(-)	Lognormal	-0.0155689	(-0.026, -0.005)	0.00388714	0.139466	2.20901	(-0.026, -0.006)
SM (d40:1) - ESI(-)	Lognormal	-0.0122049	(-0.020, -0.004)	0.00418086	0.142793	2.35687	(-0.020, -0.004)
PC (34:2) - ESI(-)	Lognormal	-0.00936836	(-0.016, -0.003)	0.00528834	0.171324	1.87818	(-0.016, -0.003)
PE (p-36:4)/PE (o-36:5) - ESI(-)	Lognormal	-0.0227276	(-0.039, -0.007)	0.0054021	0.171324	1.1121	(-0.038, -0.005)
LPC (18:3)	Lognormal	-0.0253416	(-0.043, -0.008)	0.0057198	0.172357	1.59553	(-0.044, -0.009)
SM (d32:1) - ESI(-)	Lognormal	-0.0147908	(-0.025, -0.004)	0.00582286	0.172357	1.40085	(-0.025, -0.004)
LPC (18:2) - ESI(+)	Lognormal	-0.014506	(-0.025, -0.004)	0.00663577	0.173449	1.45452	(-0.024, -0.004)
Ceramide (d42:1) - ESI (+)	Lognormal	-0.00903435	(-0.015, -0.003)	0.00676145	0.173449	1.58408	(-0.016, -0.003)
LPE (20:4) - ESI(-)	Lognormal	-0.0235174	(-0.040, -0.007)	0.00692017	0.173449	1.31312	(-0.041, -0.007)
SM (d40:3)	Lognormal	-0.0252016	(-0.043, -0.007)	0.00699403	0.173449	1.22229	(-0.045, -0.008)
Ceramide (d41:1) - ESI(-)	Lognormal	-0.0143235	(-0.025, -0.004)	0.0070317	0.173449	1.2949	(-0.024, -0.003)
LPC (14:0) - ESI(+)	Lognormal	-0.0207903	(-0.036, -0.006)	0.0075608	0.176874	1.30002	(-0.036, -0.006)
PC (34:4) - ESI(-)	Lognormal	-0.032526	(-0.056, -0.009)	0.00770346	0.176874	0.951821	(-0.054, -0.006)
PE (p-38:5)/PE (o-38:6) - ESI(-)	Lognormal	-0.0209558	(-0.036, -0.006)	0.00782536	0.176874	1.04469	(-0.036, -0.005)
PC (p-38:3)/PC (o-38:4) - ESI(-)	Lognormal	-0.0162362	(-0.028, -0.004)	0.00810318	0.176874	1.28733	(-0.028, -0.004)
LPE (18:2) - ESI(-)	Lognormal	-0.0280164	(-0.049, -0.007)	0.00832885	0.176874	1.0077	(-0.049, -0.008)
Ceramide (d42:1) - ESI(-)	Lognormal	-0.0115338	(-0.020, -0.003)	0.00863219	0.176874	1.53433	(-0.020, -0.003)
LPC (18:0) A - ESI(-)	Lognormal	-0.0187473	(-0.033, -0.005)	0.008764	0.176874	1.17166	(-0.032, -0.005)
LPC (16:0) - ESI(-)	Lognormal	-0.0104517	(-0.018, -0.003)	0.00993444	0.184507	0.725338	(-0.018, -0.002)
LPE (18:2) - ESI(+)	Lognormal	-0.0220492	(-0.039, -0.005)	0.00994358	0.184507	1.24113	(-0.039, -0.007)
LPC (20:3) - ESI(-)	Lognormal	-0.0242801	(-0.043, -0.006)	0.00997333	0.184507	0.931484	(-0.042, -0.006)
PC (34:3)	Lognormal	-0.0164817	(-0.029, -0.004)	0.010317	0.186969	0.794746	(-0.029, -0.004)
CE (18:3)	Lognormal	-0.0183839	(-0.032, -0.004)	0.0109209	0.187678	0.818275	(-0.032, -0.004)
PC (p-38:4)/PC (o-38:5) A	Lognormal	-0.0119938	(-0.021, -0.003)	0.0113229	0.187678	0.66878	(-0.021, -0.002)
SM (d33:1) - ESI(-)	Lognormal	-0.0146724	(-0.026, -0.003)	0.0118431	0.187678	1.0105	(-0.026, -0.004)
SM (d36:3) - ESI(-)	Lognormal	-0.0202649	(-0.036, -0.005)	0.0118639	0.187678	0.898159	(-0.035, -0.005)
TG (56:6)	Lognormal	0.00984636	(0.002, 0.017)	0.0119431	0.187678	0.714718	(0.001, 0.017)
PC (p-36:2)/PC (o-36:3)	Lognormal	-0.0157993	(-0.028, -0.004)	0.0119793	0.187678	1.01377	(-0.028, -0.004)
SM (d43:1) - ESI(-)	Lognormal	-0.0339973	(-0.060, -0.008)	0.0120469	0.187678	0.948036	(-0.059, -0.008)
LPC (18:0) B - ESI(-)	Lognormal	-0.0127572	(-0.023, -0.003)	0.0125489	0.192028	0.77975	(-0.023, -0.003)
Ceramide (d42:2) B - ESI (+)	Lognormal	-0.0110406	(-0.020, -0.002)	0.0127586	0.192028	0.654075	(-0.020, -0.003)
TG (55:6)	Lognormal	0.0202917	(0.004, 0.036)	0.0141273	0.205656	0.591854	(0.004, 0.036)
SM (d40:2) B - ESI(-)	Lognormal	-0.011663	(-0.021, -0.002)	0.0149666	0.208143	0.845919	(-0.021, -0.003)
TG (53:0)	Lognormal	-0.0183742	(-0.033, -0.004)	0.015429	0.208143	0.62369	(-0.032, -0.003)
Ceramide (d39:1)	Lognormal	-0.0205393	(-0.037, -0.004)	0.0155902	0.208143	0.559987	(-0.037, -0.003)
PC (33:2) - ESI(-)	Lognormal	-0.0201017	(-0.036, -0.004)	0.0158416	0.208143	0.579688	(-0.037, -0.004)
CE (18:2)	Lognormal	-0.0083667	(-0.015, -0.002)	0.0159699	0.208143	0.498007	(-0.015, -0.001)
Ceramide (d40:1)	Lognormal	-0.00996937	(-0.018, -0.002)	0.0160762	0.208143	0.689375	(-0.018, -0.001)
PE (p-38:4)/PE (o-38:5)	Lognormal	-0.0158631	(-0.029, -0.003)	0.0163608	0.208143	0.588354	(-0.029, -0.003)
SM (d34:2) - ESI(-)	Lognormal	-0.00861012	(-0.016, -0.002)	0.016669	0.208143	0.648698	(-0.015, -0.001)
PE (p-36:4)/PE (o-36:5) - ESI(+)	Lognormal	-0.0168536	(-0.031, -0.003)	0.0168765	0.208143	0.521846	(-0.031, -0.004)
PC (34:3) B	Lognormal	-0.0110444	(-0.020, -0.002)	0.0177475	0.213258	0.579485	(-0.021, -0.003)
PC (36:4) B - ESI(-)	Lognormal	-0.00803105	(-0.015, -0.001)	0.0180271	0.213258	0.571691	(-0.015, -0.001)
PC (36:5) A	Lognormal	-0.0402447	(-0.073, -0.007)	0.0184428	0.213258	0.684954	(-0.074, -0.009)
PC (38:4) A - ESI(-)	Lognormal	-0.0102702	(-0.019, -0.002)	0.0187321	0.213258	0.478211	(-0.019, -0.002)
TG (50:0)	Lognormal	-0.0244011	(-0.045, -0.004)	0.0191152	0.214207	0.547467	(-0.043, -0.003)
PE (p-36:1)/PE (o-36:2) - ESI(-)	Lognormal	-0.0289308	(-0.053, -0.005)	0.019609	0.214289	0.586684	(-0.051, -0.003)
PC (34:3) C	Lognormal	-0.0155412	(-0.029, -0.003)	0.0201639	0.214289	0.586193	(-0.028, -0.003)
CE (20:2)	Lognormal	-0.0234214	(-0.043, -0.004)	0.020176	0.214289	0.490107	(-0.043, -0.003)
FA (16:1) (palmitoleic acid)	Lognormal	0.0160521	(0.003, 0.030)	0.0207389	0.214289	0.401926	(0.002, 0.030)
SM (d42:1) - ESI(-)	Lognormal	-0.00957043	(-0.018, -0.002)	0.0208723	0.214289	0.497521	(-0.017, -0.001)
PC (p-36:3)/PC (o-36:4) - ESI(+)	Lognormal	-0.0097869	(-0.018, -0.002)	0.0209218	0.214289	0.495579	(-0.018, -0.002)
PC (32:2) - ESI(+)	Lognormal	-0.0165115	(-0.030, -0.003)	0.0209945	0.214289	0.445798	(-0.030, -0.003)
PE (p-38:5)/PE (o-38:6) - ESI(+)	Lognormal	-0.0132158	(-0.024, -0.002)	0.0216041	0.218005	0.424057	(-0.024, -0.001)
PC (p-36:4)/PC (o-36:5) - ESI(+)	Lognormal	-0.00925178	(-0.017, -0.001)	0.0236879	0.23372	0.43848	(-0.017, -0.001)
SM (d34:1) - ESI(-)	Lognormal	-0.007327	(-0.014, -0.001)	0.0244952	0.23903	0.407382	(-0.014, -0.001)
TG (58:8)	Lognormal	0.0201205	(0.003, 0.038)	0.0259314	0.247235	0.349954	(0.002, 0.038)
PE (p-36:1)/PE (o-36:2) - ESI(+)	Lognormal	-0.0197649	(-0.037, -0.003)	0.0260337	0.247235	0.437129	(-0.037, -0.002)
PC (36:5)A	Lognormal	-0.0198743	(-0.037, -0.002)	0.0273806	0.255936	0.349127	(-0.038, -0.002)
LPE (18:0)	Lognormal	-0.0138147	(-0.026, -0.002)	0.0280788	0.25772	0.34702	(-0.026, -0.002)
TG (56:7) B	Lognormal	0.0182027	(0.002, 0.034)	0.0290536	0.260602	0.400933	(0.002, 0.033)
SM (d30:1) - ESI(-)	Lognormal	-0.0294846	(-0.056, -0.003)	0.0294105	0.261165	0.376616	(-0.055, -0.004)
PE (p-40:4)/PE (o-40:5) A	Lognormal	-0.0236093	(-0.045, -0.002)	0.031083	0.267977	0.235578	(-0.046, -0.003)
PC (p-38:3)/PC (o-38:4) A - ESI(+)	Lognormal	-0.0102823	(-0.020, -0.001)	0.033227	0.281505	0.311568	(-0.020, -0.001)
TG (58:9)	Lognormal	0.0181215	(0.002, 0.035)	0.0332861	0.281505	0.309732	(0.001, 0.034)
PC (40:8) - ESI(-)	Lognormal	-0.0158563	(-0.030, -0.001)	0.0348482	0.28653	0.254848	(-0.031, -0.001)
PC (o-34:0)	Lognormal	-0.0141038	(-0.027, -0.001)	0.0353749	0.287546	0.313432	(-0.027, -0.001)
LPC (20:3) - ESI(+)	Lognormal	-0.0127583	(-0.025, -0.001)	0.0359473	0.287546	0.265658	(-0.025, 0.000)
PC (38:6) A - ESI(+)	Lognormal	-0.0084884	(-0.016, -0.001)	0.0360269	0.287546	0.282695	(-0.017, -0.001)
PC (38:3) - ESI(-)	Lognormal	-0.0116815	(-0.023, -0.001)	0.0362671	0.287546	0.314938	(-0.022, 0.000)
TG (54:7) B	Lognormal	0.0163891	(0.001, 0.032)	0.0371671	0.292074	0.331845	(0.000, 0.031)
LPC (14:0) - ESI(-)	Lognormal	-0.0274018	(-0.053, -0.002)	0.0380036	0.296028	0.303765	(-0.053, -0.002)
TG (62:4)	Lognormal	-0.0282377	(-0.055, -0.002)	0.0389167	0.298378	0.302601	(-0.054, 0.000)
LPC (16:1) - ESI(-)	Lognormal	-0.0166256	(-0.032, -0.001)	0.039203	0.298378	0.311518	(-0.033, -0.001)
PC (p-38:4)/PC (o-38:5) B	Lognormal	-0.0108154	(-0.021, -0.001)	0.0393133	0.298378	0.294355	(-0.021, -0.001)
PC (34:0) - ESI(-)	Lognormal	-0.00949885	(-0.019, 0.000)	0.0406755	0.303528	0.290814	(-0.019, -0.001)
SM (d38:2) - ESI(-)	Lognormal	-0.0113993	(-0.022, 0.000)	0.0422383	0.308533	0.282713	(-0.023, -0.001)
PE (36:2)	Lognormal	-0.0204731	(-0.040, -0.001)	0.0423885	0.308533	0.231946	(-0.041, -0.001)
PI (38:4)/PI (18:0-20:4)	Lognormal	-0.00832064	(-0.016, 0.000)	0.0442417	0.319403	0.285226	(-0.016, 0.000)
PC (34:4) - ESI(+)	Lognormal	-0.0168633	(-0.033, 0.000)	0.0456879	0.327184	0.28197	(-0.033, 0.000)
PC (p-38:3)/PC (o-38:4) B - ESI(+)	Lognormal	-0.0102523	(-0.020, 0.000)	0.0464273	0.32982	0.239165	(-0.020, 0.000)
AC (10:1)	Lognormal	-0.0195463	(-0.039, 0.000)	0.0477423	0.336469	0.266458	(-0.039, 0.000)
TG (54:6) C	Lognormal	0.010458	(0.000, 0.021)	0.0508414	0.347579	0.185897	(0.000, 0.021)
SM (d40:2) B - ESI(+)	Lognormal	-0.00602607	(-0.012, 0.000)	0.0511801	0.347579	0.22711	(-0.012, 0.000)
PE (p-34:1)/PE (o-34:2) - ESI(+)	Lognormal	-0.0142682	(-0.029, 0.000)	0.05144	0.347579	0.16109	(-0.028, 0.001)
SM (d40:1) - ESI(+)	Lognormal	-0.0055003	(-0.011, 0.000)	0.05294	0.350827	0.231017	(-0.011, 0.000)
PC (36:3) B - ESI(-)	Lognormal	-0.0083124	(-0.017, 0.000)	0.0546138	0.359237	0.193256	(-0.017, 0.000)
PC (36:3) A - ESI(+)	Lognormal	-0.00662555	(-0.013, 0.000)	0.0568754	0.365236	0.210561	(-0.013, 0.001)
PC (p-32:1)/PC (o-32:2)	Lognormal	-0.0093043	(-0.019, 0.000)	0.0580498	0.366572	0.191058	(-0.019, 0.000)
GlcCer (d42:2) - ESI(+)	Lognormal	0.0120483	(0.000, 0.024)	0.0586185	0.366572	0.190026	(-0.001, 0.024)
LPC (18:1) - ESI(-)	Lognormal	-0.0110281	(-0.022, 0.000)	0.0590467	0.366668	0.211172	(-0.021, 0.001)
TG (56:8) B	Lognormal	0.0178008	(-0.001, 0.036)	0.0604975	0.370495	0.197642	(0.000, 0.037)
PC (37:5)	Lognormal	0.0156457	(-0.001, 0.032)	0.061445	0.37372	0.212881	(-0.001, 0.031)
PC (p-38:4)/PC (o-38:5) B	Lognormal	-0.0166609	(-0.034, 0.001)	0.0624087	0.37595	0.184587	(-0.034, 0.001)
SM (d38:1)	Lognormal	-0.00560169	(-0.011, 0.000)	0.0626584	0.37595	0.147162	(-0.012, 0.000)
SM (d36:1) - ESI(-)	Lognormal	-0.00798407	(-0.016, 0.001)	0.0672926	0.395734	0.210565	(-0.017, 0.000)
Ceramide (d43:1)	Lognormal	-0.032919	(-0.068, 0.002)	0.0687837	0.399215	0.182035	(-0.069, 0.003)
DG (38:6)	Lognormal	0.0147327	(-0.001, 0.031)	0.0701523	0.403924	0.169068	(-0.001, 0.030)
PE (p-40:4)/PE (o-40:5) B	Lognormal	-0.0125887	(-0.026, 0.001)	0.0705047	0.403924	0.125668	(-0.026, 0.001)
TG (60:11)	Lognormal	0.0254365	(-0.002, 0.053)	0.0714107	0.406492	0.158988	(-0.004, 0.052)
TG (48:0)	Lognormal	-0.0180566	(-0.038, 0.002)	0.0726376	0.407672	0.148977	(-0.038, 0.002)
PE (p-34:1)/PE (o-34:2) - ESI(-)	Lognormal	-0.0144258	(-0.030, 0.001)	0.0731864	0.407672	0.163318	(-0.031, 0.001)
LPC (20:2) - ESI(+)	Lognormal	-0.0277014	(-0.058, 0.002)	0.0734435	0.407672	0.159072	(-0.057, 0.003)
GlcCer (d38:1)	Lognormal	-0.0115105	(-0.024, 0.001)	0.0734544	0.407672	0.170295	(-0.024, 0.001)
FA (18:1) (oleic acid)	Lognormal	0.00734954	(-0.001, 0.015)	0.0777354	0.415838	0.155341	(-0.001, 0.016)
PC (36:3) A - ESI(-)	Lognormal	-0.00854944	(-0.018, 0.001)	0.0796255	0.421537	0.165402	(-0.018, 0.001)
LPC (p-16:0)/LPC (o-16:1)	Lognormal	-0.0109554	(-0.023, 0.001)	0.0804339	0.421537	0.158596	(-0.023, 0.002)
LPC (20:2) - ESI(-)	Lognormal	-0.0116042	(-0.025, 0.001)	0.0811942	0.421537	0.159962	(-0.025, 0.000)
PE (p-38:3)/PE (o-38:4)	Lognormal	-0.0224979	(-0.048, 0.003)	0.081649	0.421537	0.156178	(-0.048, 0.001)
Ceramide (d33:1)	Lognormal	-0.0110043	(-0.023, 0.001)	0.0842609	0.430192	0.146134	(-0.023, 0.002)
PC (40:5) B - ESI(-)	Lognormal	-0.019658	(-0.042, 0.003)	0.0849526	0.430192	0.145427	(-0.042, 0.004)
PC (38:6) B - ESI(+)	Lognormal	0.00506809	(-0.001, 0.011)	0.0862436	0.430192	0.121066	(-0.001, 0.011)
PC (33:2) - ESI(+)	Lognormal	-0.00785221	(-0.017, 0.001)	0.0872827	0.430192	0.121165	(-0.017, 0.001)
SM (d39:1) - ESI(+)	Lognormal	-0.00827639	(-0.018, 0.001)	0.0887538	0.430192	0.121149	(-0.018, 0.002)
Ceramide (d41:1) - ESI (+)	Lognormal	-0.00820925	(-0.018, 0.001)	0.0891389	0.430192	0.10337	(-0.018, 0.001)
FA (24:0) (lignoceric acid)	Lognormal	-0.00963159	(-0.021, 0.001)	0.0908275	0.433628	0.132113	(-0.021, 0.001)
PC (40:6)B	Lognormal	0.00805347	(-0.001, 0.017)	0.0922953	0.438279	0.128098	(-0.001, 0.017)
AC (18:0)	Lognormal	-0.010268	(-0.022, 0.002)	0.0967734	0.4571	0.131108	(-0.023, 0.001)
LPE (16:0)	Lognormal	-0.0176872	(-0.039, 0.003)	0.0978719	0.459843	0.129759	(-0.038, 0.004)
AC (14:2)	Lognormal	-0.0192979	(-0.042, 0.004)	0.0994109	0.460877	0.125941	(-0.043, 0.004)
TG (46:0)	Lognormal	-0.0280133	(-0.061, 0.005)	0.100487	0.460877	0.131258	(-0.060, 0.005)
PC (40:5) A - ESI(+)	Lognormal	0.00679371	(-0.001, 0.015)	0.100687	0.460877	0.142292	(0.000, 0.015)
Ceramide (d38:1) - ESI(+)	Lognormal	-0.00760474	(-0.017, 0.001)	0.101773	0.463459	0.122885	(-0.017, 0.002)
PE (36:3)	Lognormal	-0.0236668	(-0.052, 0.005)	0.103215	0.465252	0.113198	(-0.052, 0.004)
PE (p-38:6)/PE (o-38:7)	Lognormal	-0.0154563	(-0.034, 0.003)	0.103873	0.465854	0.130611	(-0.033, 0.004)
Ceramide (d38:1) - ESI(-)	Lognormal	-0.0104557	(-0.023, 0.002)	0.105074	0.46653	0.140546	(-0.023, 0.002)
SM (d43:2) - ESI(-)	Lognormal	-0.0180459	(-0.040, 0.004)	0.106397	0.467621	0.119746	(-0.039, 0.004)
Lactosylceramide (d18:1/24:1(15Z))	Lognormal	0.0123003	(-0.003, 0.027)	0.110953	0.480615	0.111169	(-0.002, 0.028)
PC (37:2) - ESI(+)	Lognormal	-0.00697953	(-0.016, 0.002)	0.114907	0.486059	0.119999	(-0.016, 0.001)
SM (d30:1) - ESI(+)	Lognormal	-0.016479	(-0.037, 0.004)	0.114946	0.486059	0.118819	(-0.037, 0.006)
PC (36:5) D	Lognormal	0.0140827	(-0.003, 0.032)	0.116168	0.486593	0.106275	(-0.003, 0.032)
AC (18:2)	Lognormal	-0.0112783	(-0.025, 0.003)	0.117401	0.489448	0.112203	(-0.026, 0.002)
PC (p-40:3)/PC (o-40:4)	Lognormal	-0.0136152	(-0.031, 0.003)	0.118496	0.490221	0.107214	(-0.030, 0.005)
SM (d42:1) - ESI(+)	Lognormal	-0.00535361	(-0.012, 0.001)	0.118691	0.490221	0.108183	(-0.012, 0.001)
PC (40:7) A - ESI(+)	Lognormal	-0.00802941	(-0.018, 0.002)	0.120585	0.49574	0.098244	(-0.018, 0.002)
PC (37:6)	Lognormal	0.0135227	(-0.004, 0.031)	0.123235	0.5043	0.115236	(-0.004, 0.030)
SM (d32:1) - ESI(+)	Lognormal	-0.00787309	(-0.018, 0.002)	0.126711	0.516146	0.108527	(-0.018, 0.002)
TG (48:4) A	Lognormal	-0.0206638	(-0.047, 0.006)	0.128031	0.519141	0.104498	(-0.047, 0.006)
Ceramide (d32:1)	Lognormal	-0.0113731	(-0.026, 0.003)	0.12899	0.520649	0.100981	(-0.025, 0.005)
PC (40:4) - ESI(-)	Lognormal	-0.0137892	(-0.032, 0.004)	0.130513	0.524416	0.1162	(-0.032, 0.004)
FA (20:5) (eicosapentaenoic acid)	Lognormal	0.0185202	(-0.005, 0.042)	0.131474	0.525896	0.105126	(-0.004, 0.044)
AC (12:0)	Lognormal	-0.0152156	(-0.035, 0.005)	0.132648	0.527884	0.10238	(-0.036, 0.004)
TG (56:5) B	Lognormal	0.00903909	(-0.003, 0.021)	0.13316	0.527884	0.106392	(-0.003, 0.021)
TG (56:8) A	Lognormal	0.010065	(-0.003, 0.023)	0.135045	0.530621	0.0956128	(-0.003, 0.023)
LPE (20:4) - ESI(+)	Lognormal	-0.0119678	(-0.028, 0.004)	0.135758	0.531071	0.109542	(-0.029, 0.002)
CE (20:3)	Lognormal	-0.00849817	(-0.020, 0.003)	0.139865	0.537483	0.100796	(-0.020, 0.003)
PC (30:0)	Lognormal	-0.00998852	(-0.023, 0.003)	0.140077	0.537483	0.110752	(-0.024, 0.003)
PC (p-40:1)/PC (o-40:2)	Lognormal	0.0134145	(-0.005, 0.031)	0.144083	0.546643	0.0958366	(-0.004, 0.032)
PE (p-40:4)/PE (o-40:5)	Lognormal	-0.0120651	(-0.028, 0.004)	0.144321	0.546643	0.0762945	(-0.027, 0.005)
AC (12:1)	Lognormal	-0.0140018	(-0.033, 0.005)	0.144663	0.546643	0.105312	(-0.033, 0.004)
PC (35:1) - ESI(+)	Lognormal	0.00512843	(-0.002, 0.012)	0.147108	0.551189	0.0927242	(-0.002, 0.012)
SM (d36:0) - ESI(+)	Lognormal	0.0104327	(-0.004, 0.025)	0.148187	0.552901	0.0976184	(-0.004, 0.025)
LPC (20:4)	Lognormal	-0.00771984	(-0.018, 0.003)	0.149669	0.554313	0.0857045	(-0.018, 0.002)
PC (38:2)	Lognormal	-0.00885099	(-0.021, 0.003)	0.15042	0.554313	0.104929	(-0.020, 0.004)
PE (38:2)	Lognormal	-0.0126557	(-0.030, 0.005)	0.154736	0.563662	0.0858594	(-0.030, 0.005)
LPC (o-16:0)	Lognormal	-0.00918598	(-0.022, 0.003)	0.15474	0.563662	0.0792806	(-0.021, 0.004)
SM (d34:0) - ESI(-)	Lognormal	-0.00980282	(-0.023, 0.004)	0.155636	0.564099	0.101725	(-0.024, 0.003)
TG (60:12)	Lognormal	0.0255295	(-0.010, 0.061)	0.159482	0.57336	0.0864402	(-0.010, 0.062)
FA (14:1) (physeteric acid)	Lognormal	0.0128346	(-0.005, 0.031)	0.161071	0.576737	0.0792651	(-0.005, 0.030)
TG (54:5) B	Lognormal	0.00659598	(-0.003, 0.016)	0.162677	0.580151	0.0825111	(-0.002, 0.016)
Cholesterol	Lognormal	-0.00407068	(-0.010, 0.002)	0.163383	0.580335	0.083085	(-0.010, 0.002)
PC (40:7) B - ESI(+)	Lognormal	0.00639735	(-0.003, 0.015)	0.164815	0.580776	0.0764876	(-0.003, 0.015)
PE (34:2) - ESI(-)	Lognormal	-0.0184743	(-0.045, 0.008)	0.167788	0.582474	0.088332	(-0.046, 0.008)
PC (35:3)	Lognormal	-0.00528123	(-0.013, 0.002)	0.168432	0.582474	0.0786867	(-0.013, 0.002)
PC (40:5) B - ESI(+)	Lognormal	-0.00925386	(-0.022, 0.004)	0.169838	0.582474	0.085485	(-0.022, 0.004)
LPC (22:4)	Lognormal	-0.0165302	(-0.040, 0.007)	0.170482	0.582474	0.0743549	(-0.038, 0.008)
LPC (16:0) - ESI(+)	Lognormal	-0.00345941	(-0.008, 0.001)	0.170866	0.582474	0.0780659	(-0.008, 0.002)
LPE (22:6)	Lognormal	-0.0123132	(-0.030, 0.005)	0.171653	0.582474	0.0714366	(-0.031, 0.005)
PC (42:10)	Lognormal	0.0140034	(-0.006, 0.034)	0.171856	0.582474	0.0782482	(-0.007, 0.034)
PC (p-32:0)/PC (o-32:1) - ESI(-)	Lognormal	-0.0105262	(-0.026, 0.005)	0.173127	0.584549	0.0839796	(-0.025, 0.004)
AC (10:0)	Lognormal	-0.0193543	(-0.047, 0.008)	0.174284	0.586228	0.0833917	(-0.046, 0.009)
TG (56:5) A	Lognormal	0.00870612	(-0.004, 0.021)	0.178997	0.590786	0.0863249	(-0.004, 0.022)
TG (46:2)	Lognormal	-0.0207257	(-0.051, 0.009)	0.179082	0.590786	0.0830333	(-0.049, 0.011)
Ceramide (d42:2) B - ESI(-)	Lognormal	-0.0117851	(-0.029, 0.005)	0.179116	0.590786	0.0876525	(-0.029, 0.005)
SM (d44:2)	Lognormal	0.00961153	(-0.004, 0.024)	0.179631	0.590786	0.0723821	(-0.005, 0.023)
DG (38:5)	Lognormal	0.00771329	(-0.004, 0.019)	0.180336	0.590917	0.0751226	(-0.003, 0.019)
FA (22:0) (behenic acid)	Lognormal	-0.00839507	(-0.021, 0.004)	0.182261	0.593231	0.0732813	(-0.021, 0.004)
TG (58:6)	Lognormal	0.00721526	(-0.003, 0.018)	0.182379	0.593231	0.0868707	(-0.003, 0.018)
SM (d32:2) - ESI(-)	Lognormal	-0.0131989	(-0.033, 0.006)	0.184231	0.595846	0.0862547	(-0.033, 0.006)
TG (46:4) A	Lognormal	-0.0242944	(-0.060, 0.011)	0.184524	0.595846	0.0845711	(-0.060, 0.012)
TG (56:5) C	Lognormal	0.00723606	(-0.003, 0.018)	0.18628	0.598819	0.0853421	(-0.003, 0.018)
PE (34:1)	Lognormal	-0.01924	(-0.048, 0.009)	0.18894	0.598819	0.0760324	(-0.048, 0.010)
Ceramide (d34:1) - ESI(-)	Lognormal	-0.00526701	(-0.013, 0.003)	0.189092	0.598819	0.0759895	(-0.013, 0.002)
LPC (18:0) - ESI(+)	Lognormal	-0.00578005	(-0.014, 0.003)	0.189306	0.598819	0.0673917	(-0.014, 0.003)
TG (44:0)	Lognormal	-0.0219348	(-0.055, 0.011)	0.190496	0.598819	0.0741658	(-0.055, 0.010)
PC (34:3) A	Lognormal	-0.00619696	(-0.015, 0.003)	0.190824	0.598819	0.0742674	(-0.016, 0.003)
SM (d42:3) - ESI(-)	Lognormal	-0.00541684	(-0.014, 0.003)	0.191119	0.598819	0.0752148	(-0.013, 0.003)
CE (20:5)	Lognormal	0.0145806	(-0.007, 0.036)	0.191514	0.598819	0.0776971	(-0.007, 0.036)
TG (42:0)	Lognormal	-0.0231997	(-0.058, 0.012)	0.192595	0.599403	0.0749347	(-0.059, 0.012)
PC (p-38:5)/PC (o-38:6) B	Lognormal	-0.00567644	(-0.014, 0.003)	0.193051	0.599403	0.0761434	(-0.014, 0.003)
TG (49:2)	Lognormal	0.0129281	(-0.007, 0.032)	0.196499	0.605872	0.0850852	(-0.006, 0.032)
PC (36:3) B - ESI(+)	Lognormal	-0.00529917	(-0.013, 0.003)	0.198226	0.608878	0.0804354	(-0.013, 0.003)
PC (38:5) B - ESI(+)	Lognormal	0.00710199	(-0.004, 0.018)	0.200247	0.6104	0.07073	(-0.003, 0.018)
PC (p-38:4)/PC (o-38:5) A	Lognormal	-0.00439391	(-0.011, 0.002)	0.200717	0.6104	0.0717098	(-0.011, 0.002)
CE (14:0)	Lognormal	-0.0221411	(-0.056, 0.012)	0.203256	0.616011	0.0795138	(-0.059, 0.010)
PC (39:6)	Lognormal	0.00964742	(-0.005, 0.025)	0.206032	0.6223	0.0630517	(-0.006, 0.025)
PC (37:2) - ESI(-)	Lognormal	-0.0132702	(-0.034, 0.007)	0.210041	0.627796	0.0633554	(-0.033, 0.007)
PC (32:0) - ESI(-)	Lognormal	-0.00532129	(-0.014, 0.003)	0.213749	0.630595	0.0721447	(-0.014, 0.003)
TG (54:1)	Lognormal	-0.0133171	(-0.034, 0.008)	0.217922	0.635864	0.068802	(-0.034, 0.009)
SM (d42:2)	Lognormal	0.00448398	(-0.003, 0.012)	0.218256	0.635864	0.0648064	(-0.003, 0.012)
SM (d36:2) - ESI(-)	Lognormal	-0.00733414	(-0.019, 0.004)	0.219115	0.635864	0.0662254	(-0.020, 0.004)
PE (38:4)	Lognormal	-0.00660826	(-0.017, 0.004)	0.221949	0.641989	0.0547037	(-0.018, 0.004)
TG (60:6)	Lognormal	0.012814	(-0.008, 0.033)	0.226142	0.647787	0.0746146	(-0.008, 0.034)
PC (p-32:0)/PC (o-32:1) - ESI(+)	Lognormal	-0.00452536	(-0.012, 0.003)	0.233969	0.666778	0.0591204	(-0.012, 0.003)
GlcCer (d14:1(4E)/20:0(2OH))	Lognormal	-0.0112212	(-0.030, 0.007)	0.237774	0.670511	0.0653713	(-0.030, 0.007)
GlcCer (d41:1)	Lognormal	-0.00737599	(-0.020, 0.005)	0.246748	0.684915	0.0674002	(-0.019, 0.006)
PC (38:3) - ESI(+)	Lognormal	-0.00490204	(-0.013, 0.003)	0.247145	0.684915	0.0623755	(-0.013, 0.004)
TG (40:1)	Lognormal	-0.0226447	(-0.061, 0.016)	0.247386	0.684915	0.0613687	(-0.061, 0.018)
PC (35:2)	Lognormal	-0.00661221	(-0.018, 0.005)	0.248359	0.684915	0.0637771	(-0.018, 0.005)
Ceramide (d44:1)	Lognormal	-0.0143767	(-0.039, 0.010)	0.251089	0.68817	0.0553708	(-0.038, 0.010)
PC (38:5) A	Lognormal	0.00336328	(-0.002, 0.009)	0.253837	0.689417	0.0631802	(-0.002, 0.009)
SM (d32:0) - ESI(-)	Lognormal	-0.0313642	(-0.085, 0.022)	0.254074	0.689417	0.0626043	(-0.085, 0.023)
TG (56:9)	Lognormal	0.0107977	(-0.008, 0.029)	0.256607	0.691682	0.0612648	(-0.008, 0.029)
TG (48:3)	Lognormal	-0.0123004	(-0.034, 0.009)	0.257823	0.691682	0.062006	(-0.034, 0.007)
TG (54:6) B	Lognormal	-0.0194476	(-0.053, 0.014)	0.26182	0.697367	0.0675633	(-0.055, 0.012)
TG (48:5)	Lognormal	-0.017548	(-0.048, 0.013)	0.263775	0.697367	0.0628271	(-0.046, 0.014)
SM (d41:2) B - ESI(+)	Lognormal	-0.00463966	(-0.013, 0.003)	0.263869	0.697367	0.0524303	(-0.013, 0.003)
TG (42:3)	Lognormal	-0.0206254	(-0.058, 0.016)	0.276477	0.726367	0.0612989	(-0.055, 0.019)
PC 40:5e	Lognormal	-0.00489492	(-0.014, 0.004)	0.278684	0.730003	0.0556545	(-0.014, 0.004)
TG (58:2)	Lognormal	-0.0265038	(-0.075, 0.022)	0.286713	0.737438	0.0648667	(-0.077, 0.023)
PC (p-44:4)/PC (o-44:5) - ESI(-)	Lognormal	-0.00741799	(-0.021, 0.006)	0.287601	0.737438	0.0534123	(-0.021, 0.006)
LPC (16:1) - ESI(+)	Lognormal	-0.00553256	(-0.016, 0.005)	0.288092	0.737438	0.0604639	(-0.016, 0.005)
PC (p-42:3)/PC (o-42:4)	Lognormal	-0.00646715	(-0.019, 0.006)	0.29399	0.738854	0.0532059	(-0.019, 0.005)
SM (d41:3)	Lognormal	-0.00464315	(-0.013, 0.004)	0.294524	0.738854	0.0593511	(-0.014, 0.003)
PC (38:7)	Lognormal	0.00795189	(-0.007, 0.023)	0.296485	0.739559	0.051783	(-0.006, 0.023)
TG (48:4) B	Lognormal	-0.0187362	(-0.054, 0.016)	0.298105	0.739965	0.0568087	(-0.054, 0.015)
DG (36:4) B	Lognormal	0.0185296	(-0.016, 0.053)	0.298999	0.739965	0.0544927	(-0.015, 0.054)
Ceramide (d42:0)	Lognormal	-0.00772257	(-0.022, 0.007)	0.30095	0.739965	0.0479366	(-0.022, 0.006)
PE (p-40:5)/PE (o-40:6)	Lognormal	-0.0049631	(-0.014, 0.004)	0.302738	0.739965	0.0436334	(-0.014, 0.004)
PG (34:0)/PG (17:0/17:0)	Lognormal	-0.00843319	(-0.024, 0.008)	0.302841	0.739965	0.0554563	(-0.025, 0.007)
FA (18:2) (linoleic acid)	Lognormal	0.00422059	(-0.004, 0.012)	0.306468	0.742544	0.0549862	(-0.003, 0.012)
FA (20:1) (eicosenoic acid)	Lognormal	0.00520184	(-0.005, 0.015)	0.309302	0.742544	0.0526153	(-0.005, 0.015)
TG (42:1)	Lognormal	-0.0333462	(-0.098, 0.031)	0.313953	0.742544	0.0521798	(-0.098, 0.032)
DG (36:2)	Lognormal	0.00545131	(-0.005, 0.016)	0.314037	0.742544	0.0510518	(-0.005, 0.016)
TG (46:1)	Lognormal	-0.0160959	(-0.048, 0.015)	0.319074	0.742544	0.0543197	(-0.048, 0.016)
GlcCer (d40:1) - ESI(-)	Lognormal	-0.00554746	(-0.016, 0.005)	0.32002	0.742544	0.0547843	(-0.017, 0.005)
TG (50:4)	Lognormal	-0.00725514	(-0.022, 0.007)	0.322208	0.742544	0.0489468	(-0.021, 0.007)
PC (28:0)	Lognormal	-0.0192365	(-0.057, 0.019)	0.322502	0.742544	0.0570149	(-0.059, 0.016)
GlcCer (d42:2) - ESI(-)	Lognormal	0.00612651	(-0.006, 0.018)	0.322772	0.742544	0.0499111	(-0.006, 0.018)
TG (44:1)	Lognormal	-0.0207628	(-0.062, 0.021)	0.328012	0.747003	0.0497082	(-0.064, 0.020)
PC (36:1) - ESI(-)	Lognormal	-0.00409893	(-0.012, 0.004)	0.332295	0.747003	0.0468392	(-0.012, 0.004)
FA (18:3) (linolenic acid)	Lognormal	0.0059597	(-0.006, 0.018)	0.33276	0.747003	0.0498366	(-0.006, 0.018)
AC (8:0)	Lognormal	-0.0140266	(-0.042, 0.014)	0.333123	0.747003	0.0540515	(-0.042, 0.016)
TG (54:7) A	Lognormal	-0.0103287	(-0.031, 0.011)	0.337538	0.751073	0.05005	(-0.033, 0.011)
Ceramide (d42:2) A - ESI(-)	Lognormal	-0.00454485	(-0.014, 0.005)	0.338321	0.751073	0.0474285	(-0.014, 0.005)
PC (p-36:1)/PC (o-36:2) B	Lognormal	-0.00701258	(-0.022, 0.008)	0.345799	0.75633	0.0480811	(-0.023, 0.007)
PE (36:4) - ESI(-)	Lognormal	-0.012257	(-0.038, 0.013)	0.349703	0.759651	0.0477031	(-0.040, 0.012)
TG (40:0)	Lognormal	-0.0143434	(-0.044, 0.016)	0.352084	0.759651	0.0435	(-0.044, 0.017)
TG (50:1)	Lognormal	-0.00798056	(-0.025, 0.009)	0.352388	0.759651	0.0522765	(-0.025, 0.008)
TG (46:3) A	Lognormal	-0.0191496	(-0.059, 0.021)	0.352707	0.759651	0.0527034	(-0.060, 0.022)
PC (p-42:5)/PC (o-42:6) A	Lognormal	-0.00569782	(-0.018, 0.006)	0.353934	0.759651	0.049948	(-0.017, 0.007)
SM (d41:1) - ESI(+)	Lognormal	-0.00345389	(-0.011, 0.004)	0.35575	0.761219	0.0446588	(-0.011, 0.004)
PE (34:2) - ESI(+)	Lognormal	-0.0310778	(-0.098, 0.035)	0.360828	0.763596	0.0524429	(-0.101, 0.034)
PC (38:4) B - ESI(+)	Lognormal	-0.00434368	(-0.014, 0.005)	0.361679	0.763596	0.0479456	(-0.014, 0.005)
PC (o-32:0) - ESI(-)	Lognormal	-0.00572717	(-0.018, 0.007)	0.363538	0.763596	0.0466463	(-0.018, 0.006)
TG (46:4) B	Lognormal	-0.0195957	(-0.062, 0.023)	0.365344	0.763596	0.0474646	(-0.060, 0.023)
TG (64:3)	Lognormal	-0.0100592	(-0.032, 0.012)	0.36632	0.763596	0.0533979	(-0.033, 0.011)
TG (42:2)	Lognormal	-0.036715	(-0.117, 0.043)	0.370379	0.766658	0.0480956	(-0.117, 0.045)
LPC (20:5)	Lognormal	0.0118463	(-0.014, 0.038)	0.371999	0.767054	0.0468452	(-0.013, 0.038)
PE (36:1) - ESI(+)	Lognormal	-0.00955371	(-0.030, 0.011)	0.372298	0.767054	0.0466175	(-0.032, 0.011)
SM (d40:2) A - ESI(+)	Lognormal	-0.00500298	(-0.016, 0.006)	0.375318	0.768275	0.0511316	(-0.017, 0.005)
TG (51:2)	Lognormal	0.00616195	(-0.008, 0.020)	0.378414	0.768275	0.0486795	(-0.007, 0.020)
PC (35:2) A	Lognormal	0.00390889	(-0.005, 0.013)	0.378573	0.768275	0.0473225	(-0.005, 0.012)
TG (53:3)	Lognormal	0.00488421	(-0.006, 0.016)	0.380735	0.768275	0.0492146	(-0.006, 0.016)
SM (d40:2) A - ESI(-)	Lognormal	-0.00764055	(-0.025, 0.009)	0.381542	0.768275	0.0540128	(-0.024, 0.009)
TG (50:5)	Lognormal	-0.00901951	(-0.029, 0.011)	0.385632	0.771264	0.0440333	(-0.030, 0.011)
CE (22:6)	Lognormal	0.00492274	(-0.006, 0.016)	0.387411	0.772435	0.0429398	(-0.006, 0.017)
GlcCer (d42:1) - ESI(-)	Lognormal	-0.00461561	(-0.015, 0.006)	0.387957	0.772435	0.046882	(-0.016, 0.005)
PC (o-32:0) - ESI(+)	Lognormal	-0.00325485	(-0.011, 0.004)	0.390964	0.77668	0.0464628	(-0.011, 0.004)
PC (37:4) - ESI(-)	Lognormal	-0.00576526	(-0.019, 0.008)	0.395704	0.780857	0.0430399	(-0.019, 0.007)
PC (36:5) C	Lognormal	0.00786285	(-0.011, 0.027)	0.423591	0.817714	0.0432269	(-0.010, 0.027)
TG (52:2)	Lognormal	0.0027782	(-0.004, 0.010)	0.424547	0.817783	0.0442761	(-0.004, 0.010)
AC (14:1)	Lognormal	-0.00856964	(-0.030, 0.012)	0.426299	0.81938	0.0413232	(-0.029, 0.013)
SM (d39:2)	Lognormal	-0.0033649	(-0.012, 0.005)	0.430558	0.822227	0.0403478	(-0.011, 0.005)
PC (32:1) - ESI(-)	Lognormal	-0.00661262	(-0.023, 0.010)	0.434817	0.828027	0.0485602	(-0.024, 0.009)
FA (20:3) (homo-gamma-linolenic acid)	Lognormal	0.00350124	(-0.005, 0.012)	0.437283	0.828929	0.0392065	(-0.005, 0.013)
PC (40:4) - ESI(+)	Lognormal	-0.00453432	(-0.016, 0.007)	0.438735	0.828929	0.0410096	(-0.016, 0.008)
TG (53:2)	Lognormal	0.00491891	(-0.008, 0.018)	0.45543	0.847875	0.0446122	(-0.009, 0.018)
PC (35:4) - ESI(-)	Lognormal	-0.00652922	(-0.024, 0.011)	0.455791	0.847875	0.0389961	(-0.024, 0.010)
Ceramide (d34:0)	Lognormal	-0.00466142	(-0.017, 0.008)	0.457697	0.847875	0.035759	(-0.017, 0.008)
TG (58:10)	Lognormal	0.00682406	(-0.011, 0.025)	0.45783	0.847875	0.0407189	(-0.011, 0.025)
CE (22:2)	Lognormal	0.0131378	(-0.022, 0.048)	0.459383	0.847875	0.0406795	(-0.022, 0.047)
PC (34:1)	Lognormal	0.00132507	(-0.002, 0.005)	0.464503	0.848722	0.0407781	(-0.002, 0.005)
TG (58:4)	Lognormal	0.00797672	(-0.014, 0.030)	0.478107	0.855746	0.0425575	(-0.014, 0.031)
TG (52:4)	Lognormal	-0.00325422	(-0.012, 0.006)	0.478709	0.855746	0.0398436	(-0.012, 0.006)
LPC (15:0)	Lognormal	-0.00485535	(-0.018, 0.009)	0.481193	0.855746	0.0411876	(-0.018, 0.009)
SM (d37:1)	Lognormal	-0.0072446	(-0.027, 0.013)	0.481259	0.855746	0.0426388	(-0.027, 0.013)
PC (37:3)	Lognormal	-0.00467221	(-0.018, 0.008)	0.485908	0.855746	0.0422457	(-0.018, 0.008)
Ceramide (d42:2) A - ESI (+)	Lognormal	0.00266476	(-0.005, 0.010)	0.486654	0.855746	0.0384393	(-0.005, 0.010)
TG (48:1)	Lognormal	-0.00701104	(-0.027, 0.013)	0.48852	0.855746	0.0393528	(-0.028, 0.013)
PC (33:0)	Lognormal	-0.00666373	(-0.025, 0.012)	0.488737	0.855746	0.0380347	(-0.025, 0.012)
TG (56:3)	Lognormal	0.00653703	(-0.012, 0.025)	0.488789	0.855746	0.0408014	(-0.012, 0.025)
SM (d36:3) - ESI(+)	Lognormal	-0.00411259	(-0.016, 0.008)	0.49299	0.856702	0.0373559	(-0.016, 0.007)
TG (56:7) A	Lognormal	0.0133091	(-0.025, 0.052)	0.497448	0.861818	0.043619	(-0.024, 0.050)
SM (d43:1) - ESI(+)	Lognormal	-0.00493421	(-0.019, 0.009)	0.501908	0.865425	0.0407413	(-0.019, 0.010)
DG (36:4) A	Lognormal	-0.00562063	(-0.022, 0.011)	0.504115	0.867196	0.0421131	(-0.022, 0.011)
FA (20:4) (arachidonic acid)	Lognormal	-0.00234368	(-0.009, 0.005)	0.514622	0.878815	0.0374838	(-0.009, 0.005)
TG (62:1)	Lognormal	-0.00926828	(-0.037, 0.019)	0.520492	0.883302	0.0396837	(-0.039, 0.018)
TG (48:2)	Lognormal	-0.0069769	(-0.028, 0.014)	0.521695	0.883302	0.0404998	(-0.029, 0.014)
TG (54:3)	Lognormal	0.00329575	(-0.007, 0.013)	0.52248	0.883302	0.0396822	(-0.007, 0.013)
PC (p-42:4)/PC (o-42:5) - ESI(-)	Lognormal	-0.00576452	(-0.023, 0.012)	0.523468	0.883302	0.0386472	(-0.023, 0.012)
PC (35:4) - ESI(+)	Lognormal	-0.00357952	(-0.015, 0.007)	0.525003	0.883302	0.0395561	(-0.014, 0.008)
TG (56:1)	Lognormal	-0.00795249	(-0.033, 0.017)	0.53311	0.890438	0.0380158	(-0.033, 0.017)
PC (42:5)	Lognormal	0.00436498	(-0.009, 0.018)	0.534576	0.890625	0.0384687	(-0.009, 0.018)
PC (33:1) - ESI(+)	Lognormal	0.0029712	(-0.006, 0.012)	0.53729	0.891199	0.0398522	(-0.007, 0.012)
DG (32:0)	Lognormal	0.00492474	(-0.011, 0.021)	0.538985	0.891199	0.039724	(-0.010, 0.021)
TG (59:2)	Lognormal	-0.00747899	(-0.031, 0.016)	0.539596	0.891199	0.039853	(-0.031, 0.017)
Ceramide (d40:0)	Lognormal	-0.00809149	(-0.034, 0.018)	0.542264	0.891199	0.034346	(-0.036, 0.016)
LPC (20:1) - ESI(+)	Lognormal	-0.00830593	(-0.035, 0.018)	0.542904	0.891199	0.0399022	(-0.035, 0.020)
LPC (18:1) - ESI(+)	Lognormal	-0.00313027	(-0.013, 0.007)	0.544747	0.891199	0.0382512	(-0.012, 0.008)
FA (15:0) (pentadecylic acid)	Lognormal	-0.00275426	(-0.012, 0.006)	0.545859	0.891199	0.0382805	(-0.012, 0.005)
SM (d34:1) - ESI(+)	Lognormal	-0.00139921	(-0.006, 0.003)	0.546064	0.891199	0.0420899	(-0.006, 0.003)
Ceramide (d36:1) - ESI(-)	Lognormal	-0.00581739	(-0.025, 0.013)	0.547824	0.891199	0.0380492	(-0.025, 0.013)
PC (p-34:1)/PC (o-34:2) B	Lognormal	-0.00603153	(-0.026, 0.014)	0.55086	0.891199	0.038746	(-0.026, 0.013)
TG (49:0)	Lognormal	-0.00618493	(-0.027, 0.014)	0.553421	0.891199	0.0389664	(-0.026, 0.015)
PC (32:0) - ESI(+)	Lognormal	0.00156262	(-0.004, 0.007)	0.553674	0.891199	0.0361309	(-0.003, 0.007)
PC (p-40:6)/PC (o-40:7) A	Lognormal	0.00371974	(-0.009, 0.016)	0.553697	0.891199	0.0322708	(-0.009, 0.015)
LPC (20:1) - ESI(-)	Lognormal	-0.00473782	(-0.020, 0.011)	0.554597	0.891199	0.0396943	(-0.020, 0.011)
TG (53:1)	Lognormal	-0.00811029	(-0.036, 0.019)	0.565211	0.899475	0.0360734	(-0.036, 0.019)
SM (d41:2) - ESI(-)	Lognormal	-0.00388023	(-0.017, 0.010)	0.570984	0.900866	0.0359943	(-0.017, 0.010)
PC (p-42:5)/PC (o-42:6)	Lognormal	-0.00792679	(-0.035, 0.019)	0.57179	0.900866	0.0375158	(-0.036, 0.019)
PC (38:5) A - ESI(-)	Lognormal	-0.00265041	(-0.012, 0.007)	0.571831	0.900866	0.0405798	(-0.011, 0.007)
FA (20:2) (eicosadienoic acid)	Lognormal	0.00310899	(-0.008, 0.014)	0.572048	0.900866	0.0361148	(-0.007, 0.015)
PC (35:2) B	Lognormal	-0.00175502	(-0.008, 0.004)	0.579349	0.906505	0.0336321	(-0.008, 0.005)
SM (d43:2) - ESI(+)	Lognormal	0.00438141	(-0.011, 0.020)	0.583461	0.907379	0.039105	(-0.012, 0.019)
PC (38:4) C - ESI(+)	Lognormal	-0.00154539	(-0.007, 0.004)	0.58564	0.908933	0.0379337	(-0.007, 0.004)
TG (46:3) B	Lognormal	-0.00951329	(-0.045, 0.026)	0.600832	0.915037	0.036057	(-0.046, 0.025)
AC (16:0)	Lognormal	-0.00266239	(-0.013, 0.007)	0.601925	0.915037	0.0392747	(-0.013, 0.007)
GlcCer (d40:1) - ESI(+)	Lognormal	-0.00332876	(-0.016, 0.009)	0.604625	0.915037	0.0339667	(-0.016, 0.009)
SM (d32:2) - ESI(+)	Lognormal	-0.00294012	(-0.014, 0.008)	0.606056	0.915037	0.0335071	(-0.014, 0.008)
PC (39:4)	Lognormal	0.00275811	(-0.008, 0.013)	0.606716	0.915037	0.0350123	(-0.008, 0.013)
Ceramide (d34:1) - ESI(+)	Lognormal	0.00216296	(-0.006, 0.010)	0.61111	0.915037	0.0370724	(-0.006, 0.011)
PE (p-36:5)/PE (o-36:6)	Lognormal	-0.0140434	(-0.068, 0.040)	0.612745	0.915037	0.0342762	(-0.064, 0.044)
TG (58:5)	Lognormal	-0.00448465	(-0.022, 0.013)	0.617489	0.915037	0.0363371	(-0.022, 0.014)
TG (51:5)	Lognormal	-0.00466936	(-0.023, 0.014)	0.618586	0.915037	0.0405132	(-0.022, 0.013)
FA (17:0) (margaric acid)	Lognormal	0.00154767	(-0.005, 0.008)	0.622874	0.915037	0.0368097	(-0.005, 0.008)
SM (d34:2) - ESI(+)	Lognormal	-0.00147535	(-0.007, 0.004)	0.623162	0.915037	0.0342524	(-0.007, 0.004)
PC (p-44:4)/PC (o-44:5) - ESI(+)	Lognormal	0.00288317	(-0.009, 0.014)	0.62592	0.915037	0.0346558	(-0.009, 0.014)
FA (22:6) (docosahexaenoic acid)	Lognormal	0.00348356	(-0.011, 0.018)	0.628715	0.915037	0.0352876	(-0.009, 0.018)
TG (58:3)	Lognormal	0.00666131	(-0.020, 0.034)	0.629828	0.915037	0.0383348	(-0.021, 0.034)
PC (36:5) B	Lognormal	0.00531877	(-0.016, 0.027)	0.630373	0.915037	0.0393448	(-0.017, 0.027)
TG (60:1)	Lognormal	-0.00682188	(-0.035, 0.021)	0.633505	0.917704	0.0384176	(-0.034, 0.023)
AC (18:1)	Lognormal	-0.00282098	(-0.015, 0.009)	0.63871	0.920172	0.0339814	(-0.014, 0.009)
CE (18:0)	Lognormal	0.00483582	(-0.016, 0.025)	0.643868	0.922185	0.0358496	(-0.015, 0.026)
TG (54:2)	Lognormal	0.00326389	(-0.011, 0.017)	0.647149	0.924278	0.0357508	(-0.010, 0.018)
TG (52:1)	Lognormal	-0.0043966	(-0.023, 0.014)	0.647411	0.924278	0.0351308	(-0.023, 0.015)
PC (p-38:6)/PC (o-38:7)	Lognormal	-0.00311155	(-0.017, 0.010)	0.654598	0.927086	0.033843	(-0.016, 0.012)
TG (50:2)	Lognormal	0.00240038	(-0.008, 0.013)	0.66341	0.932276	0.0321407	(-0.008, 0.013)
TG (57:1)	Lognormal	-0.00409543	(-0.023, 0.014)	0.663763	0.932276	0.0363589	(-0.024, 0.013)
LPC (17:1)	Lognormal	0.0030889	(-0.011, 0.017)	0.663869	0.932276	0.0355062	(-0.010, 0.018)
PC (p-44:5)/PC (o-44:6)	Lognormal	0.00313963	(-0.011, 0.017)	0.665525	0.932276	0.0361154	(-0.010, 0.018)
SM (d34:0) - ESI(+)	Lognormal	-0.00166242	(-0.009, 0.006)	0.665602	0.932276	0.0360757	(-0.009, 0.005)
PC (38:5) B - ESI(-)	Lognormal	0.00364316	(-0.013, 0.020)	0.667696	0.932276	0.0379672	(-0.012, 0.020)
LPC (p-18:0)/LPC (o-18:1)	Lognormal	-0.00294309	(-0.017, 0.011)	0.677378	0.932355	0.0370087	(-0.017, 0.011)
PC (37:4) - ESI(+)	Lognormal	0.00258962	(-0.010, 0.015)	0.679395	0.932355	0.0365364	(-0.011, 0.014)
TG (54:8)	Lognormal	0.00536572	(-0.020, 0.031)	0.680756	0.932355	0.037422	(-0.022, 0.029)
PC (40:6) B	Lognormal	0.00259336	(-0.010, 0.015)	0.684913	0.932355	0.0339524	(-0.009, 0.016)
TG (53:4)	Lognormal	0.00249421	(-0.010, 0.015)	0.68613	0.932355	0.0375807	(-0.010, 0.014)
LPC (20:0)	Lognormal	-0.00332491	(-0.019, 0.013)	0.68614	0.932355	0.0345548	(-0.019, 0.014)
TG (58:1)	Lognormal	-0.00528738	(-0.031, 0.021)	0.690093	0.932355	0.0350056	(-0.029, 0.023)
PE (36:4) - ESI(+)	Lognormal	-0.00425055	(-0.025, 0.017)	0.691149	0.932355	0.0337955	(-0.025, 0.017)
PC (p-40:7)/PC (o-40:8)	Lognormal	-0.00774511	(-0.046, 0.031)	0.692966	0.932355	0.0331663	(-0.049, 0.029)
Ceramide (d36:1) - ESI(+)	Lognormal	0.0022813	(-0.009, 0.014)	0.694907	0.932642	0.03616	(-0.008, 0.014)
TG (54:4)	Lognormal	0.00212917	(-0.009, 0.013)	0.69528	0.932642	0.0357957	(-0.009, 0.012)
PC (31:1)	Lognormal	-0.00681649	(-0.041, 0.028)	0.698242	0.935201	0.0373107	(-0.040, 0.029)
PE (38:6) - ESI(-)	Lognormal	-0.0049926	(-0.031, 0.021)	0.703989	0.935648	0.0353986	(-0.029, 0.022)
LPC (22:5) - ESI(+)	Lognormal	0.00366765	(-0.015, 0.023)	0.706966	0.935648	0.0337568	(-0.014, 0.023)
PC (38:4) A - ESI(+)	Lognormal	-0.00175483	(-0.011, 0.007)	0.707651	0.935648	0.037518	(-0.011, 0.008)
TG (52:5)	Lognormal	0.00237653	(-0.010, 0.015)	0.708099	0.935648	0.0380543	(-0.011, 0.015)
PC (34:0) - ESI(+)	Lognormal	-0.00105218	(-0.007, 0.004)	0.708407	0.935648	0.030485	(-0.006, 0.005)
TG (51:3)	Lognormal	0.0022723	(-0.010, 0.014)	0.714261	0.935648	0.0344706	(-0.010, 0.015)
TG (59:3)	Lognormal	0.00404648	(-0.018, 0.026)	0.716599	0.935648	0.0354806	(-0.018, 0.024)
Gal-Gal-Cer (d18:1/16:0)/Lactosylceramide (d18:1/16:0)	Lognormal	0.00164621	(-0.007, 0.011)	0.716611	0.935648	0.0308504	(-0.007, 0.011)
PC 40:6e	Lognormal	0.0017319	(-0.008, 0.011)	0.720301	0.935648	0.0352815	(-0.008, 0.011)
TG (52:6)	Lognormal	-0.00332575	(-0.022, 0.015)	0.725535	0.935648	0.0333864	(-0.021, 0.016)
TG (48:6)	Lognormal	0.0041549	(-0.019, 0.028)	0.728848	0.935648	0.0365002	(-0.018, 0.028)
DG (34:1)	Lognormal	-0.00416893	(-0.028, 0.020)	0.73086	0.935648	0.0326324	(-0.027, 0.020)
FA (14:0) (myristic acid)	Lognormal	0.0014601	(-0.007, 0.010)	0.731799	0.935648	0.035909	(-0.007, 0.010)
PE (36:1) - ESI(-)	Lognormal	-0.00456949	(-0.031, 0.022)	0.732762	0.935648	0.0360161	(-0.030, 0.023)
PC (36:1) - ESI(+)	Lognormal	0.00100431	(-0.005, 0.007)	0.733171	0.935648	0.035901	(-0.005, 0.007)
TAG (58:7)/TAG (18:1/18:1/22:5)	Lognormal	0.00226651	(-0.011, 0.015)	0.73434	0.935648	0.0353597	(-0.012, 0.014)
TG (50:3) B	Lognormal	-0.0129825	(-0.088, 0.062)	0.734818	0.935648	0.0349189	(-0.084, 0.070)
TG (56:10)	Lognormal	0.00528227	(-0.026, 0.036)	0.73948	0.935648	0.0321679	(-0.027, 0.037)
SM (d41:2) A - ESI(+)	Lognormal	0.00172149	(-0.008, 0.012)	0.741194	0.935648	0.0328322	(-0.009, 0.012)
LPC (22:5) - ESI(-)	Lognormal	-0.00548157	(-0.038, 0.027)	0.741453	0.935648	0.0313778	(-0.037, 0.026)
TG (54:9)	Lognormal	0.0094451	(-0.047, 0.066)	0.741887	0.935648	0.0332788	(-0.049, 0.064)
FA (20:3) (eicosatrienoic acid)	Lognormal	0.00243325	(-0.012, 0.017)	0.747386	0.935648	0.0365295	(-0.013, 0.016)
SM (d42:0) - ESI(-)	Lognormal	-0.00193247	(-0.014, 0.010)	0.74895	0.935648	0.031455	(-0.013, 0.011)
SM (d42:3) - ESI(+)	Lognormal	0.00104548	(-0.005, 0.008)	0.753457	0.93618	0.0289558	(-0.005, 0.008)
CE (20:4)	Lognormal	-0.00142683	(-0.011, 0.008)	0.75921	0.938894	0.0332749	(-0.011, 0.007)
PC 38:7e	Lognormal	-0.00245652	(-0.019, 0.014)	0.776179	0.947232	0.0345546	(-0.020, 0.014)
Ceramide (d40:2)	Lognormal	0.00567345	(-0.034, 0.046)	0.780685	0.949406	0.0367365	(-0.033, 0.046)
TG (51:4)	Lognormal	-0.00205116	(-0.017, 0.013)	0.785589	0.950303	0.0352218	(-0.017, 0.013)
PC (p-40:4)/PC (o-40:5) - ESI(+)	Lognormal	-0.00124312	(-0.010, 0.008)	0.788619	0.950303	0.0336001	(-0.010, 0.008)
TG (57:2)	Lognormal	-0.00222091	(-0.018, 0.014)	0.789019	0.950303	0.0329706	(-0.018, 0.015)
DG (34:3)	Lognormal	0.00249302	(-0.016, 0.021)	0.794014	0.950303	0.030002	(-0.015, 0.022)
TG (55:1)	Lognormal	-0.00280128	(-0.024, 0.018)	0.794804	0.950303	0.0340284	(-0.024, 0.018)
TG (62:2)	Lognormal	-0.0040762	(-0.035, 0.027)	0.796682	0.950303	0.0339877	(-0.034, 0.029)
SM (d38:0)	Lognormal	-0.0078348	(-0.068, 0.052)	0.799235	0.950303	0.0342072	(-0.069, 0.053)
PC (36:6)	Lognormal	-0.00237073	(-0.021, 0.016)	0.801161	0.950303	0.030802	(-0.022, 0.015)
TG (54:6) A	Lognormal	-0.00192913	(-0.018, 0.014)	0.813865	0.950303	0.0329165	(-0.018, 0.015)
CE (18:1)	Lognormal	-0.0014967	(-0.014, 0.011)	0.81414	0.950303	0.0362609	(-0.014, 0.011)
Ceramide (d34:2)	Lognormal	-0.0012504	(-0.012, 0.009)	0.81744	0.950303	0.0342353	(-0.012, 0.010)
SM (d40:0)	Lognormal	0.00143283	(-0.011, 0.014)	0.820515	0.950303	0.033651	(-0.011, 0.014)
PC (36:4) C - ESI(+)	Lognormal	-0.000595776	(-0.006, 0.005)	0.824256	0.950303	0.0340064	(-0.006, 0.005)
TG (50:6)	Lognormal	0.00298177	(-0.024, 0.030)	0.826046	0.950303	0.0324469	(-0.022, 0.030)
PC (40:8) - ESI(+)	Lognormal	-0.000974498	(-0.010, 0.008)	0.831225	0.950303	0.0296635	(-0.010, 0.008)
DG (32:1)	Lognormal	-0.00242211	(-0.025, 0.020)	0.831816	0.950303	0.0329656	(-0.025, 0.021)
SM (d33:1) - ESI(+)	Lognormal	-0.00104792	(-0.011, 0.009)	0.832392	0.950303	0.0334022	(-0.010, 0.009)
TG (64:2)	Lognormal	-0.00333239	(-0.034, 0.028)	0.83253	0.950303	0.0343184	(-0.035, 0.027)
PC (16:0/9:0(CHO))	Lognormal	-0.00220176	(-0.023, 0.018)	0.833516	0.950303	0.027738	(-0.024, 0.016)
TG (46:5)	Lognormal	0.00459629	(-0.039, 0.048)	0.835387	0.950303	0.0346635	(-0.038, 0.048)
SM (d38:2) - ESI(+)	Lognormal	-0.000660067	(-0.007, 0.006)	0.836929	0.950303	0.0320217	(-0.007, 0.006)
DG (36:5)	Lognormal	-0.00212443	(-0.023, 0.018)	0.839193	0.950303	0.0312896	(-0.022, 0.019)
DG (34:2)	Lognormal	0.00119483	(-0.011, 0.013)	0.84336	0.952572	0.028292	(-0.010, 0.013)
TG (55:2)	Lognormal	0.00174633	(-0.016, 0.019)	0.844228	0.952572	0.0274603	(-0.016, 0.019)
SM (d36:0) - ESI(-)	Lognormal	0.00268688	(-0.025, 0.030)	0.848753	0.956462	0.0354528	(-0.026, 0.030)
CE (16:0)	Lognormal	0.00251644	(-0.024, 0.029)	0.849864	0.956501	0.0331605	(-0.024, 0.030)
PC (35:1) - ESI(-)	Lognormal	0.00127713	(-0.013, 0.015)	0.857748	0.96326	0.0319882	(-0.013, 0.015)
TG (60:2)	Lognormal	-0.00364721	(-0.044, 0.037)	0.859636	0.96326	0.0330196	(-0.047, 0.036)
FA (24:1) (nervonic acid)	Lognormal	0.000828125	(-0.009, 0.010)	0.864548	0.96326	0.0297013	(-0.009, 0.010)
PC (p-40:6)/PC (o-40:7) B	Lognormal	-0.00128285	(-0.017, 0.014)	0.869465	0.96326	0.030923	(-0.017, 0.014)
PC (40:7) - ESI(-)	Lognormal	-0.00152544	(-0.020, 0.017)	0.869711	0.96326	0.0330906	(-0.019, 0.017)
TG (62:3)	Lognormal	-0.00292091	(-0.038, 0.032)	0.87111	0.96326	0.0292976	(-0.037, 0.033)
LPC (22:6)	Lognormal	0.00113994	(-0.013, 0.015)	0.871542	0.96326	0.0297243	(-0.013, 0.016)
GlcCer (d42:1) - ESI(+)	Lognormal	0.000766528	(-0.009, 0.010)	0.875255	0.96326	0.0287986	(-0.009, 0.010)
DG (36:3)	Lognormal	0.000848641	(-0.010, 0.012)	0.877154	0.96326	0.0314444	(-0.010, 0.011)
PC (42:6)	Lognormal	0.00194674	(-0.023, 0.027)	0.877411	0.96326	0.0332486	(-0.022, 0.028)
PC (p-36:5)/PC (o-36:6)	Lognormal	0.0015949	(-0.019, 0.022)	0.877565	0.96326	0.0349035	(-0.019, 0.021)
TG (56:4)	Lognormal	0.000977668	(-0.012, 0.014)	0.879131	0.963789	0.0347779	(-0.012, 0.014)
TG (52:3)	Lognormal	0.000410088	(-0.006, 0.006)	0.891983	0.971878	0.0325311	(-0.006, 0.007)
FA (12:0) (lauric acid)	Lognormal	-0.00111588	(-0.017, 0.015)	0.893275	0.97208	0.0310409	(-0.018, 0.015)
PC (p-38:5)/PC (o-38:6) A	Lognormal	-0.00086655	(-0.015, 0.013)	0.901324	0.974879	0.0323447	(-0.015, 0.013)
CE (16:1)	Lognormal	0.000859631	(-0.013, 0.015)	0.902814	0.974959	0.0311917	(-0.013, 0.015)
SM (d41:1) - ESI(-)	Lognormal	0.00587926	(-0.090, 0.102)	0.904228	0.974959	0.0350432	(-0.092, 0.098)
PC (32:1) - ESI(+)	Lognormal	-0.00064595	(-0.012, 0.011)	0.910836	0.97566	0.0323936	(-0.011, 0.010)
SM (d36:2) - ESI(+)	Lognormal	-0.00032694	(-0.007, 0.006)	0.92058	0.982492	0.0326143	(-0.007, 0.006)
PC (40:6) A	Lognormal	-0.000504442	(-0.012, 0.011)	0.929184	0.984518	0.0336222	(-0.012, 0.011)
TG (60:3)	Lognormal	0.00129701	(-0.029, 0.032)	0.933965	0.986811	0.0352333	(-0.031, 0.030)
GlcCer (d34:1)	Lognormal	-0.000851528	(-0.022, 0.020)	0.935743	0.986811	0.0327882	(-0.021, 0.020)
TG (44:2)	Lognormal	-0.00297942	(-0.077, 0.071)	0.937477	0.986811	0.0356018	(-0.079, 0.068)
DG (36:1)	Lognormal	0.000610953	(-0.016, 0.017)	0.941565	0.986823	0.0316684	(-0.015, 0.017)
SM (d32:0) - ESI(+)	Lognormal	0.00057885	(-0.015, 0.016)	0.9422	0.986823	0.0313865	(-0.014, 0.018)
PC (33:1) - ESI(-)	Lognormal	-0.000760893	(-0.021, 0.020)	0.942371	0.986823	0.0352466	(-0.022, 0.022)
TG (50:3) A	Lognormal	0.00047254	(-0.013, 0.014)	0.944748	0.988146	0.0333189	(-0.013, 0.015)
PE (38:6) - ESI(+)	Lognormal	0.000955258	(-0.028, 0.030)	0.948907	0.990262	0.0325095	(-0.030, 0.029)
PC (p-40:4)/PC (o-40:5) - ESI(-)	Lognormal	0.000364174	(-0.013, 0.014)	0.957678	0.990262	0.0331827	(-0.013, 0.014)
TG (49:1)	Lognormal	0.000522136	(-0.021, 0.022)	0.962038	0.990262	0.0331815	(-0.020, 0.022)
PC (38:6) - ESI(-)	Lognormal	0.000264907	(-0.012, 0.012)	0.965018	0.990262	0.0336828	(-0.011, 0.012)
TG (56:2)	Lognormal	-0.000447939	(-0.022, 0.021)	0.967173	0.990262	0.0319529	(-0.021, 0.021)
FA (10:0) (capric acid)	Lognormal	0.00049278	(-0.024, 0.025)	0.96899	0.990262	0.0285933	(-0.022, 0.027)
PC (31:0)	Lognormal	-0.00023994	(-0.013, 0.012)	0.969727	0.990262	0.0332469	(-0.013, 0.013)
PC (p-38:5)/PC (o-38:6)	Lognormal	-0.000653869	(-0.038, 0.036)	0.972327	0.990262	0.0358547	(-0.036, 0.034)
SM (d42:0) - ESI(+)	Lognormal	-0.000433249	(-0.026, 0.025)	0.973414	0.990262	0.0317022	(-0.026, 0.025)
PC (36:4) B - ESI(+)	Lognormal	0.000208506	(-0.012, 0.013)	0.974277	0.990262	0.0320017	(-0.012, 0.013)
PC (40:5) A - ESI(-)	Lognormal	-0.000245017	(-0.015, 0.015)	0.97465	0.990262	0.0309446	(-0.016, 0.015)
TG (49:3)	Lognormal	0.000306309	(-0.021, 0.021)	0.977158	0.991567	0.0301963	(-0.021, 0.022)
PC (p-42:5)/PC (o-42:6) B	Lognormal	0.000180056	(-0.014, 0.014)	0.980079	0.991567	0.0350955	(-0.014, 0.014)
TG (60:4)	Lognormal	0.000389914	(-0.030, 0.031)	0.980193	0.991567	0.0326437	(-0.030, 0.032)
TG (53:5)	Lognormal	0.00013102	(-0.015, 0.015)	0.986337	0.993539	0.033364	(-0.016, 0.014)
TG (54:5) A	Lognormal	-7.52336e-05	(-0.012, 0.012)	0.990183	0.993539	0.0313222	(-0.012, 0.012)
PC (p-42:4)/PC (o-42:5) - ESI(+)	Lognormal	-5.63268e-05	(-0.011, 0.011)	0.991846	0.994085	0.0314091	(-0.011, 0.011)
SM (d36:1) - ESI(+)	Lognormal	-2.48033e-05	(-0.006, 0.006)	0.993971	0.995091	0.0333365	(-0.007, 0.006)
Oxylipins (OL)
Resolvin D1	Gamma	-0.528123	(-0.846, -0.210)	0.00196829	0.134449	6.63487	(-0.797, -0.224)
12-Hydroxy-5,8,10,14,17-eicosapentaenoic acid	Gamma	0.454379	(0.092, 0.819)	0.0105735	0.187678	3.13353	(0.169, 0.724)
11,12-Epoxyeicosa-5,8,14-trienoic acid	Gamma	0.316944	(0.056, 0.578)	0.0177715	0.213258	0.442432	(0.067, 0.588)
Prostaglandin F2a	Gamma	-0.293494	(-0.560, -0.026)	0.0261713	0.247235	0.238967	(-0.577, 0.001)
9,11,15-trihydroxy-5,13,1Z-prostatrienoic acid	Gamma	-0.576141	(-1.135, -0.019)	0.0306052	0.267977	3.858	(-0.932, -0.211)
5-Hydroxy-6,8,11,14,17-eicosapentaenoic acid	Gamma	0.245023	(0.010, 0.481)	0.0340282	0.285067	0.310614	(0.040, 0.468)
8,9-Epoxyeicosa-5,11,14-trienoic acid	Gamma	-0.260284	(-0.520, 0.001)	0.0401366	0.302045	0.164942	(-0.529, -0.002)
16(17)-epoxy-4,7,10,13,19-docosapentaenoic acid	Gamma	0.343426	(-0.022, 0.709)	0.0516671	0.347579	0.25708	(0.012, 0.714)
9-Hydroxy-5,7,11,14,17-icosapentaenoic acid	Gamma	0.241823	(-0.015, 0.500)	0.0527224	0.350827	0.179583	(-0.002, 0.490)
15-hydroxyeicosa-5,8,11,13,17-pentaenoic acid	Gamma	0.323089	(-0.020, 0.669)	0.057171	0.365236	0.227653	(-0.014, 0.645)
17,18-Epoxy-5,8,11,14-eicosatetraenoic acid	Gamma	-0.420463	(-0.849, 0.007)	0.0595994	0.36753	0.576243	(-0.785, -0.075)
Leukotriene B4	Gamma	-0.192598	(-0.411, 0.026)	0.0813974	0.421537	0.127449	(-0.389, 0.005)
17,18-dihydroxyeicosa-5,8,11,14-tetraenoic acid	Lognormal	0.209311	(-0.029, 0.447)	0.086388	0.430192	0.13239	(-0.032, 0.439)
15,16-dihydroxyoctadeca-9,12-dienoic acid	Lognormal	-0.156684	(-0.335, 0.022)	0.0868451	0.430192	0.105749	(-0.327, 0.033)
11-Hydroxy-14,15-epoxyeicosatrienoic acid	Gamma	-0.401655	(-0.902, 0.104)	0.0993229	0.460877	0.247605	(-0.824, 0.010)
Prostaglandin D2	Gamma	-0.406726	(-0.902, 0.091)	0.104813	0.46653	0.309206	(-0.792, -0.008)
13-ketooctadeca-9,11-dienoic acid	Lognormal	-0.199346	(-0.446, 0.047)	0.114623	0.486059	0.109355	(-0.439, 0.057)
4-hydroxydocosa-5,7,10,13,16,19-hexaenoic acid	Gamma	0.220674	(-0.075, 0.518)	0.137301	0.532416	0.0893834	(-0.054, 0.531)
15(16)-epoxy-9,12-octadecadienoic acid	Gamma	-0.264378	(-0.655, 0.129)	0.15488	0.563662	0.124084	(-0.612, 0.056)
9,10-dihydroxyoctadec-12-enoic acid	Lognormal	-0.133816	(-0.322, 0.054)	0.164268	0.580776	0.0688492	(-0.319, 0.057)
9-Hydroxylinoleic acid	Lognormal	-0.0782707	(-0.202, 0.045)	0.215468	0.633561	0.0637313	(-0.206, 0.039)
15-Deoxy-delta-12,14-Prostaglandin J2	Gamma	-0.146001	(-0.408, 0.116)	0.29649	0.739559	0.0484482	(-0.416, 0.119)
5-ketoeicosa-6,8,11,14-tetraenoic acid	Gamma	-0.150937	(-0.447, 0.146)	0.303192	0.739965	0.0500559	(-0.471, 0.158)
14(15)-epoxy-5,8,11,17-eicosatetraenoic acid	Gamma	0.27975	(-0.334, 0.895)	0.308359	0.742544	0.0903383	(-0.208, 0.775)
17-hydroxy-4,7,10,13,15,19-docosahexaenoic acid	Gamma	0.118403	(-0.119, 0.357)	0.308549	0.742544	0.0379445	(-0.109, 0.376)
15-Keto-prostaglandin E2	Gamma	-0.210578	(-0.644, 0.224)	0.317466	0.742544	0.0672578	(-0.578, 0.151)
12,13-dihydroxyoctadec-9-enoic acid	Lognormal	-0.0900942	(-0.268, 0.087)	0.321158	0.742544	0.0460925	(-0.270, 0.083)
Prostaglandin E3	Gamma	0.280396	(-0.378, 0.944)	0.329979	0.747003	0.094524	(-0.259, 0.853)
10-nitrolinoleic acid	Gamma	0.190019	(-0.251, 0.635)	0.361567	0.763596	0.0601323	(-0.168, 0.589)
8,9-dihydroxyeicosa-5,11,14-trienoic acid	Gamma	0.102179	(-0.118, 0.322)	0.364117	0.763596	0.0420506	(-0.120, 0.338)
Prostaglandin E1	Gamma	0.162442	(-0.203, 0.529)	0.366154	0.763596	0.0503395	(-0.166, 0.482)
9,10-dihydroxyoctadeca-12,15-dienoic acid	Gamma	-0.0896301	(-0.293, 0.114)	0.380484	0.768275	0.0309794	(-0.326, 0.130)
15-ketoeicosa-5,8,11,13-tetraenoic acid	Gamma	0.145741	(-0.212, 0.505)	0.418569	0.815108	0.0490453	(-0.145, 0.435)
Leukotriene B5	Gamma	-0.19805	(-0.691, 0.295)	0.442574	0.834408	0.0659501	(-0.614, 0.227)
12,13-epoxy-9-octadecenoic acid	Lognormal	-0.107915	(-0.392, 0.176)	0.457008	0.847875	0.0418684	(-0.368, 0.199)
6-Ketoprostaglandin F1 alpha	Gamma	0.142807	(-0.257, 0.544)	0.468382	0.853069	0.048104	(-0.209, 0.484)
9,12,13-trihydroxyoctadec-10-enoic acid	Lognormal	-0.0449438	(-0.172, 0.083)	0.490512	0.855746	0.0353021	(-0.180, 0.068)
5-Hydroxy-6,8,11,14-eicosatetraenoic acid	Lognormal	-0.0584725	(-0.244, 0.127)	0.537953	0.891199	0.0342857	(-0.243, 0.138)
8-hydroxyeicosa-5,9,11,14-tetraenoic acid	Gamma	0.0706333	(-0.163, 0.306)	0.549598	0.891199	0.0323255	(-0.167, 0.331)
14,15-dihydroxyeicosa-5,8,11,17-tetraenoic acid	Gamma	-0.0913664	(-0.413, 0.232)	0.557433	0.89319	0.037141	(-0.396, 0.245)
20-Hydroxyarachidonic acid	Lognormal	-0.10037	(-0.448, 0.247)	0.572392	0.900866	0.0311168	(-0.486, 0.237)
12,13-dihydroxyoctadeca-9,15-dienoic acid	Gamma	-0.128167	(-0.587, 0.336)	0.573186	0.900866	0.0465163	(-0.457, 0.207)
10-nitrooleic acid	Lognormal	0.0630081	(-0.160, 0.286)	0.580724	0.906505	0.0335723	(-0.151, 0.286)
12(13)-epoxy-9,15-octadecadienoic acid	Gamma	-0.101334	(-0.485, 0.283)	0.594173	0.912847	0.0386272	(-0.397, 0.241)
9-hydroxyoctadeca-10,12,15-trienoic acid	Gamma	-0.0667921	(-0.315, 0.181)	0.598366	0.914543	0.0278557	(-0.302, 0.168)
8,15-dihydroxyeicosa-5,9,11,13-tetraenoic acid	Gamma	-0.124686	(-0.625, 0.383)	0.630599	0.915037	0.0527111	(-0.544, 0.337)
9,10-Epoxystearic acid	Lognormal	-0.071366	(-0.368, 0.225)	0.637821	0.920172	0.0363842	(-0.358, 0.245)
19,20-dihydroxydocosa-4,7,10,13,16-pentaenoic acid	Lognormal	0.0351057	(-0.123, 0.193)	0.663411	0.932276	0.0329445	(-0.126, 0.179)
5,6-dihydroxyeicosa-8,11,14-trienoic acid	Gamma	0.0470343	(-0.172, 0.265)	0.670984	0.932355	0.0248501	(-0.168, 0.262)
18-(3-ethyloxiran-2-yl)octadeca-4,7,10,13,16-pentaenoic acid	Gamma	0.0735087	(-0.293, 0.441)	0.67321	0.932355	0.033573	(-0.238, 0.384)
6-trans-Leukotriene B4	Gamma	-0.10161	(-0.621, 0.426)	0.677734	0.932355	0.0436904	(-0.566, 0.303)
14,15-dihydroxyeicosa-5,8,11-trienoic acid	Gamma	-0.0280593	(-0.164, 0.108)	0.689089	0.932355	0.0149599	(-0.169, 0.110)
11,12-Dihydroxyicosa-5,8,14-trienoic acid	Gamma	-0.0267961	(-0.173, 0.120)	0.723387	0.935648	0.0155344	(-0.167, 0.122)
11-Hydroxy-arachidonic acid	Gamma	0.0306497	(-0.144, 0.205)	0.724653	0.935648	0.0205871	(-0.151, 0.219)
5,6,15-trihydroxyeicosa-7,9,11,13-tetraenoic acid	Gamma	-0.0553746	(-0.385, 0.277)	0.744904	0.935648	0.0312745	(-0.388, 0.235)
Prostaglandin E2	Gamma	0.0799874	(-0.433, 0.596)	0.749505	0.935648	0.0407364	(-0.293, 0.422)
9S,10R-dihydroxy-stearic acid	Lognormal	-0.040987	(-0.305, 0.223)	0.761087	0.938894	0.0308388	(-0.298, 0.227)
Thromboxane B2	Lognormal	0.035939	(-0.205, 0.277)	0.770512	0.945048	0.033591	(-0.194, 0.279)
9(10)-epoxy-12Z-octadecenoic acid	Gamma	-0.0271594	(-0.235, 0.181)	0.797482	0.950303	0.0199218	(-0.199, 0.150)
9-nitrooleic acid	Gamma	0.0324969	(-0.270, 0.337)	0.828007	0.950303	0.0313972	(-0.288, 0.326)
9-ketooctadeca-10,12-dienoic acid	Gamma	-0.0239123	(-0.240, 0.192)	0.830224	0.950303	0.0256006	(-0.271, 0.217)
13-Hydroxyoctadecadienoic acid	Lognormal	-0.0123356	(-0.128, 0.104)	0.835103	0.950303	0.0310217	(-0.120, 0.109)
trans-12,13-epoxy-11-oxo-trans-9-octadecenoic acid	Gamma	0.0188429	(-0.167, 0.205)	0.840077	0.950303	0.0217985	(-0.165, 0.226)
5,15-dihydroxyeicosa-6,8,11,13-tetraenoic acid	Gamma	0.0293732	(-0.423, 0.482)	0.894358	0.97208	0.0387848	(-0.393, 0.433)
9-hydroxyeicosa-5,7,11,14-tetraenoic acid	Gamma	-0.00555442	(-0.226, 0.215)	0.960164	0.990262	0.0252198	(-0.249, 0.230)
13-hydroxyoctadeca-9,11,15-trienoic acid	Gamma	0.00598515	(-0.232, 0.243)	0.96049	0.990262	0.0246081	(-0.229, 0.233)
11(12)-epoxy-5,8,14,17- eicosatetraenoic acid	Gamma	-0.00861667	(-0.419, 0.407)	0.965053	0.990262	0.0395556	(-0.385, 0.408)
12-Hydroxy-5,8,10,14-eicosatetraenoic acid	Lognormal	-0.00445197	(-0.215, 0.206)	0.966954	0.990262	0.0248238	(-0.211, 0.217)
14-hydroxydocosa-4,7,10,12,16,19-hexaenoic acid	Lognormal	-0.00556012	(-0.343, 0.332)	0.974272	0.990262	0.0222669	(-0.347, 0.318)
15-hydroxyeicosa-5,8,11,13-tetraenoic acid	Lognormal	-0.00160335	(-0.153, 0.150)	0.983444	0.993197	0.0292183	(-0.161, 0.141)
9(10)-epoxy-12,15-octadecadienoic acid	Gamma	-0.00331373	(-0.502, 0.499)	0.989226	0.993539	0.0369461	(-0.387, 0.361)
ME/CFS, myalgic encephalomyelitis/chronic fatigue syndrome; CI, confidence interval; FDR, false discovery rate adjusted p-value; HD,: highest density credible intervals. Regression models were adjusted for age, sex, race/ethnicity, geographic/clinical site, season of sampling, body mass index, and self-reported irritable bowel syndrome. In PM, BA, and CL panels, estimated coefficients are interpr…
