# Supplementary material for: Metabolomic Evidence for Peroxisomal Dysfunction in Myalgic Encephalomyelitis/Chronic Fatigue Syndrome
Source: Int J Mol Sci. 2022 Jul 18;23(14):7906. doi: 10.3390/ijms23147906 (PMC9320121; doi:10.3390/ijms23147906)
Supplement: Supplementary file 1 [file ijms-23-07906-s001.zip › Table_S4.xlsx]

## Sheet: Sheet1
Supplementary Table S4. Compound-level ChemRICH enrichment analysis comparing all ME/CFS vs. all controls.
Compound name	Effect size	p-values	Edirection
Plasmalogens
PE (p-36:2)/PE (o-36:3) - ESI(+)	-0.0275643	0.00035	down
PE (p-34:2)/PE (o-34:3)	-0.0355065	0.0028	down
PE (p-36:2)/PE (o-36:3) - ESI(-)	-0.0275058	0.0056	down
PE (p-36:4)/PE (o-36:5) - ESI(-)	-0.021583	0.0098	down
PE (p-38:5)/PE (o-38:6) - ESI(-)	-0.0198674	0.014	down
PE (p-38:4)/PE (o-38:5)	-0.0152478	0.022	down
PE (p-36:4)/PE (o-36:5) - ESI(+)	-0.016197	0.023	down
PE (p-36:1)/PE (o-36:2) - ESI(+)	-0.0195974	0.026	down
PE (p-36:1)/PE (o-36:2) - ESI(-)	-0.0276079	0.027	down
PE (p-38:5)/PE (o-38:6) - ESI(+)	-0.0127128	0.029	down
PC (o-34:0)	-0.0134128	0.047	down
PE (p-40:4)/PE (o-40:5) A	-0.0219816	0.049	down
PE (p-34:1)/PE (o-34:2) - ESI(+)	-0.013761	0.061	down
PE (p-40:4)/PE (o-40:5) B	-0.0118265	0.092	down
PE (p-34:1)/PE (o-34:2) - ESI(-)	-0.0135244	0.096	down
LPC (p-16:0)/LPC (o-16:1)	-0.0104084	0.097	down
PE (p-38:6)/PE (o-38:7)	-0.0151845	0.11	no change
PE (p-38:3) or PE (o-38:4)	-0.0206698	0.12	no change
PE (p-40:4)/PE (o-40:5)	-0.0107083	0.21	no change
PE(p-40:5)/PE(o-40:6)	-0.00429531	0.38	no change
PC (o-32:0) - ESI(-)	-0.00487218	0.45	no change
PC (o-32:0) - ESI(+)	-0.00283564	0.46	no change
PE (p-36:5)/PE (o-36:6)	-0.0133058	0.63	no change
LPC (p-18:0)/LPC (o-18:1)	-0.00260536	0.71	no change
Unsaturated Phosphatidylcholines
PC (36:2)	-0.00717527	0.00028	down
PC (36:4) A - ESI(+)	-0.018053	0.00039	down
PC (36:4) A - ESI(-)	-0.019032	0.0014	down
PC (32:2) - ESI(-)	-0.0266351	0.002	down
PC (34:2) - ESI(+)	-0.00466757	0.0028	down
PC 34:4e	-0.020982	0.0038	down
PC (34:2) - ESI(-)	-0.00913444	0.0065	down
PC (34:4) - ESI(-)	-0.0320133	0.0084	down
PC (34:3)	-0.0159503	0.013	down
PC (33:2) - ESI(-)	-0.0194802	0.019	down
PC(32:2)	-0.0167152	0.019	down
PC (34:3) B	-0.010906	0.019	down
PC (36:5) A	-0.0397544	0.02	down
PC (34:3) C	-0.0152558	0.022	down
PC (36:5) A	-0.0201952	0.026	down
PC (36:4) B - ESI(-)	-0.00752745	0.03	down
PC (38:4) A - ESI(-)	-0.00969287	0.03	down
PC (40:8) - ESI(-)	-0.0154421	0.04	down
PC (38:6) A - ESI(+)	-0.00825451	0.041	down
PC (34:4) - ESI(+)	-0.0164995	0.05	down
PC (36:3) A - ESI(+)	-0.00669401	0.053	down
PC (38:3) - ESI(-)	-0.0109222	0.054	down
PC (37:5)	0.015734	0.058	up
PC (40:5) A - ESI(+)	0.00718246	0.084	up
PC (33:2) - ESI(+)	-0.00785625	0.085	down
PC (36:3) B - ESI(-)	-0.00762406	0.085	down
PC (36:3) A - ESI(-)	-0.00800515	0.1	down
PC (38:6) B - ESI(+)	0.00485598	0.1	up
PC (40:6) B	0.00783357	0.1	up
PC (36:5) D	0.014042	0.11	no change
PC (37:2) - ESI(+)	-0.00694115	0.11	no change
PC (35:1) - ESI(+)	0.0054827	0.12	no change
PC (37:6)	0.0134815	0.12	no change
PC (40:5) B - ESI(-)	-0.0176052	0.13	no change
PC (40:7) A - ESI(+)	-0.00757276	0.15	no change
PC (38:2)	-0.00850137	0.17	no change
PC (35:3)	-0.00523486	0.17	no change
PC (42:10)	0.0139899	0.17	no change
PC (39:6)	0.00989763	0.19	no change
PC (36:3) B - ESI(+)	-0.00531388	0.19	no change
PC (38:5) B - ESI(+)	0.00721551	0.19	no change
PC (40:4) - ESI(-)	-0.0121147	0.2	no change
PC (34:3) A	-0.00606187	0.2	no change
PC (40:7) B - ESI(+)	0.00590242	0.21	no change
PC (37:2) - ESI(-)	-0.012868	0.22	no change
PC (38:5) A	0.00364976	0.22	no change
PC (40:5) B - ESI(+)	-0.00832223	0.22	no change
PC (35:2)	-0.00647174	0.26	no change
PC (38:3) - ESI(+)	-0.00465578	0.27	no change
PC (38:7)	0.00771558	0.31	no change
PC 40:5e	-0.00444006	0.33	no change
PC (35:2) A	0.00375855	0.4	no change
PC (36:1) - ESI(-)	-0.00353454	0.41	no change
PC (36:5) C	0.0079718	0.42	no change
PC (34:1)	0.00139897	0.45	no change
PC (37:4) - ESI(-)	-0.00507974	0.46	no change
PC (38:4) B - ESI(+)	-0.00359762	0.46	no change
PC (33:1) - ESI(+)	0.00343671	0.48	no change
PC (32:1) - ESI(-)	-0.00580379	0.49	no change
PC (37:3)	-0.00433184	0.52	no change
PC (35:4) - ESI(-)	-0.00543102	0.54	no change
PC (42:5)	0.00431897	0.54	no change
PC (40:4) - ESI(+)	-0.00366918	0.54	no change
PC (35:2) B	-0.00183838	0.56	no change
PC (39:4)	0.00301114	0.57	no change
PC (35:4) - ESI(+)	-0.0029456	0.6	no change
PC (36:5) B	0.00517179	0.64	no change
PC (37:4) - ESI(+)	0.00296775	0.64	no change
PC (38:5) B - ESI(-)	0.00390421	0.65	no change
PC (38:4) C - ESI(+)	-0.00130627	0.65	no change
PC (p-42:5)/PC (o-42:6)	-0.00630098	0.66	no change
PC 40:6e	0.00207627	0.67	no change
PC (40:6) B	0.00255025	0.69	no change
PC (36:1) - ESI(+)	0.00115528	0.7	no change
PC (38:5) A - ESI(-)	-0.00179905	0.71	no change
PC (38:4) A - ESI(+)	-0.00158844	0.74	no change
PC (35:1) - ESI(-)	0.00217608	0.76	no change
PC (31:1)	-0.00544019	0.76	no change
PC (36:6)	-0.00268461	0.77	no change
PC 38:7e	-0.00243495	0.78	no change
PC (42:6)	0.00274754	0.83	no change
PC (40:7) - ESI(-)	-0.00165318	0.86	no change
PC (40:8) - ESI(+)	-0.000665526	0.88	no change
PC (36:4) C - ESI(+)	-0.000373363	0.89	no change
PC (40:5) A - ESI(-)	0.000931482	0.91	no change
PC (36:4) B - ESI(+)	0.000554027	0.93	no change
PC (32:1) - ESI(+)	-0.000336698	0.95	no change
PC (38:6) - ESI(-)	0.000120459	0.98	no change
PC (33:1) - ESI(-)	0.000113645	0.99	no change
PC (40:6) A	7.61641e-06	1	no change
Sphingomyelins
SM (d39:1) - ESI(-)	-0.0171859	0.0038	down
SM (d40:1) - ESI(-)	-0.011886	0.0053	down
SM (d32:1) - ESI(-)	-0.014543	0.0065	down
SM (d40:3)	-0.0247485	0.008	down
SM (d33:1) - ESI(-)	-0.0140701	0.016	down
SM (d43:1) - ESI(-)	-0.0326022	0.017	down
SM (d36:3) - ESI(-)	-0.0193663	0.018	down
SM (d40:2) B - ESI(-)	-0.0113211	0.019	down
SM (d42:1) - ESI(-)	-0.00932647	0.024	down
SM (d34:2) - ESI(-)	-0.00815136	0.026	down
SM (d30:1) - ESI(-)	-0.0294287	0.029	down
SM (d34:1) - ESI(-)	-0.00688724	0.037	down
SM (d40:1) - ESI(+)	-0.00566957	0.046	down
SM (d40:2) B - ESI(+)	-0.00607979	0.048	down
SM (d38:1)	-0.00579552	0.054	down
SM (d38:2) - ESI(-)	-0.0108513	0.055	down
SM (d39:1) - ESI(+)	-0.00840958	0.082	down
SM (d36:1) - ESI(-)	-0.0074606	0.091	down
SM (d42:1) - ESI(+)	-0.00555785	0.1	down
SM (d30:1) - ESI(+)	-0.0164996	0.11	no change
SM (d32:1) - ESI(-)	-0.00777996	0.13	no change
SM (d43:2) - ESI(-)	-0.0169337	0.13	no change
SM (d32:2) - ESI(-)	-0.0131242	0.18	no change
SM (d44:2)	0.00896647	0.21	no change
SM (d42:3) - ESI(-)	-0.00508436	0.22	no change
SM (d42:2)	0.00437421	0.23	no change
SM (d41:2) B - ESI(+)	-0.00463075	0.26	no change
SM (d36:2) - ESI(-)	-0.00636042	0.3	no change
SM (d41:1) - ESI(+)	-0.00358947	0.34	no change
SM (d40:2) A - ESI(-)	-0.00810143	0.35	no change
SM (d40:2) A - ESI(+)	-0.0052815	0.35	no change
SM (d41:3)	-0.00403441	0.37	no change
SM (d39:2)	-0.00329917	0.44	no change
SM (d37:1)	-0.00693651	0.5	no change
SM (d36:3) - ESI(+)	-0.003788	0.53	no change
D-erythro-Sphingosine-1-phosphate	-0.00722348	0.54	no change
SM (d43:1) - ESI(+)	-0.00448266	0.54	no change
SM (d43:2) - ESI(+)	0.00465986	0.56	no change
SM (d34:1) - ESI(-)	-0.0012801	0.58	no change
SM (d41:2) - ESI(-)	-0.00367181	0.59	no change
SM (d32:2) - ESI(+)	-0.00267765	0.64	no change
SM (d34:2) - ESI(-)	-0.0013384	0.65	no change
SM (d41:2) A - ESI(+)	0.00184083	0.72	no change
SM (d42:3) - ESI(+)	0.00108648	0.74	no change
SM (d38:2) - ESI(+)	-0.000615149	0.85	no change
SM (d41:1) - ESI(-)	0.00717292	0.88	no change
SM (d33:1) - ESI(+)	-0.000675261	0.89	no change
SM (d36:2) - ESI(-)	-0.000173549	0.96	no change
SM (d36:1) - ESI(-)	4.73457e-05	0.99	no change
HEPE
12-Hydroxy-5,8,10,14,17-eicosapentaenoic acid	0.439858	0.015	up
5-Hydroxy-6,8,11,14,17-eicosapentaenoic acid	0.2419	0.035	up
15-hydroxyeicosa-5,8,11,13,17-pentaenoic acid	0.32058	0.058	up
9-Hydroxy-5,7,11,14,17-icosapentaenoic acid	0.222058	0.069	up
4-hydroxydocosa-5,7,10,13,16,19-hexaenoic acid	0.21287	0.16	no change
Unsaturated Phospholipid Ethers
PC (p-34:2)/PC (o-34:3) - ESI(+)	-0.0183223	8.4e-05	down
PC (p-34:1)/PC (o-34:2)	-0.0208734	0.00015	down
PC (p-34:2)/PC (o-34:3) - ESI(-)	-0.0201285	0.00069	down
PC (p-36:1)/PC (o-36:2)	-0.0536036	0.00075	down
PC (p-36:4)/PC (o-36:5) - ESI(-)	-0.0204491	0.0017	down
PC (p-34:1)/PC (o-34:2) A	-0.0264537	0.0024	down
PC (p-36:3)/PC (o-36:4) - ESI(-)	-0.0146654	0.0081	down
PC(p-36:2)/PC(o-36:3)	-0.0155754	0.013	down
PC (p-38:3) or PC (o-38:4)	-0.0153104	0.014	down
PC (p-38:4) or PC (o-38:5) A	-0.0113087	0.019	down
PC(p-36:4)/PC(o-36:5)	-0.00885968	0.031	down
PC (p-36:3)/PC (o-36:4) - ESI(+)	-0.00926564	0.031	down
PC (p-38:4)/PC (o-38:5) B	-0.0101375	0.056	down
PC (p-32:1)/PC (o-32:2)	-0.00921227	0.06	down
PC (p-38:3)/PC (o-38:4) A - ESI(+)	-0.00936707	0.061	down
PC (p-38:3)/PC (o-38:4) B - ESI(+)	-0.00951147	0.069	down
PC (p-38:4)/PC (o-38:5) B	-0.0156769	0.082	down
PC (p-40:1)/PC (o-40:2)	0.0139353	0.13	no change
PC (p-40:3)/PC (o-40:4)	-0.0123463	0.16	no change
PC (p-38:4)/PC (o-38:5) A	-0.00417026	0.22	no change
PC (p-38:5)/PC (o-38:6) B	-0.00532999	0.22	no change
PC (p-32:0)/PC (o-32:1) - ESI(-)	-0.00962451	0.22	no change
PC (p-32:0)/PC (o-32:1) - ESI(+)	-0.00429535	0.26	no change
PC (p-44:4)/PC (o-44:5) - ESI(-)	-0.00685301	0.33	no change
PC (p-42:3)/PC (o-42:4)	-0.00595763	0.34	no change
PC (p-36:1)/PC (o-36:2) B	-0.0065689	0.38	no change
PC (p-42:5)/PC (o-42:6) A	-0.00528212	0.39	no change
PC (p-42:4)/PC (o-42:5) - ESI(-)	-0.0051408	0.57	no change
PC (p-40:6)/PC (o-40:7) A	0.00342624	0.58	no change
PC (p-34:1)/PC (o-34:2) B	-0.00523722	0.6	no change
PC (p-44:4)/PC (o-44:5) - ESI(+)	0.00297766	0.61	no change
PC (p-38:6)/PC (o-38:7)	-0.00312331	0.65	no change
PC (p-44:5)/PC (o-44:6)	0.00312085	0.67	no change
PC (p-40:7)/PC (o-40:8)	-0.00799512	0.68	no change
PC (p-40:4)/PC (o-40:5) - ESI(+)	-0.000777269	0.87	no change
PC (p-40:4)/PC (o-40:5) - ESI(-)	0.00111382	0.87	no change
PC (p-36:5)/PC (o-36:6)	0.0014841	0.89	no change
PC (p-40:6)/PC (o-40:7) B	-0.00111547	0.89	no change
PC (p-38:5)/PC (o-38:6) A	-0.000798345	0.91	no change
PC (p-38:5)/PC (o-38:6)	-0.00134787	0.94	no change
PC (p-42:4)/PC (o-42:5) - ESI(+)	0.000251282	0.96	no change
PC (p-42:5)/PC (o-42:6) B	0.000372784	0.96	no change
Unsaturated Ceramides
Ceramide (d42:1) - ESI (+)	-0.00923021	0.0056	down
Ceramide (d41:1) - ESI(-)	-0.0137609	0.01	down
Ceramide (d42:2) B - ESI (+)	-0.011153	0.011	down
Ceramide (d42:1) - ESI(-)	-0.0112311	0.011	down
Ceramide (d40:1)	-0.0100937	0.014	down
Ceramide (d39:1)	-0.0200149	0.018	down
Ceramide (d43:1)	-0.031789	0.078	down
Ceramide (d41:1) - ESI (+)	-0.0081856	0.089	down
Ceramide (d38:1) - ESI(+)	-0.00770287	0.096	down
Ceramide (d33:1)	-0.0101737	0.12	no change
Ceramide (d38:1) - ESI(-)	-0.0101238	0.12	no change
Ceramide (d32:1)	-0.0111534	0.13	no change
Ceramide (d42:2) B - ESI(-)	-0.0113009	0.2	no change
Ceramide (d34:1) - ESI(-)	-0.00478386	0.24	no change
Ceramide (d44:1)	-0.0140024	0.26	no change
Ceramide (d42:2) A - ESI(-)	-0.00410974	0.39	no change
Ceramide (d42:2) A - ESI (+)	0.00265701	0.49	no change
Ceramide (d34:1) - ESI(+)	0.00226141	0.59	no change
Ceramide (d36:1) - ESI(-)	-0.00489224	0.62	no change
Ceramide (d36:1) - ESI(+)	0.00244865	0.67	no change
Ceramide (d34:2)	-0.000719785	0.9	no change
Saturated Lysophospholipids
LPC (14:0) - ESI(+)	-0.0205099	0.0081	down
LPC (18:0) A - ESI(-)	-0.0178512	0.014	down
LPC (16:0) - ESI(-)	-0.0098564	0.017	down
LPC (18:0) B - ESI(-)	-0.0121381	0.019	down
LPC (14:0) - ESI(-)	-0.0264165	0.046	down
LPC (16:0) - ESI(+)	-0.00329851	0.19	no change
LPC (o-16:0)	-0.00836105	0.2	no change
LPC (18:0) - ESI(+)	-0.00557012	0.2	no change
LPC (15:0)	-0.00417958	0.55	no change
LPC (20:0)	-0.00366588	0.65	no change
Carnitines
2-Methylbutyryl-L-carnitine	-0.0348235	0.0023	down
3-Methylglutarylcarnitine	-0.0326603	0.018	down
AC (10:1)	-0.0200101	0.042	down
Octanoylcarnitine	-0.0172978	0.07	down
AC (14:2)	-0.0201405	0.085	down
3-Dehydrocarnitine	-0.0127491	0.089	down
AC (18:0)	-0.0103462	0.092	down
Lauroyl-L-carnitine	-0.0330923	0.092	down
AC (18:2)	-0.0116992	0.1	down
(R)-Butyrylcarnitine	-0.0171528	0.12	no change
AC (12:0)	-0.0157642	0.12	no change
AC (12:1)	-0.0146037	0.13	no change
AC (10:0)	-0.0202999	0.16	no change
Linoleoylcarnitine	-0.0243895	0.16	no change
Hexanoyl-L-carnitine	-0.0114451	0.28	no change
AC (8:0)	-0.0143128	0.32	no change
Propionylcarnitine	-0.00439874	0.32	no change
Oleoyl-L-carnitine	-0.0170547	0.35	no change
(3-Carboxypropyl)trimethylammonium cation	-0.00503576	0.37	no change
AC (14:1)	-0.00957787	0.38	no change
AC (16:0)	-0.00279279	0.58	no change
AC (18:1)	-0.0033558	0.58	no change
3-Hydroxyoleylcarnitine	0.0178625	0.63	no change
3-Hydroxybutyrylcarnitine	-0.00643798	0.66	no change
(2R)-3-Hydroxyisovaleroylcarnitine	-0.00353699	0.68	no change
Acetyl-DL-carnitine	0.00175523	0.82	no change
Decanoyl-L-carnitine	-0.00268327	0.85	no change
Food Exposome
Caffeine	-0.0841282	0.0031	down
Choline	-0.00907807	0.0035	down
Theobromine	-0.0635395	0.0059	down
Piperine	-0.0665816	0.012	down
Trigonelline	-0.0444954	0.02	down
4,5,7-Trihydroxyisoflavone	0.0833139	0.047	up
Betaine	-0.00561275	0.075	down
Stachydrine	-0.0252075	0.17	no change
Coniferylaldehyde	0.00766363	0.51	no change
Theanine;	0.00903735	0.58	no change
Methylgallate	0.0180808	0.66	no change
6-Hydroxyflavone	0.00824928	0.68	no change
Betaine aldehyde cation	0.00834345	0.75	no change
Scopoletin	-0.0117174	0.76	no change
Unsaturated Lysophosphatidylcholines
LPC (18:2) - ESI(-)	-0.0186437	0.004	down
LPC (18:3)	-0.0250741	0.006	down
LPC (18:2) - ESI(+)	-0.0144271	0.0067	down
LPC (20:3) - ESI(-)	-0.0228766	0.017	down
LPC (20:3) - ESI(+)	-0.0122317	0.045	down
LPC (16:1) - ESI(-)	-0.0155537	0.057	down
LPC (20:2) - ESI(-)	-0.0271923	0.077	down
LPC (20:2) - ESI(+)	-0.0115468	0.081	down
LPC (18:1) - ESI(-)	-0.0102852	0.082	down
LPC (20:4)	-0.00710023	0.19	no change
LPC (22:4)	-0.0148062	0.23	no change
LPC (16:1) - ESI(+)	-0.0050933	0.33	no change
LPC (20:5)	0.0119892	0.36	no change
LPC (20:1) - ESI(+)	-0.00501938	0.53	no change
LPC (20:1) - ESI(-)	-0.00803123	0.55	no change
LPC (18:1) - ESI(+)	-0.00304654	0.55	no change
LPC (17:1)	0.00359776	0.61	no change
LPC (22:5) - ESI(+)	0.00468398	0.63	no change
LPC (22:5) - ESI(-)	-0.00434211	0.8	no change
LPC (22:6)	0.00109559	0.88	no change
Unsaturated Lysophosphoethanolamines
LPE (18:2) - ESI(+)	-0.0218735	0.01	down
LPE (18:2) - ESI(-)	-0.0270675	0.011	down
LPE (20:4) - ESI(-)	-0.0224108	0.011	down
LPE (22:6)	-0.0122554	0.17	no change
LPE (20:4) - ESI(+)	-0.0110438	0.17	no change
1-Oleoyl-sn-glycero-3-phosphoethanolamine	-0.0153929	0.38	no change
Saturated Triglycerides
TG (53:0)	-0.0179942	0.018	down
TG (50:0)	-0.0238823	0.021	down
TG (48:0)	-0.0175929	0.08	down
TG (46:0)	-0.0268751	0.11	no change
TG (42:0)	-0.0224671	0.2	no change
TG (44:0)	-0.0211257	0.21	no change
TG (40:0)	-0.0136736	0.37	no change
TG (49:0)	-0.00543924	0.6	no change
Unsaturated Long-chain Triglycerides
TG (56:6)	0.0100568	0.01	up
TG (55:6)	0.0205634	0.012	up
TG (58:8)	0.0194443	0.032	up
TG (62:4)	-0.0288663	0.034	down
TG (56:7) B	0.0176199	0.034	up
TG (54:7) B	0.0165176	0.035	up
TG (58:9)	0.0173567	0.042	up
TG (54:6) C	0.010851	0.043	up
TG (60:11)	0.0252271	0.072	up
TG (56:8) B	0.0169643	0.074	up
TG (56:5) B	0.00925534	0.12	no change
TG (56:8) A	0.0100608	0.13	no change
TG (54:5) B	0.00697264	0.14	no change
TG (56:5) A	0.00886878	0.17	no change
TG (58:6)	0.00733798	0.17	no change
TG (56:5) C	0.00721761	0.18	no change
TG (60:12)	0.0245256	0.18	no change
TG (60:6)	0.0132252	0.22	no change
TG (54:6) B	-0.020545	0.24	no change
TG (56:9)	0.0105679	0.26	no change
TG (54:7) A	-0.0104297	0.33	no change
TG (64:3)	-0.0100057	0.37	no change
TG (58:10)	0.00640006	0.48	no change
TG (58:4)	0.00782349	0.48	no change
TG (56:7) A	0.0135981	0.49	no change
TG (56:3)	0.00636468	0.5	no change
TG (54:3)	0.00326214	0.52	no change
TG (58:5)	-0.00461044	0.61	no change
TG (58:3)	0.00643812	0.64	no change
TG (54:8)	0.0055832	0.67	no change
TG (54:4)	0.00199412	0.71	no change
TG (59:3)	0.0041248	0.71	no change
TG (58:7)/TG (18:1/18:1/22:5)	0.00234674	0.72	no change
TG (56:10)	0.00532002	0.74	no change
TG (54:9)	0.00914058	0.75	no change
TG (54:6) A	-0.00207933	0.8	no change
TG (62:3)	-0.00271617	0.88	no change
TG (56:4)	0.000716316	0.91	no change
TG (60:3)	0.00128712	0.93	no change
TG (54:5) A	-0.000196257	0.97	no change
TG (60:4)	0.000108255	0.99	no change
Dicarboxylic Acids
succinic acid	0.0224308	0.007	up
alpha ketoglutarate	0.015942	0.048	up
maleic acid	0.0264491	0.065	up
aminomalonate	0.0261613	0.067	up
glutaric acid	0.0173437	0.088	up
malic acid	0.00903204	0.38	no change
fumaric acid	-0.00281045	0.74	no change
adipic acid	-0.00241732	0.79	no change
oxalic acid	-0.00256767	0.91	no change
Prostaglandins
Prostaglandin F2a	-0.29304	0.025	down
9,11,15-trihydroxy-5,13,1Z-prostatrienoic acid	-0.572127	0.042	down
15-Deoxy-delta-12,14-Prostaglandin J2	-0.125456	0.39	no change
Prostaglandin D2	-0.394724	0.13	no change
15-Keto-prostaglandin E2	-0.155535	0.45	no change
Prostaglandin E1	0.160746	0.37	no change
Prostaglandin E2	0.0656995	0.82	no change
Prostaglandin E3	0.269796	0.37	no change
6-Ketoprostaglandin F1 alpha	0.168923	0.4	no change
EpODE
11,12-Epoxyeicosa-5,8,14-trienoic acid	0.3044	0.021	up
8,9-Epoxyeicosa-5,11,14-trienoic acid	-0.25941	0.04	down
17,18-Epoxy-5,8,11,14-eicosatetraenoic acid	-0.424001	0.055	down
11-Hydroxy-14,15-epoxyeicosatrienoic acid	-0.385487	0.11	no change
14(15)-epoxy-5,8,11,17-eicosatetraenoic acid	0.277623	0.31	no change
Thromboxane B2	0.0691087	0.75	no change
11(12)-epoxy-5,8,14,17- eicosatetraenoic acid	0.00619904	0.98	no change
ME/CFS: myalgic encephalomyelitis/chronic fatigue syndrome. Analytes in bold have p < 0.05.
