# Supplementary material for: Metabolomic Evidence for Peroxisomal Dysfunction in Myalgic Encephalomyelitis/Chronic Fatigue Syndrome
Source: Int J Mol Sci. 2022 Jul 18;23(14):7906. doi: 10.3390/ijms23147906 (PMC9320121; doi:10.3390/ijms23147906)
Supplement: Supplementary file 1 [file ijms-23-07906-s001.zip › Table_S5.xlsx]

## Sheet: Sheet1
Supplementary Table S5. ChemRICH enrichment analysis comparing female ME/CFS vs. female controls
Cluster name	Cluster size	p-values	Key compound	Altered	Increased	Decreased	Altered Ratio
plasmalogens	24	4.7e-10	PE (p-36:2)/PE (o-36:3) - ESI(+)	16	0	12	0.7
unsaturated phosphatidylcholines	90	7.2e-08	PC (36:2)	26	0	19	0.3
HEPE	5	5.4e-07	5-Hydroxy-6,8,11,14,17-eicosapentaenoic acid	5	4	0	1
sphingomyelins	49	4.7e-05	SM (d39:1) - ESI(-)	18	0	14	0.4
unsaturated phospholipid ethers	42	0.00016	PC (p-34:2)/PC (o-34:3) - ESI(+)	17	0	12	0.4
unsaturated ceramides	21	0.00017	Ceramide (d42:1) - ESI (+)	9	0	6	0.4
saturated lysophospholipids	10	0.00075	LPC (14:0) - ESI(+)	5	0	5	0.5
carnitines	27	0.00089	2-Methylbutyryl-L-carnitine	8	0	3	0.3
exposome food	14	0.0041	Caffeine	7	1	5	0.5
unsaturated lysophosphatidylcholines	20	0.0044	LPC (18:2) - ESI(-)	9	0	5	0.4
unsaturated lysophosphoethanolamines	6	0.0051	LPE (18:2) - ESI(+)	3	0	3	0.5
saturated TGs	8	0.0052	TG (53:0)	3	0	2	0.4
unsaturated long chain TGs	41	0.011	TG (56:6)	10	7	1	0.2
dicarboxylic acids	9	0.013	Succinic acid	5	2	0	0.6
EpODE	7	0.017	17,18-Epoxy-5,8,11,14-eicosatetraenoic acid	4	0	0	0.6
prostaglandins	9	0.031	Prostaglandin F2a	2	0	2	0.2
unsaturated phosphatidylethanolamines	13	0.063	PE (36:2)	1	0	1	0.08
indoles	8	0.11	Kynurenine	1	0	0	0.1
amino acids, basic	8	0.13	Ornithine	2	0	0	0.2
DiHOME	4	0.14	9,10-dihydroxyoctadec-12-enoic acid	1	0	0	0.2
DiHODE	3	0.16	15,16-dihydroxyoctadeca-9,12-dienoic acid	1	0	1	0.3
cholesterol esters	13	0.16	CE (18:2)	3	0	3	0.2
saturated lysophosphoethanolamines	4	0.25	LPE (18:0)	1	0	1	0.2
unsaturated glucyosylceramides	12	0.26	GlcCer (d42:2) - ESI(+)	2	0	0	0.2
amino acids	24	0.36	2,6-Diaminopimelic acid	1	1	0	0.04
OH-FA_22_6_1	3	0.42	Resolvin D1	1	0	1	0.3
amino acids, branched-chain	3	0.49	Leucine	1	0	1	0.3
DiHETE	8	0.51	17,18-dihydroxyeicosa-5,8,11,14-tetraenoic acid	2	0	0	0.2
unsaturated FFA	15	0.57	FA (16:1) (palmitoleic acid)	2	1	0	0.1
sugar alcohols	7	0.58	Mannitol	1	0	0	0.1
drugs	85	0.58	Acetominophen	10	5	0	0.1
adenosine	4	0.59	7-Methylguanosine	1	0	1	0.2
dipeptides	16	0.65	H-Pro-Hyp-OH	2	1	0	0.1
saturated FFA	18	0.7	Arachidic acid	1	1	0	0.06
saturated phosphatidylcholines	9	0.73	PC (34:0) - ESI(-)	1	0	0	0.1
diglycerides	14	0.76	DG (38:6)	1	0	0	0.07
HETE	7	0.93	8-hydroxyeicosa-5,9,11,14-tetraenoic acid	1	0	0	0.1
amino acids, aromatic	7	1	Tyrosine	0	0	0	0
amino acids, cyclic	6	1	Histidine	0	0	0	0
amino alcohols	3	1	3-Amino-1-propanol	0	0	0	0
benzene derivatives	6	1	Tri-2-ethylhexyl trimellitate	0	0	0	0
DiHETrE	5	1	8,9-dihydroxyeicosa-5,11,14-trienoic acid	0	0	0	0
EpETrE	7	1	15(16)-epoxy-9,12-octadecadienoic acid	0	0	0	0
ethanolamines	3	1	Heptadecasphing-4-enine	0	0	0	0
guanidines	3	1	Guanidine	0	0	0	0
hexoses	10	1	Levoglucosan	0	0	0	0
histidine	4	1	Ergothioneine	0	0	0	0
HODE	3	1	13-hydroxyoctadeca-9,11,15-trienoic acid	0	0	0	0
hydroxybutyrates	7	1	Threonic acid	0	0	0	0
imidazoles	3	1	Creatinine	0	0	0	0
lipids	3	1	1-Monostearin	0	0	0	0
monounsaturated long chain TGs	16	1	TG (54:1)	0	0	0	0
monounsaturated TGs	18	1	TG (46:2)	0	0	0	0
nitroFA	3	1	10-nitrooleic acid	0	0	0	0
oxo-ODE	5	1	15-ketoeicosa-5,8,11,13-tetraenoic acid	0	0	0	0
pyridines	3	1	3-Hydroxypyridine	0	0	0	0
saturated ceramides	4	1	Ceramide (d42:0)	0	0	0	0
saturated sphingomyelins	10	1	SM (d36:0) - ESI(-)	0	0	0	0
sugar acids	3	1	Gluconic acid	0	0	0	0
unsaturated TGs	27	1	TG (48:4) A	0	0	0	0
xanthines	3	1	3-Methylxanthine	0	0	0	0
ME/CFS: myalgic encephalomyelitis/chronic fatigue syndrome.
