# Supplementary material for: Metabolomic Evidence for Peroxisomal Dysfunction in Myalgic Encephalomyelitis/Chronic Fatigue Syndrome
Source: Int J Mol Sci. 2022 Jul 18;23(14):7906. doi: 10.3390/ijms23147906 (PMC9320121; doi:10.3390/ijms23147906)
Supplement: Supplementary file 1 [file ijms-23-07906-s001.zip › Table_S6.xlsx]

## Sheet: Female
Supplementary Table S6. Regression and Bayesian estimates comparing sex-stratified ME/CFS vs. controls.
Metabolite	Regression Model	Female ME/CFS vs. Female Controls
		Estimated Coefficient	95% CI	p-value	FDR	BayesFactor	95% HDI
Primary Metabolites (PM)
ornithine	Lognormal	-0.0270182	(-0.046, -0.008)	0.0052678	0.179916	1.54915	(-0.046, -0.008)
tyrosine	Lognormal	-0.0116572	(-0.022, -0.001)	0.0319122	0.314867	0.46296	(-0.022, -0.001)
threonine	Lognormal	-0.0178356	(-0.035, -0.001)	0.0400243	0.32607	0.351418	(-0.035, -0.001)
succinic acid	Lognormal	0.0203906	(0.000, 0.041)	0.0498058	0.373343	0.30153	(0.000, 0.041)
lysine	Lognormal	-0.0210653	(-0.043, 0.000)	0.0573876	0.383159	0.262944	(-0.043, 0.000)
phenylalanine	Lognormal	-0.0122937	(-0.025, 0.000)	0.0599981	0.389985	0.259414	(-0.025, 0.000)
fructose	Lognormal	-0.0300805	(-0.061, 0.001)	0.0606057	0.389985	0.247115	(-0.063, -0.001)
tagatose	Lognormal	-0.0181176	(-0.037, 0.001)	0.0613808	0.392131	0.217044	(-0.038, 0.000)
leucine	Lognormal	-0.0111889	(-0.023, 0.001)	0.0630453	0.399257	0.254214	(-0.024, 0.000)
glutamine	Lognormal	-0.0243036	(-0.051, 0.002)	0.0722205	0.419162	0.208532	(-0.051, 0.001)
methionine	Lognormal	-0.0189016	(-0.040, 0.002)	0.0799334	0.443085	0.174679	(-0.039, 0.002)
mannitol	Lognormal	0.0343824	(-0.004, 0.073)	0.0850388	0.444343	0.198326	(-0.003, 0.075)
pelargonic acid	Lognormal	0.0136365	(-0.002, 0.029)	0.0888272	0.451393	0.163257	(-0.002, 0.029)
arachidic acid	Lognormal	0.019051	(-0.004, 0.042)	0.109047	0.491542	0.144705	(-0.004, 0.042)
N-acetylputrescine	Lognormal	-0.0144971	(-0.034, 0.005)	0.146465	0.534781	0.106746	(-0.033, 0.006)
creatinine	Lognormal	-0.0176767	(-0.042, 0.007)	0.158712	0.559271	0.099316	(-0.042, 0.007)
urea	Lognormal	-0.0072296	(-0.018, 0.003)	0.177043	0.59103	0.104729	(-0.017, 0.003)
citrulline	Lognormal	-0.0100989	(-0.025, 0.005)	0.189917	0.600555	0.0879934	(-0.024, 0.007)
erythritol	Lognormal	0.0203166	(-0.010, 0.051)	0.192829	0.604874	0.0922674	(-0.008, 0.052)
2-deoxytetronic acid	Lognormal	0.0155875	(-0.009, 0.040)	0.211462	0.609608	0.0808904	(-0.007, 0.042)
maleimide	Lognormal	0.0144547	(-0.008, 0.037)	0.214385	0.610172	0.0808405	(-0.008, 0.036)
2-hydroxybutanoic acid	Lognormal	0.0134299	(-0.009, 0.036)	0.236013	0.633471	0.0754493	(-0.009, 0.036)
oxoproline	Lognormal	-0.00442887	(-0.012, 0.003)	0.246901	0.635866	0.0777714	(-0.012, 0.004)
2-ketoisocaproic acid	Lognormal	0.0077457	(-0.005, 0.021)	0.247324	0.635866	0.073314	(-0.005, 0.021)
glucose	Lognormal	-0.00480821	(-0.013, 0.003)	0.247759	0.635866	0.0701599	(-0.012, 0.004)
indole-3-propionic acid	Lognormal	-0.016546	(-0.045, 0.012)	0.25413	0.637478	0.0742464	(-0.043, 0.013)
glutaric acid	Lognormal	0.0139339	(-0.011, 0.039)	0.273191	0.650386	0.0744848	(-0.012, 0.038)
alpha-ketoglutarate	Lognormal	0.0101886	(-0.008, 0.029)	0.286416	0.656578	0.0681625	(-0.009, 0.029)
tryptophan	Lognormal	-0.0108112	(-0.031, 0.010)	0.30547	0.6762	0.0691024	(-0.031, 0.011)
conduritol-beta-expoxide	Lognormal	0.0176437	(-0.016, 0.051)	0.307992	0.6762	0.0697273	(-0.015, 0.053)
sucrose	Lognormal	0.0195246	(-0.018, 0.057)	0.312995	0.6762	0.069518	(-0.018, 0.058)
linoleic acid	Lognormal	0.0134102	(-0.013, 0.040)	0.328545	0.684855	0.0624673	(-0.012, 0.041)
alanine	Lognormal	-0.0108962	(-0.033, 0.012)	0.34388	0.690613	0.0653315	(-0.033, 0.012)
lysine	Lognormal	-0.0130787	(-0.041, 0.015)	0.363811	0.703844	0.0610577	(-0.043, 0.015)
isoleucine	Lognormal	-0.0054238	(-0.017, 0.006)	0.374068	0.711458	0.0530675	(-0.017, 0.006)
pseudo uridine	Lognormal	-0.00570613	(-0.019, 0.007)	0.393212	0.728465	0.0552584	(-0.019, 0.007)
hydroxycarbamate NIST	Lognormal	-0.00846549	(-0.031, 0.014)	0.46102	0.775352	0.0519632	(-0.032, 0.014)
levoglucosan	Lognormal	-0.0105178	(-0.040, 0.019)	0.479839	0.789068	0.0525867	(-0.039, 0.018)
mannose	Lognormal	-0.00706235	(-0.027, 0.013)	0.483492	0.790683	0.0475517	(-0.027, 0.013)
glycerol	Lognormal	0.00446091	(-0.008, 0.017)	0.499208	0.805994	0.0409993	(-0.008, 0.018)
indole-3-lactate	Lognormal	-0.00565426	(-0.023, 0.011)	0.511874	0.810239	0.0503952	(-0.023, 0.011)
serine	Lognormal	-0.00607586	(-0.024, 0.012)	0.517501	0.810614	0.0507505	(-0.024, 0.014)
beta-alanine	Lognormal	-0.00843999	(-0.034, 0.017)	0.521288	0.813292	0.0490681	(-0.035, 0.018)
quinic acid	Lognormal	-0.0142801	(-0.058, 0.030)	0.527312	0.813292	0.0410891	(-0.057, 0.029)
glycerol-alpha-phosphate	Lognormal	0.00998249	(-0.021, 0.041)	0.528727	0.813292	0.0466561	(-0.019, 0.042)
aminomalonate	Lognormal	0.0107484	(-0.023, 0.045)	0.534538	0.813292	0.0450644	(-0.023, 0.043)
heptadecanoic acid	Lognormal	0.00618286	(-0.014, 0.026)	0.541629	0.820763	0.04503	(-0.015, 0.025)
phosphate	Lognormal	0.00327346	(-0.007, 0.014)	0.544189	0.821836	0.0380628	(-0.007, 0.014)
isothreonic acid	Lognormal	-0.00861158	(-0.037, 0.020)	0.551491	0.828637	0.0485279	(-0.036, 0.020)
citric acid	Lognormal	-0.0062252	(-0.027, 0.015)	0.56017	0.836018	0.0380032	(-0.028, 0.014)
behenic acid	Lognormal	-0.00516729	(-0.023, 0.013)	0.571569	0.847035	0.0525871	(-0.022, 0.014)
palmitic acid	Lognormal	0.00272166	(-0.007, 0.012)	0.576319	0.847035	0.0453053	(-0.007, 0.012)
ribose	Lognormal	-0.00465619	(-0.021, 0.012)	0.579217	0.847355	0.0502829	(-0.020, 0.013)
maltose	Lognormal	-0.00709831	(-0.033, 0.019)	0.592896	0.858272	0.0447225	(-0.033, 0.020)
pentadecanoic acid	Lognormal	-0.0025734	(-0.012, 0.007)	0.610435	0.864938	0.0406659	(-0.013, 0.007)
benzoic acid	Lognormal	0.00554644	(-0.016, 0.027)	0.610716	0.864938	0.0470302	(-0.018, 0.026)
3-hydroxybutyric acid	Lognormal	0.00930449	(-0.027, 0.046)	0.618304	0.871514	0.0484674	(-0.025, 0.049)
creatine	Lognormal	-0.00734904	(-0.037, 0.022)	0.626252	0.872762	0.0457209	(-0.037, 0.023)
fumaric acid	Lognormal	-0.00536184	(-0.027, 0.016)	0.63121	0.873774	0.0451426	(-0.028, 0.016)
myristic acid	Lognormal	0.00402814	(-0.013, 0.021)	0.637057	0.878426	0.0461679	(-0.012, 0.022)
glycolic acid	Lognormal	0.00824323	(-0.026, 0.043)	0.639154	0.878589	0.0448279	(-0.023, 0.045)
2-hydroxyvaleric acid	Lognormal	0.00506529	(-0.016, 0.026)	0.641994	0.881129	0.051281	(-0.017, 0.025)
N-acetylornithine	Lognormal	-0.00334699	(-0.018, 0.011)	0.648024	0.886664	0.0376508	(-0.018, 0.012)
malic acid	Lognormal	-0.00464874	(-0.025, 0.016)	0.660153	0.895024	0.0432129	(-0.025, 0.016)
alloxanoic acid	Lognormal	0.00805182	(-0.030, 0.046)	0.678147	0.904448	0.0459407	(-0.033, 0.045)
4-hydroxybutyric acid	Lognormal	0.00483927	(-0.019, 0.028)	0.688596	0.906154	0.0477182	(-0.019, 0.028)
threonic acid	Lognormal	0.00487871	(-0.020, 0.030)	0.700676	0.908321	0.0409638	(-0.021, 0.030)
gluconic acid	Lognormal	-0.00328998	(-0.020, 0.014)	0.706547	0.913449	0.0402628	(-0.020, 0.015)
isopropylbenzene	Lognormal	0.00402388	(-0.017, 0.025)	0.709883	0.913449	0.0266492	(-0.018, 0.025)
1,2,4-benzenetriol	Lognormal	-0.00811002	(-0.051, 0.035)	0.712806	0.913449	0.0449905	(-0.053, 0.033)
lauric acid	Lognormal	0.00451737	(-0.020, 0.029)	0.719861	0.919765	0.0396706	(-0.020, 0.029)
pyruvic acid	Lognormal	0.00273489	(-0.013, 0.018)	0.726717	0.927017	0.0339911	(-0.013, 0.018)
salicylic acid	Lognormal	0.00628479	(-0.029, 0.042)	0.731102	0.927456	0.0430269	(-0.028, 0.045)
pyrrole-2-carboxylic acid	Lognormal	0.00465954	(-0.022, 0.031)	0.73407	0.927739	0.0408575	(-0.024, 0.032)
stearic acid	Lognormal	0.00160548	(-0.008, 0.011)	0.734482	0.927739	0.0380374	(-0.008, 0.011)
lactic acid	Lognormal	-0.00357236	(-0.025, 0.017)	0.739354	0.927739	0.0417926	(-0.025, 0.017)
glucose-1-phosphate	Lognormal	0.00310928	(-0.016, 0.022)	0.748615	0.927739	0.040123	(-0.015, 0.023)
palmitoleic acid	Lognormal	-0.00528656	(-0.038, 0.028)	0.754957	0.930611	0.0417957	(-0.039, 0.026)
lyxitol	Lognormal	-0.00275723	(-0.020, 0.015)	0.755957	0.930611	0.0405893	(-0.019, 0.015)
phthalic acid	Lognormal	0.00265811	(-0.015, 0.020)	0.763932	0.930611	0.0403473	(-0.013, 0.021)
glucuronic acid	Lognormal	-0.00350809	(-0.027, 0.020)	0.766536	0.930611	0.0450524	(-0.026, 0.021)
threitol	Lognormal	0.00293506	(-0.017, 0.023)	0.774578	0.935816	0.039413	(-0.016, 0.023)
capric acid	Lognormal	-0.0041051	(-0.033, 0.025)	0.779636	0.936452	0.0384162	(-0.034, 0.024)
valine	Lognormal	0.00157341	(-0.010, 0.013)	0.782012	0.936452	0.0381512	(-0.009, 0.013)
glyceric acid	Lognormal	0.00349635	(-0.022, 0.029)	0.789867	0.936452	0.0417078	(-0.021, 0.029)
glutamic acid	Lognormal	-0.00267772	(-0.024, 0.019)	0.806283	0.947373	0.04174	(-0.025, 0.019)
trans-4-hydroxyproline	Lognormal	-0.00317644	(-0.031, 0.024)	0.822069	0.952196	0.039053	(-0.033, 0.024)
uric acid	Lognormal	-0.00244497	(-0.025, 0.020)	0.829612	0.952653	0.0423169	(-0.024, 0.021)
adipic acid	Lognormal	-0.00221158	(-0.025, 0.021)	0.849652	0.96359	0.042864	(-0.025, 0.021)
1-methylgalactose NIST	Lognormal	-0.00353384	(-0.041, 0.034)	0.854485	0.963724	0.0410011	(-0.039, 0.034)
myo-inositol	Lognormal	0.00109095	(-0.011, 0.014)	0.863538	0.96577	0.0413909	(-0.012, 0.013)
maleic acid	Lognormal	0.00243788	(-0.026, 0.031)	0.866028	0.966122	0.0361967	(-0.026, 0.031)
indole-3-acetate	Lognormal	0.00177637	(-0.023, 0.026)	0.887323	0.970373	0.037277	(-0.023, 0.026)
proline	Lognormal	-0.00169306	(-0.028, 0.025)	0.900055	0.973447	0.0410973	(-0.028, 0.025)
2-aminobutyric acid	Lognormal	0.000901479	(-0.014, 0.016)	0.906553	0.97578	0.0410903	(-0.014, 0.016)
oxalic acid	Lognormal	0.00239744	(-0.054, 0.059)	0.933433	0.990309	0.0412933	(-0.057, 0.059)
caprylic acid	Lognormal	-0.000316439	(-0.014, 0.013)	0.964103	0.993946	0.0374063	(-0.013, 0.013)
glycine	Lognormal	9.77346e-05	(-0.012, 0.012)	0.986981	0.994823	0.0397411	(-0.011, 0.013)
ribonic acid	Lognormal	9.17081e-05	(-0.020, 0.020)	0.992972	0.996805	0.0385531	(-0.020, 0.021)
nicotinic acid	Lognormal	0.000127406	(-0.041, 0.042)	0.995213	0.99746	0.031899	(-0.043, 0.040)
Biogenic Amines (BA)
Alprazolam	Lognormal	0.0813113	(0.030, 0.132)	0.00215953	0.121081	3.486	(0.030, 0.130)
Acyclovir	Lognormal	0.151603	(0.057, 0.247)	0.00218165	0.121081	3.17874	(0.056, 0.249)
Linoleoylcarnitine	Lognormal	-0.0515663	(-0.085, -0.018)	0.00282821	0.139525	2.10346	(-0.086, -0.018)
Guanine	Lognormal	0.116966	(0.040, 0.194)	0.00359561	0.159645	2.96228	(0.042, 0.196)
Caffeine	Lognormal	-0.0928338	(-0.156, -0.030)	0.00437354	0.168721	2.44236	(-0.152, -0.028)
2-Methylbutyryl-L-carnitine	Lognormal	-0.0389901	(-0.068, -0.010)	0.00928701	0.206172	1.00896	(-0.067, -0.010)
Acetominophen	Lognormal	0.0643895	(0.016, 0.113)	0.00979006	0.210976	1.17186	(0.019, 0.116)
Theobromine	Lognormal	-0.0660033	(-0.117, -0.015)	0.0124045	0.22471	0.939986	(-0.115, -0.012)
Tri-2-ethylhexyl trimellitate	Lognormal	-0.0577036	(-0.108, -0.008)	0.0252641	0.291357	0.511437	(-0.109, -0.009)
7-Methylguanosine	Lognormal	-0.0170301	(-0.032, -0.002)	0.0263241	0.29969	0.456035	(-0.032, -0.002)
Usnic acid	Lognormal	-0.0557241	(-0.105, -0.007)	0.028135	0.312299	0.439933	(-0.105, -0.007)
Choline cation	Lognormal	-0.00805887	(-0.015, -0.001)	0.0310893	0.314867	0.411316	(-0.015, -0.001)
Piperine	Lognormal	-0.0640245	(-0.123, -0.005)	0.0353166	0.320113	0.376338	(-0.120, -0.002)
Trigonelline	Lognormal	-0.0477325	(-0.092, -0.004)	0.0361216	0.320113	0.300065	(-0.090, -0.001)
Oleoyl-L-carnitine	Lognormal	-0.0410078	(-0.079, -0.003)	0.0364092	0.320113	0.363491	(-0.080, -0.005)
Kynurenine	Lognormal	-0.0177356	(-0.034, -0.001)	0.0381193	0.322381	0.345773	(-0.034, -0.002)
Isopropylamine	Lognormal	-0.0136801	(-0.027, -0.001)	0.0431936	0.338418	0.31001	(-0.026, 0.000)
Octanoylcarnitine	Lognormal	-0.0232144	(-0.047, 0.000)	0.0534866	0.37913	0.227054	(-0.046, 0.001)
D-erythro-Sphingosine-1-phosphate	Lognormal	-0.0239095	(-0.048, 0.000)	0.0539218	0.37913	0.250931	(-0.048, 0.000)
1-Stearoyl-2-arachidonoyl-sn-glycero-3-phosphoserine	Lognormal	-0.0812221	(-0.168, 0.005)	0.0673769	0.412626	0.183822	(-0.173, 0.000)
Albendazole sulfoxide	Lognormal	0.100326	(-0.007, 0.207)	0.0682179	0.413937	0.236317	(-0.002, 0.205)
Ranitidine N-oxide	Lognormal	0.0517413	(-0.004, 0.107)	0.0702294	0.415758	0.204078	(-0.002, 0.109)
H-Pro-Hyp-OH	Lognormal	0.0246824	(-0.002, 0.052)	0.0741913	0.427804	0.201519	(-0.002, 0.052)
4-Acetamidobutyric acid	Lognormal	-0.0220904	(-0.047, 0.002)	0.0791911	0.442275	0.197649	(-0.048, 0.003)
3-Methylglutarylcarnitine	Lognormal	-0.0216641	(-0.046, 0.003)	0.08146	0.443803	0.217302	(-0.045, 0.002)
4,5,7-Trihydroxyisoflavone	Lognormal	0.0873766	(-0.010, 0.185)	0.0814639	0.443803	0.190995	(-0.005, 0.193)
7-Hydroxywarfarin	Lognormal	0.0339148	(-0.004, 0.072)	0.0820178	0.443966	0.179686	(-0.005, 0.073)
1-Monostearin	Lognormal	-0.032144	(-0.068, 0.004)	0.0844059	0.444343	0.172128	(-0.068, 0.004)
SDMA	Lognormal	-0.00958174	(-0.021, 0.002)	0.0928026	0.457001	0.161352	(-0.021, 0.001)
Ergothioneine	Lognormal	-0.0356126	(-0.078, 0.006)	0.0981861	0.465276	0.15858	(-0.078, 0.006)
1-Oleoyl-2-acetyl-sn-glycerol	Lognormal	-0.0339	(-0.075, 0.007)	0.110231	0.492566	0.126178	(-0.079, 0.008)
L-Citrulline	Lognormal	-0.0094672	(-0.021, 0.002)	0.111757	0.49402	0.163345	(-0.020, 0.002)
Pantoprazole	Lognormal	0.0508603	(-0.015, 0.116)	0.131009	0.520695	0.117523	(-0.014, 0.114)
Phenylalanine	Lognormal	-0.00697019	(-0.016, 0.002)	0.132532	0.520695	0.112722	(-0.016, 0.002)
D-Turanose	Lognormal	-0.0230042	(-0.053, 0.007)	0.134278	0.520695	0.11438	(-0.052, 0.007)
Trazodone	Lognormal	0.0415217	(-0.013, 0.096)	0.138245	0.529145	0.120326	(-0.012, 0.095)
2,6-Diaminopimelic acid	Lognormal	0.0368933	(-0.012, 0.086)	0.140151	0.531855	0.110964	(-0.011, 0.085)
N-.alpha.-Acetyl-L-arginine	Lognormal	-0.012205	(-0.028, 0.004)	0.140923	0.53251	0.118632	(-0.029, 0.004)
2-Amino-1-phenylethanol	Lognormal	-0.00695603	(-0.016, 0.002)	0.142779	0.534781	0.11686	(-0.016, 0.002)
Modafinil acid	Lognormal	0.0511707	(-0.017, 0.119)	0.143182	0.534781	0.124512	(-0.018, 0.119)
Decanoyl-L-carnitine	Lognormal	-0.0210733	(-0.049, 0.007)	0.146944	0.534781	0.108859	(-0.050, 0.010)
3-Amino-1-propanol	Lognormal	0.0163698	(-0.006, 0.039)	0.15029	0.542509	0.106941	(-0.006, 0.040)
1-Oleoyl-sn-glycero-3-phosphoethanolamine	Lognormal	-0.0267599	(-0.063, 0.010)	0.155497	0.554542	0.113635	(-0.063, 0.013)
H-gamma-glutamyl-glutamine	Lognormal	0.02043	(-0.008, 0.049)	0.158645	0.559271	0.088822	(-0.009, 0.049)
Lauroyl-L-carnitine	Lognormal	-0.0318745	(-0.076, 0.012)	0.160362	0.560733	0.0923323	(-0.076, 0.015)
L-Leucine, methyl ester	Lognormal	0.0252785	(-0.010, 0.060)	0.16039	0.560733	0.0906228	(-0.013, 0.059)
Glutamic acid	Lognormal	0.0114086	(-0.005, 0.028)	0.168491	0.584453	0.082331	(-0.005, 0.027)
Citrulline	Lognormal	-0.00844523	(-0.021, 0.004)	0.176077	0.59103	0.0999468	(-0.022, 0.003)
Trimethylamine-N-oxide	Lognormal	0.0194544	(-0.009, 0.048)	0.176442	0.59103	0.0852972	(-0.010, 0.047)
3-Hydroxypyridine	Lognormal	-0.0534649	(-0.132, 0.025)	0.182924	0.595713	0.074997	(-0.133, 0.022)
Losartan	Lognormal	-0.0269564	(-0.066, 0.013)	0.183904	0.595713	0.104527	(-0.067, 0.014)
Lamotrigine;	Lognormal	0.0906209	(-0.044, 0.225)	0.188729	0.600555	0.0929271	(-0.045, 0.235)
Gabapentin	Lognormal	0.0401359	(-0.020, 0.101)	0.196532	0.604874	0.0856482	(-0.021, 0.097)
Pyridoxine;	Lognormal	0.0269612	(-0.014, 0.068)	0.202154	0.609608	0.0755847	(-0.016, 0.069)
N-Acetylhistidine	Lognormal	-0.0169489	(-0.043, 0.009)	0.203007	0.609608	0.0900608	(-0.043, 0.008)
Quetiapine	Lognormal	0.0174623	(-0.009, 0.044)	0.203445	0.609608	0.0916089	(-0.010, 0.042)
N-Methylhistidine	Lognormal	-0.0242942	(-0.062, 0.013)	0.20585	0.609608	0.0871327	(-0.060, 0.015)
.beta.-Phenyl-.gamma.-aminobutyric acid	Lognormal	-0.0130396	(-0.033, 0.007)	0.207946	0.609608	0.0869657	(-0.032, 0.008)
Testosterone	Lognormal	-0.0246994	(-0.063, 0.014)	0.209765	0.609608	0.0774974	(-0.062, 0.012)
Thr-Ile-Arg	Lognormal	-0.0312801	(-0.080, 0.017)	0.210551	0.609608	0.0855011	(-0.078, 0.018)
Dexpanthenol	Lognormal	-0.0226968	(-0.058, 0.013)	0.211541	0.609608	0.070117	(-0.056, 0.015)
1-Stearoyl-2-arachidonoyl-sn-glycero-3-phospho-(1'-myo-inositol)	Lognormal	-0.0580927	(-0.150, 0.034)	0.220148	0.620607	0.0907624	(-0.144, 0.039)
Creatinine	Lognormal	-0.00437303	(-0.011, 0.003)	0.224714	0.623581	0.0723409	(-0.012, 0.003)
p-Acetamidophenyl .beta.-D-glucuronide	Lognormal	0.0375484	(-0.023, 0.098)	0.229425	0.62442	0.0858958	(-0.025, 0.096)
Ranitidine	Lognormal	0.0276144	(-0.017, 0.073)	0.230361	0.62442	0.0842103	(-0.019, 0.073)
(R)-Butyrylcarnitine	Lognormal	-0.017291	(-0.045, 0.011)	0.230642	0.62442	0.0778095	(-0.046, 0.011)
Glycocholic acid	Lognormal	-0.0232066	(-0.062, 0.016)	0.245225	0.635692	0.0680943	(-0.061, 0.018)
N-Acetyl-D-norleucine	Lognormal	0.0148554	(-0.010, 0.040)	0.245543	0.635692	0.0463437	(-0.012, 0.038)
N.alpha.-Methyl-L-lysine	Lognormal	0.023174	(-0.016, 0.062)	0.249697	0.637478	0.078799	(-0.017, 0.062)
Betaine	Lognormal	-0.0045858	(-0.012, 0.003)	0.25202	0.637478	0.0771657	(-0.012, 0.003)
Norleucine	Lognormal	-0.0063983	(-0.017, 0.005)	0.252287	0.637478	0.0712135	(-0.018, 0.006)
Nudifloramide	Lognormal	-0.0129655	(-0.035, 0.009)	0.257958	0.641643	0.0725899	(-0.034, 0.010)
1-Palmitoyl-2-hydroxy-sn-glycero-3-phosphoethanolamine	Lognormal	-0.0219498	(-0.060, 0.016)	0.261446	0.642248	0.0776022	(-0.059, 0.016)
Fexofenadine	Lognormal	-0.0177835	(-0.049, 0.013)	0.262736	0.642248	0.0725811	(-0.048, 0.015)
Hexanoyl-L-carnitine	Lognormal	-0.0153761	(-0.042, 0.011)	0.26321	0.642248	0.068977	(-0.042, 0.011)
cis-10,11-Dihydroxy-10,11-dihydrocarbamazepine	Lognormal	-0.0151726	(-0.042, 0.011)	0.263561	0.642248	0.0729269	(-0.042, 0.012)
Acetazolamide	Lognormal	-0.0249996	(-0.069, 0.019)	0.263845	0.642248	0.0735687	(-0.068, 0.017)
1-Acetyl-3-piperidinamine	Lognormal	0.0112147	(-0.009, 0.031)	0.270538	0.649291	0.0724895	(-0.009, 0.031)
Ala-Ile	Lognormal	0.0132767	(-0.010, 0.037)	0.272442	0.650344	0.0697307	(-0.010, 0.037)
Quetiapine sulfoxide	Lognormal	0.0185109	(-0.015, 0.052)	0.275751	0.651243	0.0682969	(-0.015, 0.052)
Tryptophan	Lognormal	0.00686025	(-0.006, 0.019)	0.283182	0.656578	0.0667375	(-0.005, 0.020)
Prazepam	Lognormal	0.0281929	(-0.023, 0.080)	0.284885	0.656578	0.064005	(-0.021, 0.079)
Omeprazole sulfone N-oxide	Lognormal	0.042054	(-0.035, 0.119)	0.286875	0.656578	0.0674882	(-0.037, 0.127)
Montelukast-1,2-diol	Lognormal	0.0439691	(-0.037, 0.125)	0.287245	0.656578	0.0704721	(-0.038, 0.129)
Diazepam	Lognormal	0.0380734	(-0.032, 0.108)	0.288449	0.656578	0.0665815	(-0.027, 0.114)
Irbesartan	Lognormal	0.0166778	(-0.014, 0.047)	0.288831	0.656578	0.0667352	(-0.014, 0.047)
Betonicine	Lognormal	-0.0426656	(-0.122, 0.037)	0.293074	0.662213	0.0697324	(-0.128, 0.035)
Adenosine	Lognormal	-0.0165855	(-0.048, 0.015)	0.306249	0.6762	0.0637008	(-0.049, 0.017)
Ethiolat	Lognormal	-0.0211516	(-0.062, 0.019)	0.308668	0.6762	0.0653752	(-0.059, 0.021)
Toradol	Lognormal	0.0245339	(-0.023, 0.072)	0.31029	0.6762	0.0691282	(-0.022, 0.071)
NEPSILON,NEPSILON,NEPSILON-TRIMETHYLLYSINE	Lognormal	-0.00682367	(-0.020, 0.006)	0.314148	0.6762	0.0537527	(-0.020, 0.007)
Histidine	Lognormal	-0.0133472	(-0.040, 0.013)	0.319982	0.68414	0.0675438	(-0.040, 0.014)
Codeine-6-.beta.-D-glucuronide	Lognormal	0.018659	(-0.018, 0.056)	0.324699	0.68414	0.0684394	(-0.020, 0.056)
Ethyldiethanolamine	Lognormal	-0.0164387	(-0.049, 0.016)	0.32483	0.68414	0.0568227	(-0.050, 0.015)
6-Hydroxyflavone	Lognormal	0.022786	(-0.022, 0.068)	0.325121	0.68414	0.0562072	(-0.025, 0.065)
Omeprazole sulfone	Lognormal	0.0369433	(-0.039, 0.113)	0.340256	0.690613	0.0638017	(-0.039, 0.109)
L-Tyrosine	Lognormal	-0.0111007	(-0.034, 0.012)	0.342137	0.690613	0.0625516	(-0.034, 0.012)
Aminodiphenylmethane	Lognormal	0.0195548	(-0.021, 0.060)	0.344611	0.690613	0.0650133	(-0.021, 0.061)
1-Methylnicotinamide	Lognormal	-0.0107103	(-0.033, 0.011)	0.344952	0.690613	0.0573605	(-0.035, 0.011)
Phenylacetyl-L-glutamine	Lognormal	-0.0198493	(-0.062, 0.022)	0.353611	0.701466	0.0543598	(-0.061, 0.022)
Tauroursodeoxycholic acid	Lognormal	0.0183431	(-0.021, 0.057)	0.359704	0.703844	0.0631119	(-0.021, 0.060)
Tyrosine	Lognormal	-0.00770975	(-0.024, 0.009)	0.359966	0.703844	0.0529069	(-0.025, 0.008)
N-(3-(Aminomethyl)benzyl)acetamidine	Lognormal	-0.0169127	(-0.053, 0.019)	0.360431	0.703844	0.0473882	(-0.055, 0.021)
3-Dehydrocarnitine	Lognormal	-0.00812459	(-0.026, 0.009)	0.362876	0.703844	0.0498766	(-0.025, 0.010)
3-Hydroxyoleylcarnitine	Lognormal	0.0394525	(-0.045, 0.124)	0.363144	0.703844	0.060201	(-0.042, 0.127)
Pyrantel	Lognormal	-0.0135995	(-0.043, 0.016)	0.368682	0.708566	0.0620045	(-0.042, 0.017)
Ile-Glu-Arg	Lognormal	-0.0310116	(-0.100, 0.038)	0.379718	0.713452	0.0592063	(-0.098, 0.042)
Moxonidine	Lognormal	-0.0132724	(-0.043, 0.016)	0.379938	0.713452	0.0601422	(-0.042, 0.016)
Ornithine	Lognormal	-0.00846715	(-0.027, 0.010)	0.380026	0.713452	0.044736	(-0.028, 0.009)
L-Threonine	Lognormal	-0.00616574	(-0.020, 0.008)	0.385446	0.720582	0.0606306	(-0.019, 0.008)
3-Methylxanthine	Lognormal	-0.0211589	(-0.069, 0.027)	0.387243	0.72242	0.0553155	(-0.071, 0.027)
(3-Carboxypropyl)trimethylammonium cation	Lognormal	-0.00501013	(-0.017, 0.007)	0.40056	0.733054	0.0518822	(-0.017, 0.006)
Hydroxybupropion	Lognormal	-0.0169428	(-0.057, 0.023)	0.404249	0.733054	0.0633986	(-0.058, 0.022)
Glaucine	Lognormal	0.0112132	(-0.016, 0.038)	0.414434	0.738932	0.0542096	(-0.017, 0.035)
L-Cystine	Lognormal	-0.010436	(-0.036, 0.015)	0.416531	0.738932	0.0389514	(-0.036, 0.015)
Methacholine cation	Lognormal	-0.00931334	(-0.032, 0.013)	0.421345	0.739188	0.0509609	(-0.032, 0.015)
Urea	Lognormal	-0.00451218	(-0.016, 0.006)	0.422869	0.739188	0.0478664	(-0.015, 0.006)
4-Fluoro-.alpha.-pyrrolidinobutiophenone	Lognormal	0.0109304	(-0.016, 0.038)	0.432346	0.752791	0.0539669	(-0.017, 0.039)
Benthiavalicarb-isopropyl	Lognormal	-0.0174764	(-0.062, 0.027)	0.444286	0.763351	0.0524376	(-0.064, 0.027)
Modafinil	Lognormal	0.0207347	(-0.033, 0.074)	0.447235	0.764723	0.0542843	(-0.032, 0.074)
Palmitamide	Lognormal	-0.0183444	(-0.066, 0.029)	0.452357	0.768056	0.0579438	(-0.068, 0.030)
alpha-Methylhistidine;	Lognormal	-0.0202457	(-0.073, 0.033)	0.455245	0.771484	0.0522172	(-0.075, 0.034)
Ranitidine-S-oxide	Lognormal	-0.0230295	(-0.084, 0.038)	0.458873	0.774675	0.0486417	(-0.086, 0.039)
Metoprolol acid	Lognormal	0.0205995	(-0.034, 0.075)	0.462025	0.775574	0.0489647	(-0.031, 0.076)
7.alpha.-Hydroxy-3-oxo-4-cholestenoic acid	Lognormal	-0.00851906	(-0.031, 0.014)	0.467435	0.781254	0.0540289	(-0.031, 0.015)
5'-S-Methyl-5'-thioadenosine	Lognormal	-0.030599	(-0.113, 0.052)	0.469584	0.781254	0.0447896	(-0.119, 0.044)
Stachydrine	Lognormal	-0.0158386	(-0.059, 0.027)	0.469808	0.781254	0.0510357	(-0.061, 0.026)
Glycodeoxycholic acid	Lognormal	-0.0155512	(-0.058, 0.027)	0.474377	0.783934	0.0474653	(-0.056, 0.031)
Carnitine	Lognormal	-0.00276436	(-0.011, 0.005)	0.48755	0.795853	0.0466309	(-0.011, 0.005)
Topiramate	Lognormal	0.013288	(-0.024, 0.051)	0.490577	0.797862	0.0495732	(-0.026, 0.051)
Meprobamate	Lognormal	0.0115562	(-0.022, 0.045)	0.503618	0.806104	0.0520342	(-0.023, 0.044)
DL-Indole-3-lactic acid	Lognormal	0.00454249	(-0.009, 0.018)	0.505682	0.806104	0.0518115	(-0.009, 0.018)
Ethylenediaminetetraacetic acid	Lognormal	0.0310174	(-0.060, 0.122)	0.50663	0.806104	0.0465546	(-0.064, 0.123)
Gly-Pro-Arg	Lognormal	-0.0221013	(-0.087, 0.043)	0.506784	0.806104	0.0491845	(-0.086, 0.041)
Pipecolic acid	Lognormal	-0.0163038	(-0.065, 0.032)	0.509622	0.808115	0.046373	(-0.063, 0.031)
L-Cysteine-glutathione disulfide	Lognormal	-0.0111203	(-0.045, 0.022)	0.517827	0.810614	0.0312755	(-0.043, 0.024)
3-Cysteinylacetaminophen	Lognormal	0.0341916	(-0.069, 0.138)	0.517846	0.810614	0.0455421	(-0.067, 0.138)
Ezetimibe	Lognormal	0.0147609	(-0.030, 0.060)	0.522857	0.813292	0.0475644	(-0.032, 0.057)
1-Methyl-L-histidine	Lognormal	-0.0155558	(-0.063, 0.032)	0.525244	0.813292	0.0464131	(-0.063, 0.031)
Carbamazepine	Lognormal	-0.0196894	(-0.081, 0.041)	0.528807	0.813292	0.0511958	(-0.078, 0.044)
5'-S-Methylthioadenosine	Lognormal	-0.0297662	(-0.122, 0.063)	0.530333	0.813292	0.0410426	(-0.121, 0.067)
Dinor-12-oxophytodienoic acid	Lognormal	-0.0163148	(-0.067, 0.035)	0.532354	0.813292	0.0471071	(-0.070, 0.033)
Atorvastatin	Lognormal	0.00737324	(-0.016, 0.031)	0.53625	0.814	0.0524461	(-0.016, 0.030)
N-Methylproline	Lognormal	-0.00854223	(-0.036, 0.019)	0.543168	0.821693	0.046242	(-0.036, 0.019)
4'-Methyl-N-methylhexanophenone	Lognormal	-0.0193105	(-0.082, 0.044)	0.547906	0.826045	0.045793	(-0.079, 0.046)
trans-3'-Hydroxycotinine	Lognormal	0.00992481	(-0.023, 0.043)	0.555964	0.833947	0.0465133	(-0.024, 0.042)
Guanidine	Lognormal	0.00697891	(-0.017, 0.031)	0.572576	0.847035	0.0450767	(-0.017, 0.030)
Telmisartan	Lognormal	0.00949738	(-0.026, 0.045)	0.59694	0.858621	0.0402694	(-0.027, 0.043)
Theanine;	Lognormal	0.010363	(-0.028, 0.049)	0.601013	0.860806	0.0381208	(-0.028, 0.052)
Methylgallate	Lognormal	0.0257935	(-0.072, 0.124)	0.606529	0.864937	0.0427772	(-0.074, 0.123)
Avobenzone	Lognormal	0.00685768	(-0.020, 0.033)	0.61342	0.867384	0.0465002	(-0.019, 0.034)
3,4-Dimethoxybenzaldehyde	Lognormal	0.00890726	(-0.026, 0.044)	0.621936	0.872157	0.0373357	(-0.027, 0.043)
Trimethoprim	Lognormal	-0.00923682	(-0.046, 0.028)	0.623671	0.872157	0.0453444	(-0.045, 0.028)
Ticlopidine	Lognormal	-0.0241549	(-0.123, 0.074)	0.631715	0.873774	0.0429966	(-0.123, 0.075)
N.epsilon.-Acetyl-L-lysine	Lognormal	-0.00466071	(-0.024, 0.015)	0.634474	0.876226	0.0455395	(-0.024, 0.015)
2,2-Bishydroxymethyl]-2,2',2''-nitrilotriethanol	Lognormal	-0.00738775	(-0.039, 0.024)	0.645365	0.884388	0.0436434	(-0.040, 0.025)
Betaine aldehyde cation	Lognormal	0.0143716	(-0.050, 0.078)	0.660551	0.895024	0.0406553	(-0.052, 0.075)
Pantothenic acid	Lognormal	-0.00575688	(-0.031, 0.020)	0.661189	0.895024	0.0428967	(-0.030, 0.021)
D-Pyroglutamic acid	Lognormal	-0.00142176	(-0.008, 0.005)	0.669781	0.900135	0.0427233	(-0.008, 0.005)
2-Indolinone	Lognormal	-0.00486977	(-0.028, 0.018)	0.681643	0.904781	0.0433072	(-0.028, 0.020)
Pyridoxal	Lognormal	0.00627354	(-0.024, 0.037)	0.685357	0.906154	0.0413951	(-0.022, 0.037)
(2R)-3-Hydroxyisovaleroylcarnitine	Lognormal	-0.00398696	(-0.023, 0.015)	0.685891	0.906154	0.0405522	(-0.023, 0.015)
Arginine	Lognormal	0.0032525	(-0.013, 0.019)	0.689277	0.906154	0.0387046	(-0.014, 0.018)
Metoprolol	Lognormal	0.00927415	(-0.037, 0.056)	0.695549	0.906539	0.0446284	(-0.039, 0.056)
N-Acetyl-L-carnosine	Lognormal	-0.00436722	(-0.026, 0.018)	0.698216	0.907783	0.0428231	(-0.025, 0.018)
3-Hydroxybutyrylcarnitine	Lognormal	-0.00633882	(-0.040, 0.027)	0.710194	0.913449	0.0433938	(-0.038, 0.026)
4-Aminomethylcyclohexanecarboxylic acid;	Lognormal	-0.0057781	(-0.036, 0.025)	0.711578	0.913449	0.0370759	(-0.035, 0.026)
D-.alpha.-Cyclohexylglycine	Lognormal	-0.00607199	(-0.038, 0.026)	0.712861	0.913449	0.0437678	(-0.039, 0.027)
Urocanic acid;	Lognormal	-0.00393086	(-0.026, 0.018)	0.728893	0.927303	0.0407068	(-0.025, 0.019)
L-Carnitine	Lognormal	-0.00209883	(-0.015, 0.010)	0.741515	0.927739	0.0417073	(-0.014, 0.011)
Metformin	Lognormal	0.00728267	(-0.036, 0.051)	0.742708	0.927739	0.0418249	(-0.038, 0.049)
Cotinine N-.beta.-D-glucuronide	Lognormal	0.0115184	(-0.058, 0.081)	0.745969	0.927739	0.0439947	(-0.056, 0.083)
Glutamine	Lognormal	-0.0010918	(-0.008, 0.006)	0.749957	0.927739	0.0399394	(-0.008, 0.006)
Heptadecasphing-4-enine	Lognormal	0.0208115	(-0.107, 0.149)	0.750131	0.927739	0.0393776	(-0.106, 0.150)
Ser-Tyr-Lys	Lognormal	-0.00972531	(-0.072, 0.052)	0.758944	0.930611	0.0418992	(-0.075, 0.050)
3-Aminoquinoline	Lognormal	-0.00722601	(-0.054, 0.039)	0.762087	0.930611	0.030959	(-0.056, 0.039)
Biliverden	Lognormal	-0.00343128	(-0.026, 0.019)	0.763157	0.930611	0.0386048	(-0.026, 0.018)
Borrelidin	Lognormal	0.00844837	(-0.048, 0.065)	0.768902	0.93062	0.0407316	(-0.047, 0.063)
Creatine	Lognormal	-0.00254003	(-0.019, 0.014)	0.769229	0.93062	0.044843	(-0.019, 0.015)
Isopentenyladenine	Lognormal	-0.001423	(-0.012, 0.009)	0.783858	0.936452	0.0415254	(-0.012, 0.008)
Indole-3-propionic acid	Lognormal	-0.00440611	(-0.036, 0.027)	0.785603	0.936452	0.0403933	(-0.035, 0.027)
D-Fructose	Lognormal	0.00105594	(-0.007, 0.009)	0.789836	0.936452	0.0344537	(-0.007, 0.008)
rac-4-Sulfoxypropranolol	Lognormal	0.00416045	(-0.028, 0.036)	0.799087	0.9446	0.0401708	(-0.025, 0.038)
3-Pyridinemthanol	Lognormal	0.00362625	(-0.024, 0.032)	0.800048	0.9446	0.0416223	(-0.025, 0.031)
Levocetirizine;	Lognormal	0.0103315	(-0.074, 0.095)	0.810275	0.948079	0.0419083	(-0.074, 0.097)
.epsilon.-Caprolactam	Lognormal	0.0022763	(-0.017, 0.021)	0.81349	0.94925	0.0241981	(-0.016, 0.021)
N-Acetylalanine	Lognormal	0.00814349	(-0.064, 0.080)	0.824953	0.952196	0.0415202	(-0.062, 0.081)
1,2-Dimethylimidazole	Lognormal	-0.00290046	(-0.029, 0.023)	0.826607	0.952196	0.0412175	(-0.028, 0.022)
R-(-)-O-Desmethylvenlafaxine	Lognormal	-0.00578479	(-0.060, 0.048)	0.833355	0.954863	0.041219	(-0.059, 0.046)
Naproxen	Lognormal	-0.004849	(-0.052, 0.042)	0.840685	0.959548	0.0412586	(-0.049, 0.043)
N8-Acetylspermidine	Lognormal	-0.0015331	(-0.017, 0.014)	0.842848	0.959923	0.0354387	(-0.016, 0.014)
1-Stearoyl-2-hydroxy-sn-glycero-3-phosphoethanolamine	Lognormal	-0.00359183	(-0.040, 0.033)	0.848297	0.963283	0.0372945	(-0.040, 0.034)
Propionylcarnitine	Lognormal	-0.00100567	(-0.011, 0.009)	0.850777	0.963635	0.035194	(-0.011, 0.010)
Matrine	Lognormal	-0.00483686	(-0.057, 0.047)	0.856318	0.963724	0.038684	(-0.058, 0.046)
Trileptal	Lognormal	-0.00282418	(-0.034, 0.028)	0.857523	0.963724	0.0394806	(-0.031, 0.030)
Androstan-3-ol-17-one 3-glucuronide	Lognormal	0.00317797	(-0.032, 0.038)	0.858452	0.963724	0.0387641	(-0.032, 0.039)
Serotonin	Lognormal	0.0018957	(-0.019, 0.023)	0.859801	0.964019	0.034779	(-0.018, 0.022)
Lansoprazole	Lognormal	0.0103149	(-0.106, 0.126)	0.862042	0.965313	0.0406498	(-0.102, 0.131)
Atenolol	Lognormal	-0.00340547	(-0.044, 0.037)	0.869917	0.966449	0.0400467	(-0.043, 0.035)
1-Acetyl-4-piperidinamine	Lognormal	0.0037406	(-0.041, 0.049)	0.870257	0.966449	0.0415118	(-0.043, 0.047)
Homoarginine;	Lognormal	0.00179549	(-0.020, 0.023)	0.870675	0.966449	0.0306887	(-0.021, 0.023)
1-Phenylpyrrolidine	Lognormal	0.00288467	(-0.033, 0.039)	0.874606	0.969489	0.0397838	(-0.032, 0.038)
Acetyl-DL-carnitine	Lognormal	0.00136571	(-0.016, 0.019)	0.878444	0.969792	0.038676	(-0.016, 0.019)
2-Hydroxyibuprofen	Lognormal	0.00271231	(-0.033, 0.038)	0.881444	0.969792	0.0389928	(-0.032, 0.039)
Milnacipran	Lognormal	0.00316931	(-0.039, 0.045)	0.882379	0.969792	0.039066	(-0.039, 0.044)
Triptolide	Lognormal	0.00198003	(-0.025, 0.029)	0.887299	0.970373	0.0362479	(-0.025, 0.028)
2,2',2''-Nitrilotriethanol	Lognormal	0.00220895	(-0.029, 0.033)	0.88865	0.970629	0.0385874	(-0.032, 0.031)
Albendazole	Lognormal	0.00261103	(-0.035, 0.041)	0.893272	0.973116	0.0398156	(-0.037, 0.042)
Scopoletin	Lognormal	-0.00610768	(-0.096, 0.084)	0.894247	0.973116	0.0310116	(-0.095, 0.087)
Mefenorex	Lognormal	0.00230709	(-0.034, 0.039)	0.900874	0.973447	0.0340522	(-0.032, 0.041)
Diphenhydramine	Lognormal	-0.00167503	(-0.028, 0.025)	0.901099	0.973447	0.0404951	(-0.028, 0.023)
3-(1-Pyrazolyl)-alanine	Lognormal	0.00462731	(-0.071, 0.080)	0.904849	0.975128	0.037829	(-0.075, 0.079)
Methionine	Lognormal	-0.000604492	(-0.012, 0.011)	0.919052	0.982311	0.0376469	(-0.013, 0.011)
Hypoxanthine	Lognormal	-0.000811724	(-0.020, 0.019)	0.934624	0.990389	0.0341877	(-0.021, 0.019)
Tapentadol-.beta.-D-glucuronide	Lognormal	0.00215053	(-0.056, 0.061)	0.94271	0.993946	0.0411295	(-0.059, 0.059)
Methioninesulfoxide	Lognormal	0.000751758	(-0.022, 0.024)	0.949294	0.993946	0.0371951	(-0.022, 0.024)
Ondansetron	Lognormal	0.000870149	(-0.027, 0.029)	0.951934	0.993946	0.0373374	(-0.029, 0.027)
threo-Dihydrobupropion	Lognormal	0.000998849	(-0.032, 0.034)	0.95294	0.993946	0.0399869	(-0.031, 0.035)
Isoleucine	Lognormal	-0.000348789	(-0.012, 0.011)	0.953773	0.993946	0.0383325	(-0.012, 0.011)
Esomeprazole	Lognormal	0.0011256	(-0.038, 0.040)	0.955123	0.993946	0.0419903	(-0.041, 0.038)
Meloxicam	Lognormal	-0.00326911	(-0.123, 0.116)	0.957248	0.993946	0.0423117	(-0.123, 0.118)
3,5-Dihydroxyphenylglycine	Lognormal	0.000914834	(-0.034, 0.036)	0.958918	0.993946	0.0358361	(-0.036, 0.034)
Temazepam	Lognormal	0.00110234	(-0.042, 0.044)	0.960285	0.993946	0.0388655	(-0.040, 0.044)
Lauric acid diethanolamide	Lognormal	-0.00117998	(-0.048, 0.046)	0.961077	0.993946	0.0410545	(-0.049, 0.047)
4-Pyridoxic acid;	Lognormal	0.00125156	(-0.051, 0.053)	0.962412	0.993946	0.0372331	(-0.050, 0.053)
Phenylacetylglutamine	Lognormal	0.000586176	(-0.030, 0.031)	0.970165	0.993946	0.0352774	(-0.031, 0.031)
Penciclovir	Lognormal	-0.000635796	(-0.035, 0.034)	0.971266	0.993946	0.0342682	(-0.036, 0.032)
6-Methoxynaphthaleneacetic acid	Lognormal	-0.000209504	(-0.013, 0.012)	0.973992	0.994143	0.0366658	(-0.013, 0.012)
1-Methyladenosine A	Lognormal	-0.000163825	(-0.011, 0.011)	0.977063	0.994823	0.0382511	(-0.011, 0.010)
Coniferylaldehyde	Lognormal	-0.000296553	(-0.027, 0.027)	0.982946	0.994823	0.040955	(-0.029, 0.026)
Bradykinin	Lognormal	0.00115459	(-0.113, 0.115)	0.984191	0.994823	0.0376532	(-0.113, 0.112)
Lysine	Lognormal	0.000155308	(-0.015, 0.016)	0.984362	0.994823	0.0321004	(-0.016, 0.016)
Benzophenone-3	Lognormal	0.000606725	(-0.071, 0.072)	0.986773	0.994823	0.0401201	(-0.069, 0.074)
Sulfamethoxazole	Lognormal	-0.000624257	(-0.102, 0.101)	0.990367	0.996805	0.0399393	(-0.111, 0.097)
Cyclo(Leu-Pro)	Lognormal	-0.000165747	(-0.030, 0.029)	0.99124	0.996805	0.0395882	(-0.032, 0.027)
N.epsilon.-Methyl-L-lysine	Lognormal	-0.000143927	(-0.034, 0.034)	0.993437	0.996805	0.0362753	(-0.034, 0.035)
Proline	Lognormal	-7.03018e-06	(-0.034, 0.034)	0.999676	0.999676	0.0385668	(-0.035, 0.036)
Complex Lipids (CL)
PC (p-34:2)/PC (o-34:3) - ESI(+)	Lognormal	-0.0215511	(-0.032, -0.011)	5.36317e-05	0.0475256	36.1069	(-0.032, -0.012)
PE (p-36:2)/PE (o-36:3) - ESI(+)	Lognormal	-0.0325825	(-0.049, -0.017)	0.00010704	0.0475256	24.6017	(-0.049, -0.016)
PC (p-34:1)/PC (o-34:2)	Lognormal	-0.0249518	(-0.038, -0.012)	0.000215461	0.0535676	26.0126	(-0.038, -0.012)
PC (36:4) A - ESI(+)	Lognormal	-0.0218987	(-0.033, -0.010)	0.000285048	0.0535676	8.0613	(-0.034, -0.010)
PC (36:2)	Lognormal	-0.00854922	(-0.013, -0.004)	0.000323853	0.0535676	14.9716	(-0.013, -0.004)
PC 34:4e	Lognormal	-0.029243	(-0.045, -0.014)	0.000387121	0.0535676	13.1352	(-0.044, -0.012)
PC (36:4) A - ESI(-)	Lognormal	-0.0247443	(-0.038, -0.011)	0.000423465	0.0535676	11.4318	(-0.037, -0.010)
PC (34:2) - ESI(+)	Lognormal	-0.0064543	(-0.010, -0.003)	0.000486878	0.0535676	6.91271	(-0.010, -0.003)
PC (p-34:2)/PC (o-34:3) - ESI(-)	Lognormal	-0.0246046	(-0.038, -0.011)	0.000542915	0.0535676	7.54207	(-0.038, -0.010)
PC (p-36:4)/PC (o-36:5) - ESI(-)	Lognormal	-0.0252893	(-0.040, -0.011)	0.000749013	0.063673	7.04391	(-0.040, -0.011)
PC (p-34:1)/PC (o-34:2) A	Lognormal	-0.0350791	(-0.055, -0.015)	0.000845272	0.063673	6.28534	(-0.057, -0.015)
PC (p-36:1)/PC (o-36:2)	Lognormal	-0.0674531	(-0.106, -0.029)	0.000912849	0.063673	5.45764	(-0.107, -0.030)
PE (p-34:2)/PE (o-34:3)	Lognormal	-0.0419402	(-0.066, -0.018)	0.000934268	0.063673	6.15545	(-0.067, -0.020)
SM (d40:3)	Lognormal	-0.0345464	(-0.055, -0.014)	0.00100385	0.063673	6.39242	(-0.055, -0.015)
PE (p-36:2)/PE (o-36:3) - ESI(-)	Lognormal	-0.0320455	(-0.052, -0.012)	0.0023959	0.12515	2.05095	(-0.052, -0.011)
PE (p-36:4)/PE (o-36:5) - ESI(-)	Lognormal	-0.0263755	(-0.044, -0.009)	0.00336886	0.15745	2.67623	(-0.044, -0.009)
CE (18:2)	Lognormal	-0.0115284	(-0.019, -0.004)	0.00443643	0.168721	1.88188	(-0.020, -0.003)
PC (36:5) A	Lognormal	-0.0595498	(-0.100, -0.019)	0.0045124	0.168721	2.3894	(-0.100, -0.017)
LPC (18:2) - ESI(-)	Lognormal	-0.0215926	(-0.036, -0.007)	0.00460973	0.168721	2.29542	(-0.037, -0.007)
PC (34:2) - ESI(-)	Lognormal	-0.010566	(-0.018, -0.003)	0.00475004	0.168721	3.07506	(-0.017, -0.003)
PC (p-36:2)/PC (o-36:3)	Lognormal	-0.019905	(-0.034, -0.006)	0.00588354	0.183448	1.53907	(-0.034, -0.006)
TG (56:6)	Lognormal	0.0122569	(0.004, 0.021)	0.00599098	0.183448	2.00363	(0.004, 0.021)
PC (p-36:3)/PC (o-36:4) - ESI(-)	Lognormal	-0.0171943	(-0.029, -0.005)	0.0065504	0.191586	1.69162	(-0.029, -0.004)
TG (55:6)	Lognormal	0.0262395	(0.008, 0.045)	0.00668826	0.191586	1.60127	(0.007, 0.044)
PC (36:5)A	Lognormal	-0.0289023	(-0.050, -0.008)	0.00701639	0.194705	1.40533	(-0.049, -0.008)
SM (d34:2) - ESI(-)	Lognormal	-0.0107181	(-0.018, -0.003)	0.00773903	0.202407	1.32301	(-0.019, -0.003)
SM (d34:1) - ESI(-)	Lognormal	-0.00948976	(-0.016, -0.003)	0.00803137	0.202407	1.17325	(-0.017, -0.003)
LPE (18:2) - ESI(-)	Lognormal	-0.0317847	(-0.055, -0.009)	0.00843552	0.202407	1.35343	(-0.057, -0.010)
TG (54:6) C	Lognormal	0.0154592	(0.004, 0.027)	0.00850681	0.202407	1.12578	(0.004, 0.027)
PC (34:3)	Lognormal	-0.0192136	(-0.033, -0.005)	0.00862769	0.202407	1.16312	(-0.033, -0.005)
PE (p-38:5)/PE (o-38:6) - ESI(-)	Lognormal	-0.0228513	(-0.040, -0.006)	0.00866155	0.202407	1.09327	(-0.041, -0.007)
LPE (18:2) - ESI(+)	Lognormal	-0.0266698	(-0.046, -0.007)	0.00920951	0.206172	1.09023	(-0.046, -0.005)
SM (d38:2) - ESI(-)	Lognormal	-0.0162626	(-0.028, -0.004)	0.00997861	0.210976	1.15893	(-0.028, -0.004)
LPC (18:2) - ESI(+)	Lognormal	-0.0159097	(-0.028, -0.004)	0.0111334	0.218087	0.698165	(-0.029, -0.003)
PE (p-36:1)/PE (o-36:2) - ESI(-)	Lognormal	-0.0277946	(-0.049, -0.007)	0.0112769	0.218087	0.872913	(-0.049, -0.007)
SM (d39:1) - ESI(-)	Lognormal	-0.016431	(-0.029, -0.004)	0.0112992	0.218087	1.05135	(-0.028, -0.004)
PC (32:2) - ESI(-)	Lognormal	-0.0232682	(-0.041, -0.006)	0.0113272	0.218087	0.90949	(-0.041, -0.005)
PC (p-38:4)/PC (o-38:5) A	Lognormal	-0.0140216	(-0.025, -0.003)	0.0115429	0.218087	0.853957	(-0.024, -0.003)
TG (54:7) B	Lognormal	0.0223562	(0.005, 0.040)	0.0131407	0.22471	1.03588	(0.006, 0.040)
PC (33:2) - ESI(+)	Lognormal	-0.0132867	(-0.024, -0.003)	0.013223	0.22471	0.836578	(-0.024, -0.003)
AC (10:1)	Lognormal	-0.0291342	(-0.052, -0.006)	0.0134117	0.22471	1.06966	(-0.051, -0.007)
PC (34:3) B	Lognormal	-0.0131697	(-0.024, -0.003)	0.0139111	0.228724	0.846068	(-0.023, -0.003)
LPC (18:3)	Lognormal	-0.0253207	(-0.045, -0.005)	0.014424	0.228724	0.729252	(-0.046, -0.006)
PE (p-38:4)/PE (o-38:5)	Lognormal	-0.0149547	(-0.027, -0.003)	0.01549	0.238991	0.663406	(-0.027, -0.003)
CE (20:2)	Lognormal	-0.0299076	(-0.054, -0.006)	0.0159716	0.240386	0.750317	(-0.055, -0.007)
SM (d40:1) - ESI(-)	Lognormal	-0.0111902	(-0.020, -0.002)	0.0163758	0.242362	0.68212	(-0.020, -0.002)
PC (o-34:0)	Lognormal	-0.0193716	(-0.035, -0.004)	0.0170565	0.248298	0.675176	(-0.035, -0.004)
PC (35:2)	Lognormal	-0.0149956	(-0.027, -0.003)	0.0173791	0.248913	0.671706	(-0.027, -0.002)
Ceramide (d42:1) - ESI (+)	Lognormal	-0.00848767	(-0.015, -0.002)	0.0186867	0.256418	0.670582	(-0.016, -0.002)
FA (16:1) (palmitoleic acid)	Lognormal	0.0180385	(0.003, 0.033)	0.0187349	0.256418	0.597596	(0.003, 0.033)
PE (p-36:4)/PE (o-36:5) - ESI(+)	Lognormal	-0.0174873	(-0.032, -0.003)	0.0187693	0.256418	0.514949	(-0.031, -0.003)
PC (32:2) - ESI(+)	Lognormal	-0.017791	(-0.033, -0.003)	0.0197506	0.265736	0.646266	(-0.033, -0.003)
TG (56:7) B	Lognormal	0.0243045	(0.004, 0.045)	0.0209966	0.273574	0.58195	(0.005, 0.046)
PC (p-38:3)/PC (o-38:4) - ESI(-)	Lognormal	-0.0159391	(-0.029, -0.003)	0.0216425	0.273574	0.526203	(-0.030, -0.003)
SM (d40:2) B - ESI(+)	Lognormal	-0.00797303	(-0.015, -0.001)	0.0219386	0.273574	0.651628	(-0.015, -0.002)
PE (p-40:4)/PE (o-40:5) A	Lognormal	-0.0286633	(-0.053, -0.004)	0.0221599	0.273574	0.494059	(-0.053, -0.004)
TG (54:5) B	Lognormal	0.0125708	(0.002, 0.023)	0.0224248	0.273574	0.57454	(0.002, 0.023)
SM (d40:2) B - ESI(-)	Lognormal	-0.0123766	(-0.023, -0.002)	0.0224898	0.273574	0.660879	(-0.023, -0.002)
TG (58:8)	Lognormal	0.024495	(0.003, 0.046)	0.0246446	0.291357	0.522459	(0.003, 0.045)
PC (35:3)	Lognormal	-0.0100344	(-0.019, -0.001)	0.0247166	0.291357	0.513479	(-0.019, -0.001)
PC (p-36:4)/PC (o-36:5) - ESI(+)	Lognormal	-0.0100474	(-0.019, -0.001)	0.0249788	0.291357	0.592336	(-0.019, -0.002)
TG (56:5) B	Lognormal	0.0155117	(0.002, 0.029)	0.0278871	0.312299	0.405181	(0.002, 0.030)
TG (53:0)	Lognormal	-0.0197602	(-0.037, -0.002)	0.0288483	0.314867	0.486953	(-0.038, -0.002)
SM (d33:1) - ESI(-)	Lognormal	-0.0149058	(-0.028, -0.002)	0.0292509	0.314867	0.37061	(-0.029, -0.001)
PC (p-32:1)/PC (o-32:2)	Lognormal	-0.0121484	(-0.023, -0.001)	0.0308128	0.314867	0.412802	(-0.023, -0.001)
TG (62:4)	Lognormal	-0.0338278	(-0.064, -0.003)	0.0310478	0.314867	0.492162	(-0.063, -0.003)
PE (36:2)	Lognormal	-0.0222969	(-0.042, -0.002)	0.0311765	0.314867	0.385517	(-0.042, -0.002)
PE (p-36:1)/PE (o-36:2) - ESI(+)	Lognormal	-0.0210429	(-0.040, -0.002)	0.0313085	0.314867	0.391556	(-0.040, -0.002)
PE (p-34:1)/PE (o-34:2) - ESI(-)	Lognormal	-0.0186986	(-0.036, -0.002)	0.0318518	0.314867	0.371743	(-0.036, -0.002)
TG (50:0)	Lognormal	-0.026186	(-0.050, -0.003)	0.0318565	0.314867	0.405381	(-0.048, -0.001)
SM (d32:1) - ESI(-)	Lognormal	-0.0122614	(-0.023, -0.001)	0.0325632	0.316553	0.347221	(-0.023, -0.001)
LPE (20:4) - ESI(-)	Lognormal	-0.0210631	(-0.040, -0.002)	0.0328929	0.316553	0.414474	(-0.040, -0.001)
PE (p-38:5)/PE (o-38:6) - ESI(+)	Lognormal	-0.0132323	(-0.025, -0.001)	0.0331525	0.316553	0.381131	(-0.025, -0.001)
SM (d42:3) - ESI(-)	Lognormal	-0.00947751	(-0.018, -0.001)	0.0343536	0.320113	0.348759	(-0.018, 0.000)
Ceramide (d41:1) - ESI(-)	Lognormal	-0.0123541	(-0.024, -0.001)	0.0362027	0.320113	0.391514	(-0.024, -0.001)
PC (p-32:0)/PC (o-32:1) - ESI(+)	Lognormal	-0.00878963	(-0.017, -0.001)	0.0363737	0.320113	0.354551	(-0.017, -0.001)
PC (36:4) B - ESI(-)	Lognormal	-0.00783823	(-0.015, -0.001)	0.0372604	0.321682	0.357315	(-0.015, 0.000)
DG (38:5)	Lognormal	0.0145439	(0.001, 0.028)	0.0373122	0.321682	0.342081	(0.001, 0.028)
DG (38:6)	Lognormal	0.0198385	(0.001, 0.038)	0.0380654	0.322381	0.299692	(0.001, 0.038)
Ceramide (d42:2) B - ESI (+)	Lognormal	-0.010199	(-0.020, -0.001)	0.0387191	0.324364	0.337547	(-0.020, -0.001)
PC (34:3) C	Lognormal	-0.0167819	(-0.033, -0.001)	0.0392841	0.326021	0.308725	(-0.032, -0.002)
TG (58:9)	Lognormal	0.0213034	(0.001, 0.042)	0.0417171	0.336771	0.284853	(0.000, 0.042)
PE (p-34:1)/PE (o-34:2) - ESI(+)	Lognormal	-0.0160461	(-0.031, -0.001)	0.042498	0.338418	0.30995	(-0.031, 0.000)
SM (d42:1) - ESI(-)	Lognormal	-0.00920718	(-0.018, 0.000)	0.0427197	0.338418	0.304359	(-0.018, -0.001)
AC (18:2)	Lognormal	-0.0175584	(-0.034, -0.001)	0.0434455	0.338418	0.292268	(-0.034, -0.001)
Ceramide (d42:1) - ESI(-)	Lognormal	-0.00955884	(-0.019, 0.000)	0.0477573	0.365175	0.294422	(-0.020, -0.001)
Ceramide (d34:1) - ESI(-)	Lognormal	-0.00849481	(-0.017, 0.000)	0.0479271	0.365175	0.254765	(-0.018, 0.000)
PC (p-38:4)/PC (o-38:5) B	Lognormal	-0.0117828	(-0.023, 0.000)	0.0481143	0.365175	0.300083	(-0.024, -0.001)
CE (18:3)	Lognormal	-0.015078	(-0.030, 0.000)	0.0501424	0.373343	0.288987	(-0.030, 0.000)
AC (14:2)	Lognormal	-0.027102	(-0.054, 0.000)	0.0504517	0.373343	0.294178	(-0.056, -0.001)
PC (40:5) A - ESI(+)	Lognormal	0.00954686	(0.000, 0.019)	0.0515945	0.376226	0.262804	(0.000, 0.019)
PC (33:2) - ESI(-)	Lognormal	-0.0184019	(-0.037, 0.000)	0.0519231	0.376226	0.257971	(-0.035, 0.002)
PC (37:2) - ESI(+)	Lognormal	-0.0104037	(-0.021, 0.000)	0.0521124	0.376226	0.28595	(-0.020, 0.000)
LPC (14:0) - ESI(+)	Lognormal	-0.0167906	(-0.034, 0.000)	0.0538674	0.37913	0.265975	(-0.034, 0.001)
TG (54:6) B	Lognormal	-0.03907	(-0.078, 0.000)	0.0542224	0.37913	0.232022	(-0.077, 0.003)
SM (d36:3) - ESI(-)	Lognormal	-0.0182501	(-0.037, 0.000)	0.0556251	0.380158	0.234175	(-0.038, 0.000)
FA (18:1) (oleic acid)	Lognormal	0.00865552	(0.000, 0.017)	0.0559098	0.380158	0.228559	(0.000, 0.017)
PC (p-36:3)/PC (o-36:4) - ESI(+)	Lognormal	-0.00933567	(-0.019, 0.000)	0.05651	0.380158	0.247815	(-0.019, 0.000)
FA (14:1) (physeteric acid)	Lognormal	0.0188072	(0.000, 0.038)	0.058294	0.383445	0.238185	(0.000, 0.038)
PC (34:0) - ESI(-)	Lognormal	-0.00947473	(-0.019, 0.000)	0.0603166	0.389985	0.226608	(-0.019, 0.001)
Ceramide (d40:1)	Lognormal	-0.00800663	(-0.016, 0.000)	0.0639367	0.399257	0.230064	(-0.016, 0.001)
SM (d36:0) - ESI(+)	Lognormal	0.014758	(-0.001, 0.030)	0.0642756	0.399257	0.238215	(-0.001, 0.030)
LPC (16:0) - ESI(-)	Lognormal	-0.00859035	(-0.018, 0.000)	0.0642948	0.399257	0.220658	(-0.017, 0.001)
PE (p-40:5)/PE (o-40:6)	Lognormal	-0.010315	(-0.021, 0.001)	0.0660604	0.407373	0.212803	(-0.022, 0.000)
LPC (18:0) A - ESI(-)	Lognormal	-0.0154673	(-0.032, 0.001)	0.0685234	0.413937	0.22017	(-0.031, 0.002)
PC (38:4) A - ESI(-)	Lognormal	-0.00930066	(-0.019, 0.001)	0.0693601	0.415758	0.227401	(-0.019, 0.001)
TG (54:7) A	Lognormal	-0.0231103	(-0.048, 0.002)	0.0699204	0.415758	0.197662	(-0.048, 0.001)
TG (56:8) B	Lognormal	0.0215222	(-0.002, 0.045)	0.0720135	0.419162	0.190233	(-0.001, 0.046)
PE (36:3)	Lognormal	-0.0270295	(-0.057, 0.002)	0.0747966	0.428512	0.227885	(-0.056, 0.003)
PC (37:4) - ESI(+)	Lognormal	0.0114005	(-0.001, 0.024)	0.0755574	0.430096	0.208854	(-0.001, 0.024)
PC (34:4) - ESI(-)	Lognormal	-0.0243116	(-0.051, 0.002)	0.076677	0.433689	0.191072	(-0.052, 0.000)
SM (d36:1) - ESI(-)	Lognormal	-0.00797156	(-0.017, 0.001)	0.0773965	0.434988	0.176436	(-0.016, 0.001)
AC (12:1)	Lognormal	-0.0202788	(-0.043, 0.002)	0.080334	0.443085	0.205056	(-0.042, 0.001)
Cholesterol	Lognormal	-0.00647339	(-0.014, 0.001)	0.0824936	0.443966	0.195199	(-0.014, 0.001)
PC (p-38:3)/PC (o-38:4) A - ESI(+)	Lognormal	-0.00971728	(-0.021, 0.001)	0.0833351	0.444343	0.179748	(-0.021, 0.001)
PC (p-38:3)/PC (o-38:4) B - ESI(+)	Lognormal	-0.0103242	(-0.022, 0.001)	0.0855822	0.444343	0.158258	(-0.021, 0.002)
AC (10:0)	Lognormal	-0.030119	(-0.064, 0.004)	0.0860349	0.444343	0.139491	(-0.067, 0.004)
TG (60:11)	Lognormal	0.0302713	(-0.004, 0.065)	0.0860664	0.444343	0.176123	(-0.005, 0.064)
PC (p-38:4)/PC (o-38:5) B	Lognormal	-0.0177767	(-0.038, 0.003)	0.088957	0.451393	0.184756	(-0.037, 0.003)
TG (52:4)	Lognormal	-0.00907083	(-0.020, 0.001)	0.0916892	0.457001	0.177168	(-0.019, 0.001)
LPC (18:0) B - ESI(-)	Lognormal	-0.0102102	(-0.022, 0.002)	0.0924391	0.457001	0.132667	(-0.022, 0.001)
SM (d41:2) B - ESI(+)	Lognormal	-0.00784589	(-0.017, 0.001)	0.092442	0.457001	0.150904	(-0.017, 0.001)
TG (58:6)	Lognormal	0.0106892	(-0.002, 0.023)	0.0927683	0.457001	0.176409	(-0.001, 0.024)
PC (p-36:1)/PC (o-36:2) B	Lognormal	-0.0142035	(-0.031, 0.002)	0.0933189	0.457001	0.157962	(-0.031, 0.002)
PC (37:5)	Lognormal	0.0172857	(-0.003, 0.037)	0.0936647	0.457001	0.154427	(-0.004, 0.038)
PC (36:5) D	Lognormal	0.0184034	(-0.003, 0.040)	0.0950508	0.46123	0.150032	(-0.004, 0.039)
SM (d40:1) - ESI(+)	Lognormal	-0.00519297	(-0.011, 0.001)	0.0962313	0.464421	0.165373	(-0.011, 0.001)
PC (35:2) B	Lognormal	-0.0059591	(-0.013, 0.001)	0.0972769	0.464939	0.176925	(-0.014, 0.001)
PC (36:3) A - ESI(+)	Lognormal	-0.00662452	(-0.014, 0.001)	0.0973859	0.464939	0.161397	(-0.015, 0.001)
PC (p-32:0)/PC (o-32:1) - ESI(-)	Lognormal	-0.013821	(-0.030, 0.002)	0.0985043	0.465276	0.153321	(-0.031, 0.002)
SM (d43:1) - ESI(-)	Lognormal	-0.0242747	(-0.053, 0.004)	0.100315	0.471322	0.148931	(-0.053, 0.006)
PC (40:6)B	Lognormal	0.00973217	(-0.002, 0.021)	0.102835	0.479831	0.1533	(-0.002, 0.022)
TG (48:0)	Lognormal	-0.0187634	(-0.041, 0.004)	0.103207	0.479831	0.152705	(-0.040, 0.005)
SM (d42:0) - ESI(+)	Lognormal	0.0231822	(-0.005, 0.051)	0.107895	0.491542	0.139401	(-0.006, 0.051)
SM (d30:1) - ESI(-)	Lognormal	-0.0229169	(-0.051, 0.005)	0.108564	0.491542	0.15394	(-0.050, 0.005)
PC (36:3) B - ESI(-)	Lognormal	-0.00752966	(-0.017, 0.002)	0.108571	0.491542	0.128795	(-0.016, 0.002)
Ceramide (d32:1)	Lognormal	-0.012209	(-0.027, 0.003)	0.10902	0.491542	0.140532	(-0.026, 0.003)
PE (p-40:4)/PE (o-40:5) B	Lognormal	-0.0126016	(-0.028, 0.003)	0.110384	0.492566	0.105693	(-0.027, 0.004)
DG (36:4) B	Lognormal	0.0343091	(-0.008, 0.076)	0.111822	0.49402	0.144639	(-0.008, 0.077)
TG (48:4) A	Lognormal	-0.0234659	(-0.052, 0.005)	0.114303	0.500511	0.131114	(-0.054, 0.005)
PC (34:3) A	Lognormal	-0.00802711	(-0.018, 0.002)	0.114419	0.500511	0.134627	(-0.018, 0.002)
PC (35:1) - ESI(+)	Lognormal	0.00651668	(-0.002, 0.015)	0.115154	0.501257	0.130295	(-0.002, 0.014)
LPC (p-16:0)/LPC (o-16:1)	Lognormal	-0.0111954	(-0.025, 0.003)	0.116447	0.501967	0.134413	(-0.026, 0.002)
PC (p-38:5)/PC (o-38:6) B	Lognormal	-0.00735582	(-0.017, 0.002)	0.119527	0.51029	0.138306	(-0.017, 0.002)
TG (49:2)	Lognormal	0.0170764	(-0.004, 0.039)	0.120843	0.511862	0.127834	(-0.005, 0.038)
LPC (20:3) - ESI(-)	Lognormal	-0.0170233	(-0.038, 0.004)	0.121453	0.511862	0.127215	(-0.039, 0.004)
Ceramide (d41:1) - ESI (+)	Lognormal	-0.00791865	(-0.018, 0.002)	0.121625	0.511862	0.135068	(-0.018, 0.002)
AC (12:0)	Lognormal	-0.0182492	(-0.041, 0.005)	0.122504	0.513129	0.124102	(-0.041, 0.005)
PC (36:3) A - ESI(-)	Lognormal	-0.00822103	(-0.019, 0.002)	0.124047	0.514876	0.118839	(-0.018, 0.002)
FA (20:3) (homo-gamma-linolenic acid)	Lognormal	0.00776992	(-0.002, 0.018)	0.124081	0.514876	0.124803	(-0.002, 0.017)
PC (42:10)	Lognormal	0.018848	(-0.005, 0.043)	0.126197	0.518809	0.132767	(-0.006, 0.042)
Lactosylceramide (d18:1/24:1(15Z))	Lognormal	0.0132574	(-0.004, 0.030)	0.127121	0.520202	0.124912	(-0.004, 0.030)
TG (60:6)	Lognormal	0.0189403	(-0.005, 0.043)	0.128949	0.520695	0.11017	(-0.006, 0.042)
PE (p-40:4)/PE (o-40:5)	Lognormal	-0.0137684	(-0.031, 0.004)	0.129937	0.520695	0.092919	(-0.030, 0.004)
PC (38:5) A	Lognormal	0.00502575	(-0.001, 0.011)	0.130137	0.520695	0.124532	(-0.001, 0.012)
PC (34:1)	Lognormal	0.0029482	(-0.001, 0.007)	0.130384	0.520695	0.108633	(-0.001, 0.007)
TG (56:5) A	Lognormal	0.0116497	(-0.003, 0.027)	0.131213	0.520695	0.135046	(-0.003, 0.027)
DG (36:4) A	Lognormal	-0.0150757	(-0.035, 0.004)	0.132454	0.520695	0.118055	(-0.035, 0.004)
AC (8:0)	Lognormal	-0.0261707	(-0.060, 0.008)	0.133112	0.520695	0.123452	(-0.059, 0.008)
Ceramide (d39:1)	Lognormal	-0.0138674	(-0.032, 0.004)	0.13326	0.520695	0.120376	(-0.032, 0.004)
PC (38:6) A - ESI(+)	Lognormal	-0.00699818	(-0.016, 0.002)	0.133971	0.520695	0.116682	(-0.016, 0.002)
PC (38:5) B - ESI(+)	Lognormal	0.0103787	(-0.003, 0.024)	0.135397	0.522748	0.120379	(-0.002, 0.024)
SM (d40:0)	Lognormal	0.0109268	(-0.003, 0.025)	0.138104	0.529145	0.102291	(-0.004, 0.025)
PC (o-32:0) - ESI(+)	Lognormal	-0.00641407	(-0.015, 0.002)	0.143825	0.534781	0.109656	(-0.015, 0.002)
PE (p-38:3)/PE (o-38:4)	Lognormal	-0.0222049	(-0.052, 0.007)	0.144739	0.534781	0.118824	(-0.053, 0.007)
TG (56:9)	Lognormal	0.0160141	(-0.005, 0.037)	0.145205	0.534781	0.115858	(-0.006, 0.038)
TG (50:4)	Lognormal	-0.0117773	(-0.028, 0.004)	0.146675	0.534781	0.113749	(-0.028, 0.004)
PC (p-34:1)/PC (o-34:2) B	Lognormal	-0.0164921	(-0.039, 0.006)	0.149699	0.542509	0.117885	(-0.041, 0.005)
SM (d34:0) - ESI(-)	Lognormal	-0.0113723	(-0.027, 0.004)	0.153801	0.550707	0.0963554	(-0.025, 0.005)
PE (p-38:6)/PE (o-38:7)	Lognormal	-0.0145811	(-0.035, 0.006)	0.162996	0.56761	0.0908204	(-0.034, 0.007)
SM (d38:1)	Lognormal	-0.00443049	(-0.011, 0.002)	0.170403	0.588785	0.0999141	(-0.010, 0.002)
FA (24:0) (lignoceric acid)	Lognormal	-0.00885243	(-0.021, 0.004)	0.171872	0.589274	0.102216	(-0.022, 0.003)
SM (d34:1) - ESI(+)	Lognormal	-0.00354608	(-0.009, 0.002)	0.173237	0.59103	0.0941983	(-0.008, 0.001)
CE (20:3)	Lognormal	-0.00854334	(-0.021, 0.004)	0.173946	0.59103	0.0972238	(-0.021, 0.004)
LPC (20:2) - ESI(+)	Lognormal	-0.0252382	(-0.061, 0.011)	0.17483	0.59103	0.10626	(-0.061, 0.012)
PC (42:6)	Lognormal	0.0179269	(-0.008, 0.044)	0.1768	0.59103	0.0994902	(-0.009, 0.042)
DG (32:0)	Lognormal	0.0118858	(-0.005, 0.029)	0.178884	0.592721	0.0942407	(-0.007, 0.028)
CE (20:5)	Lognormal	0.0182374	(-0.008, 0.045)	0.18062	0.595713	0.093567	(-0.009, 0.045)
PC (o-32:0) - ESI(-)	Lognormal	-0.0096081	(-0.024, 0.004)	0.182011	0.595713	0.0878803	(-0.024, 0.005)
PC (32:0) - ESI(-)	Lognormal	-0.00629622	(-0.016, 0.003)	0.182488	0.595713	0.0784533	(-0.016, 0.003)
PC (40:8) - ESI(-)	Lognormal	-0.0116004	(-0.029, 0.005)	0.183203	0.595713	0.0852391	(-0.027, 0.006)
Ceramide (d38:1) - ESI(+)	Lognormal	-0.00652066	(-0.016, 0.003)	0.184483	0.595713	0.0881228	(-0.015, 0.004)
Ceramide (d43:1)	Lognormal	-0.0187157	(-0.046, 0.009)	0.189081	0.600555	0.0923294	(-0.049, 0.008)
SM (d42:1) - ESI(+)	Lognormal	-0.00525267	(-0.013, 0.003)	0.189923	0.600555	0.0976256	(-0.013, 0.003)
PC (37:2) - ESI(-)	Lognormal	-0.0166598	(-0.041, 0.008)	0.19004	0.600555	0.0848712	(-0.042, 0.008)
PC (38:3) - ESI(-)	Lognormal	-0.00777557	(-0.019, 0.004)	0.193382	0.604874	0.0872694	(-0.020, 0.004)
SM (d39:2)	Lognormal	-0.0059977	(-0.015, 0.003)	0.19494	0.604874	0.0919172	(-0.015, 0.003)
SM (d30:1) - ESI(+)	Lognormal	-0.0139502	(-0.035, 0.007)	0.195362	0.604874	0.102312	(-0.036, 0.007)
LPC (o-16:0)	Lognormal	-0.00983682	(-0.025, 0.005)	0.195583	0.604874	0.0875558	(-0.025, 0.006)
LPC (20:2) - ESI(-)	Lognormal	-0.00948948	(-0.024, 0.005)	0.197328	0.604874	0.0913137	(-0.023, 0.006)
LPC (18:1) - ESI(-)	Lognormal	-0.00878382	(-0.022, 0.005)	0.197337	0.604874	0.0852315	(-0.022, 0.005)
LPC (20:3) - ESI(+)	Lognormal	-0.00868548	(-0.022, 0.004)	0.198132	0.604874	0.083532	(-0.022, 0.004)
PC (38:6) B - ESI(+)	Lognormal	0.00471934	(-0.002, 0.012)	0.198219	0.604874	0.0913069	(-0.002, 0.012)
FA (20:3) (eicosatrienoic acid)	Lognormal	0.0112714	(-0.006, 0.029)	0.203224	0.609608	0.0805021	(-0.006, 0.029)
PC (p-44:4)/PC (o-44:5) - ESI(-)	Lognormal	-0.0102263	(-0.026, 0.005)	0.203264	0.609608	0.082093	(-0.025, 0.005)
CE (14:0)	Lognormal	-0.025214	(-0.064, 0.014)	0.204663	0.609608	0.0914152	(-0.063, 0.014)
TG (56:8) A	Lognormal	0.00953156	(-0.005, 0.024)	0.207064	0.609608	0.0851393	(-0.005, 0.025)
Ceramide (d33:1)	Lognormal	-0.009217	(-0.024, 0.005)	0.20832	0.609608	0.0848795	(-0.023, 0.005)
TG (46:0)	Lognormal	-0.0242903	(-0.062, 0.014)	0.21079	0.609608	0.0818315	(-0.062, 0.015)
PE (38:6) - ESI(+)	Lognormal	0.0212496	(-0.012, 0.055)	0.212697	0.609608	0.0830301	(-0.010, 0.056)
SM (d34:2) - ESI(+)	Lognormal	-0.00430737	(-0.011, 0.002)	0.213206	0.609608	0.0859669	(-0.011, 0.003)
AC (18:0)	Lognormal	-0.00901931	(-0.023, 0.005)	0.2135	0.609608	0.0830185	(-0.023, 0.005)
TG (51:2)	Lognormal	0.00962831	(-0.006, 0.025)	0.216629	0.614591	0.0846308	(-0.006, 0.025)
LPC (14:0) - ESI(-)	Lognormal	-0.0191418	(-0.049, 0.011)	0.218316	0.617402	0.0828772	(-0.050, 0.011)
TG (54:6) A	Lognormal	-0.0115975	(-0.030, 0.007)	0.221886	0.621561	0.0772563	(-0.031, 0.006)
FA (22:0) (behenic acid)	Lognormal	-0.00853607	(-0.022, 0.005)	0.22326	0.623443	0.0724812	(-0.022, 0.005)
Ceramide (d42:2) B - ESI(-)	Lognormal	-0.0136156	(-0.035, 0.008)	0.224289	0.623581	0.0858127	(-0.037, 0.007)
SM (d39:1) - ESI(+)	Lognormal	-0.00652469	(-0.017, 0.004)	0.22621	0.623958	0.0827684	(-0.017, 0.004)
TG (50:5)	Lognormal	-0.0140642	(-0.037, 0.009)	0.226255	0.623958	0.0898265	(-0.036, 0.008)
TG (46:4) A	Lognormal	-0.0253164	(-0.066, 0.016)	0.229822	0.62442	0.0747325	(-0.068, 0.013)
GlcCer (d42:2) - ESI(+)	Lognormal	0.00871972	(-0.005, 0.023)	0.229968	0.62442	0.0843638	(-0.005, 0.024)
LPC (16:1) - ESI(-)	Lognormal	-0.0111497	(-0.029, 0.007)	0.230507	0.62442	0.0787376	(-0.030, 0.007)
PC (35:2) A	Lognormal	0.006072	(-0.004, 0.016)	0.232921	0.628675	0.0687409	(-0.004, 0.016)
TG (51:4)	Lognormal	-0.00960197	(-0.025, 0.006)	0.236125	0.633471	0.0767698	(-0.026, 0.005)
PC (38:2)	Lognormal	-0.00812354	(-0.022, 0.005)	0.236957	0.633788	0.0732682	(-0.022, 0.004)
PC 40:5e	Lognormal	-0.00626755	(-0.017, 0.004)	0.239356	0.635692	0.0764514	(-0.016, 0.005)
PC (37:4) - ESI(-)	Lognormal	-0.00950439	(-0.025, 0.006)	0.23999	0.635692	0.0797341	(-0.026, 0.005)
SM (d36:3) - ESI(+)	Lognormal	-0.00830698	(-0.022, 0.006)	0.240808	0.635692	0.0729749	(-0.022, 0.005)
PE (34:2) - ESI(-)	Lognormal	-0.0174335	(-0.047, 0.012)	0.242069	0.635692	0.0840993	(-0.047, 0.011)
TG (48:5)	Lognormal	-0.0206625	(-0.055, 0.014)	0.243222	0.635692	0.0708063	(-0.055, 0.014)
GlcCer (d38:1)	Lognormal	-0.00830371	(-0.022, 0.006)	0.243545	0.635692	0.0686212	(-0.022, 0.005)
PC (p-42:4)/PC (o-42:5) - ESI(-)	Lognormal	-0.0126639	(-0.034, 0.009)	0.244163	0.635692	0.0749564	(-0.035, 0.009)
TG (54:9)	Lognormal	0.0387725	(-0.026, 0.104)	0.244743	0.635692	0.0647926	(-0.027, 0.101)
LPE (18:0)	Lognormal	-0.00872884	(-0.024, 0.006)	0.250754	0.637478	0.0691043	(-0.023, 0.007)
TG (58:4)	Lognormal	0.0145007	(-0.010, 0.039)	0.25236	0.637478	0.084675	(-0.012, 0.039)
PC (34:4) - ESI(+)	Lognormal	-0.0103679	(-0.028, 0.007)	0.254023	0.637478	0.0707343	(-0.027, 0.007)
TG (42:0)	Lognormal	-0.0229858	(-0.063, 0.017)	0.256603	0.641643	0.0736833	(-0.062, 0.015)
TG (53:2)	Lognormal	0.00825395	(-0.006, 0.022)	0.257525	0.641643	0.0791876	(-0.006, 0.022)
PC (p-38:4)/PC (o-38:5) A	Lognormal	-0.00441103	(-0.012, 0.003)	0.259011	0.642248	0.0655008	(-0.012, 0.003)
TG (46:3) A	Lognormal	-0.0258588	(-0.071, 0.019)	0.261602	0.642248	0.0685023	(-0.070, 0.017)
TG (56:5) C	Lognormal	0.00735983	(-0.006, 0.020)	0.264691	0.642248	0.0676778	(-0.005, 0.020)
PC (36:1) - ESI(+)	Lognormal	0.00389484	(-0.003, 0.011)	0.26471	0.642248	0.073425	(-0.003, 0.010)
FA (20:1) (eicosenoic acid)	Lognormal	0.00616323	(-0.005, 0.017)	0.265997	0.643612	0.0788382	(-0.005, 0.017)
PC (37:6)	Lognormal	0.0117868	(-0.009, 0.033)	0.268299	0.647416	0.0750712	(-0.010, 0.032)
LPE (22:6)	Lognormal	-0.0117208	(-0.032, 0.009)	0.270176	0.649291	0.068629	(-0.033, 0.009)
SM (d40:2) A - ESI(+)	Lognormal	-0.0075361	(-0.021, 0.006)	0.272034	0.650344	0.0765839	(-0.021, 0.006)
LPC (20:5)	Lognormal	0.0176377	(-0.014, 0.049)	0.274192	0.650879	0.0706887	(-0.011, 0.051)
SM (d36:2) - ESI(-)	Lognormal	-0.0072148	(-0.020, 0.006)	0.27861	0.655184	0.0731957	(-0.020, 0.007)
DG (36:5)	Lognormal	-0.0135674	(-0.038, 0.011)	0.278896	0.655184	0.0712209	(-0.037, 0.012)
PC (42:5)	Lognormal	0.00865341	(-0.007, 0.024)	0.281626	0.656578	0.0737825	(-0.007, 0.024)
SM (d44:2)	Lognormal	0.00846512	(-0.007, 0.024)	0.285876	0.656578	0.064629	(-0.007, 0.023)
LPE (16:0)	Lognormal	-0.0130985	(-0.037, 0.011)	0.286113	0.656578	0.0672239	(-0.039, 0.011)
SM (d32:1) - ESI(+)	Lognormal	-0.0061252	(-0.017, 0.005)	0.286624	0.656578	0.0651044	(-0.018, 0.005)
SM (d41:3)	Lognormal	-0.00520614	(-0.015, 0.004)	0.289026	0.656578	0.069189	(-0.015, 0.004)
TG (42:1)	Lognormal	-0.0356954	(-0.101, 0.030)	0.289101	0.656578	0.0616551	(-0.099, 0.030)
TG (60:12)	Lognormal	0.024031	(-0.020, 0.068)	0.290868	0.658906	0.0676641	(-0.020, 0.070)
PC (p-40:3)/PC (o-40:4)	Lognormal	-0.0106988	(-0.031, 0.009)	0.297412	0.667527	0.0631411	(-0.030, 0.010)
PC (40:4) - ESI(-)	Lognormal	-0.0110349	(-0.032, 0.010)	0.297681	0.667527	0.061871	(-0.033, 0.010)
FA (20:5) (eicosapentaenoic acid)	Lognormal	0.0153726	(-0.014, 0.044)	0.298735	0.668203	0.0633349	(-0.011, 0.048)
DG (36:2)	Lognormal	0.00678654	(-0.006, 0.020)	0.304885	0.6762	0.0669174	(-0.007, 0.019)
AC (14:1)	Lognormal	-0.0129648	(-0.038, 0.012)	0.309483	0.6762	0.062766	(-0.039, 0.010)
SM (d40:2) A - ESI(-)	Lognormal	-0.0092748	(-0.027, 0.009)	0.311882	0.6762	0.0671434	(-0.027, 0.009)
DG (36:1)	Lognormal	0.00932437	(-0.009, 0.027)	0.31249	0.6762	0.063846	(-0.009, 0.027)
LPC (17:1)	Lognormal	0.00851055	(-0.008, 0.025)	0.314245	0.6762	0.062554	(-0.007, 0.026)
PG (34:0)/PG (17:0/17:0)	Lognormal	-0.0109399	(-0.032, 0.010)	0.314365	0.6762	0.0610402	(-0.032, 0.010)
SM (d43:2) - ESI(-)	Lognormal	-0.0109372	(-0.032, 0.010)	0.314494	0.6762	0.0628155	(-0.034, 0.010)
SM (d36:0) - ESI(-)	Lognormal	0.0161424	(-0.015, 0.048)	0.31597	0.677732	0.06263	(-0.016, 0.048)
SM (d38:0)	Lognormal	0.0363094	(-0.035, 0.108)	0.320816	0.68414	0.0649514	(-0.034, 0.109)
TG (42:3)	Lognormal	-0.0207902	(-0.062, 0.020)	0.322834	0.68414	0.0551377	(-0.064, 0.019)
Ceramide (d44:1)	Lognormal	-0.0135522	(-0.040, 0.013)	0.324641	0.68414	0.0679927	(-0.039, 0.015)
PC (36:3) B - ESI(+)	Lognormal	-0.00345754	(-0.010, 0.003)	0.326435	0.684183	0.0623942	(-0.011, 0.003)
TG (40:1)	Lognormal	-0.0221778	(-0.066, 0.022)	0.326739	0.684183	0.0582505	(-0.066, 0.023)
Ceramide (d38:1) - ESI(-)	Lognormal	-0.00678314	(-0.020, 0.007)	0.327452	0.684183	0.0601324	(-0.021, 0.006)
PC (33:1) - ESI(+)	Lognormal	0.0055042	(-0.006, 0.017)	0.332518	0.69022	0.0608197	(-0.005, 0.016)
TG (48:3)	Lognormal	-0.0112623	(-0.034, 0.011)	0.332674	0.69022	0.0587401	(-0.034, 0.011)
Ceramide (d42:2) A - ESI(-)	Lognormal	-0.00488221	(-0.015, 0.005)	0.333453	0.690225	0.0625298	(-0.015, 0.005)
SM (d32:2) - ESI(+)	Lognormal	-0.00620361	(-0.019, 0.006)	0.334535	0.690613	0.061463	(-0.019, 0.006)
TG (44:0)	Lognormal	-0.0179766	(-0.054, 0.018)	0.335811	0.690613	0.0567374	(-0.056, 0.019)
TG (54:5) A	Lognormal	-0.00679151	(-0.021, 0.007)	0.336715	0.690613	0.0582042	(-0.020, 0.007)
TG (52:2)	Lognormal	0.00392969	(-0.004, 0.012)	0.336773	0.690613	0.0619769	(-0.004, 0.012)
PI (38:4)/PI (18:0-20:4)	Lognormal	-0.0041688	(-0.013, 0.004)	0.339522	0.690613	0.0609315	(-0.012, 0.004)
PC (37:3)	Lognormal	-0.00723862	(-0.022, 0.008)	0.34024	0.690613	0.0643043	(-0.022, 0.007)
TG (56:3)	Lognormal	0.0100578	(-0.011, 0.031)	0.342279	0.690613	0.0676273	(-0.011, 0.031)
SM (d32:2) - ESI(-)	Lognormal	-0.00953617	(-0.029, 0.010)	0.342902	0.690613	0.0594311	(-0.028, 0.011)
TG (46:4) B	Lognormal	-0.0240695	(-0.074, 0.025)	0.343027	0.690613	0.0602068	(-0.078, 0.022)
TG (46:2)	Lognormal	-0.0159082	(-0.049, 0.017)	0.345307	0.690613	0.0580881	(-0.050, 0.016)
PC (p-40:1)/PC (o-40:2)	Lognormal	0.0105382	(-0.011, 0.033)	0.350044	0.696949	0.061492	(-0.014, 0.031)
PE (34:1)	Lognormal	-0.0147267	(-0.046, 0.016)	0.354189	0.701466	0.061355	(-0.049, 0.016)
SM (d41:1) - ESI(+)	Lognormal	-0.00383286	(-0.012, 0.004)	0.355056	0.701466	0.0616882	(-0.012, 0.005)
SM (d38:2) - ESI(+)	Lognormal	-0.00328064	(-0.010, 0.004)	0.355473	0.701466	0.0590602	(-0.011, 0.004)
LPC (15:0)	Lognormal	-0.00675886	(-0.021, 0.008)	0.361195	0.703844	0.0517908	(-0.021, 0.008)
PC (p-40:7)/PC (o-40:8)	Lognormal	-0.0196322	(-0.062, 0.022)	0.362664	0.703844	0.0601296	(-0.061, 0.023)
PC (p-42:3)/PC (o-42:4)	Lognormal	-0.00680204	(-0.021, 0.008)	0.363186	0.703844	0.0528601	(-0.021, 0.008)
PE (36:4) - ESI(+)	Lognormal	0.0103619	(-0.012, 0.033)	0.366064	0.705224	0.0565627	(-0.013, 0.033)
SM (d42:3) - ESI(+)	Lognormal	-0.00322387	(-0.010, 0.004)	0.366113	0.705224	0.0613443	(-0.011, 0.004)
GlcCer (d41:1)	Lognormal	-0.0063627	(-0.020, 0.007)	0.369444	0.708566	0.0530188	(-0.020, 0.008)
TG (58:3)	Lognormal	0.0135786	(-0.016, 0.043)	0.37141	0.710802	0.057765	(-0.018, 0.041)
TG (48:4) B	Lognormal	-0.0186206	(-0.060, 0.022)	0.375093	0.711458	0.0546915	(-0.059, 0.022)
PC (39:6)	Lognormal	0.00797885	(-0.010, 0.026)	0.375863	0.711458	0.0570558	(-0.010, 0.026)
PE (p-36:5)/PE (o-36:6)	Lognormal	-0.029801	(-0.096, 0.036)	0.375934	0.711458	0.0546662	(-0.098, 0.035)
PC (36:4) B - ESI(+)	Lognormal	0.00676493	(-0.008, 0.022)	0.37656	0.711458	0.0578124	(-0.008, 0.023)
TG (54:1)	Lognormal	-0.00984305	(-0.032, 0.012)	0.383927	0.719256	0.0532568	(-0.030, 0.014)
FA (18:2) (linoleic acid)	Lognormal	0.00377107	(-0.005, 0.012)	0.391515	0.728465	0.0505403	(-0.005, 0.012)
LPE (20:4) - ESI(+)	Lognormal	-0.0079474	(-0.026, 0.010)	0.393472	0.728465	0.0582228	(-0.025, 0.012)
PC (p-42:5)/PC (o-42:6) A	Lognormal	-0.00594502	(-0.020, 0.008)	0.397916	0.733054	0.0506163	(-0.020, 0.007)
LPC (16:1) - ESI(+)	Lognormal	-0.00490663	(-0.016, 0.007)	0.401598	0.733054	0.0540335	(-0.016, 0.007)
PC (40:7) B - ESI(+)	Lognormal	0.00451482	(-0.006, 0.015)	0.402822	0.733054	0.0543671	(-0.006, 0.015)
GlcCer (d40:1) - ESI(-)	Lognormal	-0.00531053	(-0.018, 0.007)	0.404101	0.733054	0.051675	(-0.018, 0.007)
PE (38:2)	Lognormal	-0.0084923	(-0.028, 0.011)	0.404523	0.733054	0.0516159	(-0.028, 0.012)
PC (36:5) C	Lognormal	0.00933255	(-0.013, 0.031)	0.405208	0.733054	0.058835	(-0.013, 0.032)
TG (55:2)	Lognormal	0.00832651	(-0.011, 0.028)	0.405326	0.733054	0.0558489	(-0.011, 0.027)
TG (51:5)	Lognormal	-0.00808845	(-0.027, 0.011)	0.408864	0.737399	0.0566489	(-0.026, 0.011)
GlcCer (d42:1) - ESI(-)	Lognormal	-0.00496468	(-0.017, 0.007)	0.4098	0.737399	0.0523423	(-0.017, 0.007)
TG (54:8)	Lognormal	0.0126021	(-0.017, 0.042)	0.41022	0.737399	0.0530203	(-0.017, 0.042)
PC (40:7) A - ESI(+)	Lognormal	-0.00463691	(-0.016, 0.006)	0.414335	0.738932	0.0480558	(-0.017, 0.007)
TG (50:1)	Lognormal	0.00737521	(-0.010, 0.025)	0.417842	0.738932	0.0525858	(-0.010, 0.026)
TG (54:2)	Lognormal	0.00609191	(-0.009, 0.021)	0.417936	0.738932	0.0498727	(-0.008, 0.021)
AC (18:1)	Lognormal	-0.00562517	(-0.019, 0.008)	0.418972	0.738932	0.0498487	(-0.018, 0.009)
TG (40:0)	Lognormal	-0.0141541	(-0.048, 0.020)	0.419394	0.738932	0.0563713	(-0.048, 0.022)
SM (d42:0) - ESI(-)	Lognormal	0.00590287	(-0.008, 0.020)	0.422507	0.739188	0.0480394	(-0.008, 0.021)
TG (58:10)	Lognormal	0.00889327	(-0.013, 0.031)	0.424518	0.740612	0.0526795	(-0.012, 0.031)
PC (39:4)	Lognormal	0.00482076	(-0.007, 0.017)	0.433288	0.752955	0.0504005	(-0.007, 0.017)
LPC (16:0) - ESI(+)	Lognormal	-0.00232723	(-0.008, 0.004)	0.437182	0.757238	0.050346	(-0.008, 0.004)
TG (53:5)	Lognormal	-0.00651964	(-0.023, 0.010)	0.437459	0.757238	0.0537909	(-0.024, 0.011)
SM (d36:2) - ESI(+)	Lognormal	-0.00274225	(-0.010, 0.004)	0.438368	0.757337	0.0564032	(-0.010, 0.004)
Ceramide (d34:1) - ESI(+)	Lognormal	-0.00388205	(-0.014, 0.006)	0.445288	0.763351	0.0477545	(-0.014, 0.006)
Ceramide (d34:2)	Lognormal	-0.00454206	(-0.016, 0.007)	0.44781	0.764723	0.0454114	(-0.015, 0.008)
TG (56:10)	Lognormal	0.0140426	(-0.022, 0.051)	0.452193	0.768056	0.0529149	(-0.024, 0.050)
PC (30:0)	Lognormal	-0.00563317	(-0.020, 0.009)	0.456519	0.77217	0.0502156	(-0.020, 0.009)
TG (59:3)	Lognormal	0.00931943	(-0.016, 0.034)	0.466375	0.781254	0.0469144	(-0.016, 0.035)
LPC (20:4)	Lognormal	-0.00418196	(-0.015, 0.007)	0.468987	0.781254	0.0529794	(-0.016, 0.007)
TAG (58:7)/TAG (18:1/18:1/22:5)	Lognormal	0.00591762	(-0.010, 0.022)	0.471496	0.782595	0.0497151	(-0.011, 0.021)
GlcCer (d14:1(4E)/20:0(2OH))	Lognormal	-0.00807036	(-0.030, 0.014)	0.472516	0.782826	0.0512765	(-0.030, 0.015)
TG (50:2)	Lognormal	0.00453261	(-0.008, 0.017)	0.474951	0.783934	0.0490452	(-0.008, 0.017)
TG (56:7) A	Lognormal	0.0156542	(-0.027, 0.059)	0.477399	0.786513	0.0514556	(-0.028, 0.059)
TG (60:4)	Lognormal	0.0120244	(-0.022, 0.046)	0.495335	0.804127	0.0447907	(-0.024, 0.045)
CE (18:1)	Lognormal	-0.00485149	(-0.019, 0.009)	0.497303	0.805849	0.0502812	(-0.019, 0.009)
TG (46:3) B	Lognormal	-0.0133465	(-0.052, 0.025)	0.498623	0.805994	0.0509615	(-0.052, 0.026)
GlcCer (d42:2) - ESI(-)	Lognormal	0.00460312	(-0.009, 0.018)	0.501518	0.806104	0.0453467	(-0.008, 0.018)
PE (36:1) - ESI(-)	Lognormal	0.00984286	(-0.019, 0.039)	0.503669	0.806104	0.0488959	(-0.019, 0.039)
LPC (18:0) - ESI(+)	Lognormal	-0.003604	(-0.014, 0.007)	0.504174	0.806104	0.0466776	(-0.014, 0.007)
TG (64:2)	Lognormal	0.0119669	(-0.023, 0.047)	0.504944	0.806104	0.0512202	(-0.023, 0.048)
LPC (22:5) - ESI(+)	Lognormal	0.007707	(-0.015, 0.030)	0.507446	0.806104	0.0491155	(-0.015, 0.030)
SM (d41:1) - ESI(-)	Lognormal	-0.0352732	(-0.141, 0.071)	0.514725	0.810614	0.0522912	(-0.136, 0.074)
TG (60:2)	Lognormal	0.015471	(-0.031, 0.062)	0.51609	0.810614	0.0459779	(-0.032, 0.063)
PC (40:5) B - ESI(-)	Lognormal	-0.00822132	(-0.033, 0.017)	0.517806	0.810614	0.0444025	(-0.034, 0.018)
TG (56:2)	Lognormal	0.00757266	(-0.015, 0.030)	0.518501	0.810614	0.0537082	(-0.018, 0.030)
FA (20:2) (eicosadienoic acid)	Lognormal	0.00373585	(-0.008, 0.015)	0.523226	0.813292	0.0501196	(-0.009, 0.015)
AC (16:0)	Lognormal	-0.00367894	(-0.015, 0.008)	0.526517	0.813292	0.0468799	(-0.015, 0.007)
DG (32:1)	Lognormal	0.00843095	(-0.018, 0.034)	0.526567	0.813292	0.0436034	(-0.017, 0.035)
PC (p-40:6)/PC (o-40:7) B	Lognormal	-0.00572441	(-0.024, 0.012)	0.531828	0.813292	0.0420349	(-0.024, 0.012)
FA (14:0) (myristic acid)	Lognormal	0.00299578	(-0.006, 0.012)	0.532883	0.813292	0.0458877	(-0.006, 0.013)
TG (64:3)	Lognormal	-0.00799801	(-0.033, 0.017)	0.53419	0.813292	0.0426873	(-0.034, 0.016)
PC (p-38:5)/PC (o-38:6)	Lognormal	0.0127987	(-0.028, 0.053)	0.534867	0.813292	0.0465828	(-0.029, 0.052)
PC (32:0) - ESI(+)	Lognormal	0.00173161	(-0.004, 0.007)	0.551463	0.828637	0.0438641	(-0.004, 0.008)
TG (62:3)	Lognormal	0.0129315	(-0.030, 0.056)	0.558009	0.835602	0.0491053	(-0.029, 0.056)
PC (35:4) - ESI(-)	Lognormal	-0.00584708	(-0.025, 0.014)	0.559349	0.836018	0.0421586	(-0.026, 0.012)
TG (49:1)	Lognormal	0.00709939	(-0.017, 0.031)	0.562739	0.837995	0.0466429	(-0.018, 0.031)
PC (33:1) - ESI(-)	Lognormal	0.00687415	(-0.016, 0.030)	0.563381	0.837995	0.0504907	(-0.017, 0.029)
PC (36:1) - ESI(-)	Lognormal	-0.00273873	(-0.012, 0.007)	0.56829	0.843882	0.0453629	(-0.013, 0.006)
SM (d43:2) - ESI(+)	Lognormal	0.00508574	(-0.013, 0.023)	0.574868	0.847035	0.0456843	(-0.014, 0.023)
SM (d32:0) - ESI(+)	Lognormal	0.00516688	(-0.013, 0.023)	0.57662	0.847035	0.0465288	(-0.013, 0.023)
PC (p-38:6)/PC (o-38:7)	Lognormal	-0.00454495	(-0.020, 0.011)	0.577505	0.847035	0.0435595	(-0.020, 0.012)
PE (38:6) - ESI(-)	Lognormal	0.00827869	(-0.021, 0.037)	0.577617	0.847035	0.045186	(-0.020, 0.036)
PC (32:1) - ESI(+)	Lognormal	0.00354838	(-0.009, 0.016)	0.578044	0.847035	0.0439844	(-0.009, 0.016)
PC (p-40:6)/PC (o-40:7) A	Lognormal	0.00405041	(-0.010, 0.018)	0.581287	0.848985	0.0441409	(-0.010, 0.019)
SM (d34:0) - ESI(+)	Lognormal	-0.00230042	(-0.011, 0.006)	0.585823	0.852805	0.0442667	(-0.011, 0.005)
PC (38:5) A - ESI(-)	Lognormal	-0.00280724	(-0.013, 0.007)	0.591798	0.858272	0.0416655	(-0.013, 0.008)
CE (16:1)	Lognormal	0.00391018	(-0.010, 0.018)	0.593171	0.858272	0.0434782	(-0.010, 0.017)
Ceramide (d40:0)	Lognormal	0.00766715	(-0.020, 0.036)	0.593445	0.858272	0.0382197	(-0.020, 0.035)
PC (p-42:5)/PC (o-42:6) B	Lognormal	-0.0045996	(-0.021, 0.012)	0.594419	0.858283	0.0440305	(-0.022, 0.013)
Ceramide (d42:0)	Lognormal	0.00416512	(-0.011, 0.020)	0.596353	0.858621	0.041757	(-0.012, 0.020)
LPC (22:4)	Lognormal	-0.00719626	(-0.034, 0.019)	0.597554	0.858621	0.0443641	(-0.034, 0.019)
PC (35:1) - ESI(-)	Lognormal	0.00438138	(-0.012, 0.021)	0.598699	0.858876	0.0387661	(-0.012, 0.020)
TG (57:2)	Lognormal	0.00473944	(-0.013, 0.023)	0.608206	0.864937	0.0471848	(-0.013, 0.023)
PC (40:6) B	Lognormal	0.00375442	(-0.011, 0.018)	0.608767	0.864937	0.0422976	(-0.010, 0.018)
PC (40:5) B - ESI(+)	Lognormal	-0.00376158	(-0.018, 0.011)	0.616357	0.870151	0.0398793	(-0.018, 0.011)
TG (42:2)	Lognormal	-0.0238916	(-0.118, 0.071)	0.621127	0.872157	0.044418	(-0.115, 0.068)
CE (22:6)	Lognormal	0.0033108	(-0.010, 0.016)	0.621736	0.872157	0.0408044	(-0.009, 0.017)
TG (52:3)	Lognormal	-0.00173418	(-0.009, 0.005)	0.623191	0.872157	0.0470789	(-0.009, 0.005)
PC (38:7)	Lognormal	0.00440873	(-0.013, 0.022)	0.627008	0.872762	0.0456973	(-0.013, 0.021)
TG (60:3)	Lognormal	0.00848408	(-0.026, 0.043)	0.627052	0.872762	0.0455599	(-0.025, 0.044)
CE (22:2)	Lognormal	-0.0103237	(-0.052, 0.031)	0.629053	0.873156	0.0427021	(-0.055, 0.030)
FA (22:6) (docosahexaenoic acid)	Lognormal	0.00416403	(-0.013, 0.021)	0.629302	0.873156	0.0425734	(-0.014, 0.020)
PC (36:4) C - ESI(+)	Lognormal	0.0014181	(-0.004, 0.007)	0.639074	0.878589	0.0418112	(-0.004, 0.007)
DG (34:1)	Lognormal	-0.00686692	(-0.036, 0.023)	0.650409	0.888559	0.0442299	(-0.036, 0.023)
PE (36:1) - ESI(+)	Lognormal	-0.00533089	(-0.029, 0.018)	0.658372	0.895024	0.0387176	(-0.030, 0.017)
TG (53:1)	Lognormal	0.00682966	(-0.024, 0.037)	0.660018	0.895024	0.0413985	(-0.023, 0.039)
TG (46:1)	Lognormal	-0.00788341	(-0.043, 0.027)	0.661122	0.895024	0.0393667	(-0.045, 0.025)
PC (35:4) - ESI(+)	Lognormal	-0.00277874	(-0.015, 0.010)	0.663969	0.897299	0.0404484	(-0.016, 0.009)
SM (d42:2)	Lognormal	0.00172474	(-0.006, 0.010)	0.664891	0.897299	0.041782	(-0.006, 0.010)
DG (36:3)	Lognormal	-0.0028673	(-0.016, 0.010)	0.670917	0.900135	0.0433269	(-0.016, 0.010)
SM (d37:1)	Lognormal	-0.00405136	(-0.023, 0.015)	0.671816	0.900135	0.0442548	(-0.023, 0.014)
LPC (20:1) - ESI(-)	Lognormal	-0.00397427	(-0.022, 0.014)	0.67206	0.900135	0.0461813	(-0.023, 0.015)
TG (53:3)	Lognormal	0.00249472	(-0.009, 0.014)	0.678336	0.904448	0.0440808	(-0.009, 0.014)
TG (52:5)	Lognormal	-0.0029496	(-0.017, 0.011)	0.680914	0.904781	0.0412321	(-0.016, 0.012)
TG (48:6)	Lognormal	0.00616616	(-0.023, 0.036)	0.681086	0.904781	0.0450296	(-0.023, 0.036)
TG (54:4)	Lognormal	-0.00250125	(-0.015, 0.010)	0.687318	0.906154	0.0419814	(-0.014, 0.010)
GlcCer (d34:1)	Lognormal	-0.00543187	(-0.032, 0.021)	0.687669	0.906154	0.0429236	(-0.033, 0.021)
SM (d41:2) - ESI(-)	Lognormal	-0.00308444	(-0.018, 0.012)	0.693301	0.906539	0.0435245	(-0.019, 0.011)
PC (p-40:4)/PC (o-40:5) - ESI(+)	Lognormal	-0.00220868	(-0.013, 0.009)	0.694371	0.906539	0.0389084	(-0.013, 0.008)
SM (d32:0) - ESI(-)	Lognormal	-0.0127169	(-0.076, 0.051)	0.695657	0.906539	0.0436208	(-0.075, 0.055)
LPC (22:6)	Lognormal	0.00332885	(-0.013, 0.020)	0.696239	0.906539	0.0396354	(-0.014, 0.020)
PC 38:7e	Lognormal	-0.0039265	(-0.024, 0.016)	0.69949	0.908109	0.0398194	(-0.024, 0.014)
LPC (20:1) - ESI(+)	Lognormal	-0.00607462	(-0.038, 0.026)	0.712115	0.913449	0.0404577	(-0.038, 0.027)
TG (50:6)	Lognormal	0.0058367	(-0.025, 0.037)	0.712236	0.913449	0.0405118	(-0.025, 0.036)
TG (55:1)	Lognormal	0.00455558	(-0.020, 0.029)	0.714003	0.913594	0.0410446	(-0.020, 0.030)
FA (15:0) (pentadecylic acid)	Lognormal	-0.00179831	(-0.012, 0.008)	0.727625	0.927017	0.0378084	(-0.012, 0.009)
TG (44:1)	Lognormal	-0.00815672	(-0.054, 0.038)	0.730598	0.927456	0.040992	(-0.056, 0.041)
PC (28:0)	Lognormal	-0.00775562	(-0.052, 0.037)	0.733185	0.927739	0.0422109	(-0.050, 0.038)
TG (59:2)	Lognormal	-0.00454146	(-0.031, 0.022)	0.735999	0.927739	0.0445283	(-0.030, 0.023)
PC (38:3) - ESI(+)	Lognormal	-0.00150807	(-0.010, 0.007)	0.738783	0.927739	0.035577	(-0.010, 0.007)
PC (p-42:4)/PC (o-42:5) - ESI(+)	Lognormal	-0.00220157	(-0.015, 0.011)	0.739246	0.927739	0.0360695	(-0.014, 0.011)
Ceramide (d36:1) - ESI(-)	Lognormal	-0.00354814	(-0.025, 0.018)	0.744216	0.927739	0.0421386	(-0.025, 0.018)
TG (62:1)	Lognormal	-0.00533878	(-0.037, 0.027)	0.744979	0.927739	0.0424391	(-0.038, 0.026)
PC (33:0)	Lognormal	-0.00361455	(-0.026, 0.018)	0.748463	0.927739	0.0414748	(-0.026, 0.018)
TG (52:6)	Lognormal	0.00346339	(-0.018, 0.025)	0.748883	0.927739	0.0405958	(-0.018, 0.024)
TG (46:5)	Lognormal	-0.00763273	(-0.057, 0.042)	0.76195	0.930611	0.0433707	(-0.060, 0.040)
FA (17:0) (margaric acid)	Lognormal	0.00113035	(-0.006, 0.009)	0.764962	0.930611	0.0401781	(-0.007, 0.008)
TG (58:1)	Lognormal	0.0045342	(-0.025, 0.034)	0.765063	0.930611	0.0415551	(-0.025, 0.034)
SM (d33:1) - ESI(+)	Lognormal	-0.0016935	(-0.013, 0.009)	0.767125	0.930611	0.044286	(-0.013, 0.009)
PC (36:5) B	Lognormal	0.00374602	(-0.022, 0.030)	0.776287	0.936452	0.038277	(-0.020, 0.030)
TG (54:3)	Lognormal	0.00162693	(-0.010, 0.013)	0.778365	0.936452	0.042419	(-0.009, 0.013)
FA (12:0) (lauric acid)	Lognormal	-0.00272592	(-0.022, 0.016)	0.779096	0.936452	0.0413932	(-0.022, 0.016)
CE (16:0)	Lognormal	-0.00431423	(-0.035, 0.026)	0.784106	0.936452	0.0365309	(-0.036, 0.025)
PE (38:4)	Lognormal	-0.0016313	(-0.013, 0.010)	0.785026	0.936452	0.0336347	(-0.014, 0.011)
TG (53:4)	Lognormal	-0.00182008	(-0.015, 0.011)	0.787075	0.936452	0.0408783	(-0.016, 0.011)
TG (60:1)	Lognormal	0.00446105	(-0.028, 0.037)	0.787857	0.936452	0.0399236	(-0.028, 0.036)
DG (34:3)	Lognormal	-0.00307254	(-0.026, 0.019)	0.789047	0.936452	0.0369076	(-0.026, 0.020)
PC (38:5) B - ESI(-)	Lognormal	0.00263938	(-0.017, 0.022)	0.791775	0.937462	0.0405397	(-0.018, 0.022)
FA (18:3) (linolenic acid)	Lognormal	0.00163773	(-0.011, 0.014)	0.800995	0.9446	0.0420618	(-0.012, 0.015)
GlcCer (d42:1) - ESI(+)	Lognormal	0.00142584	(-0.010, 0.013)	0.803562	0.94637	0.0362088	(-0.010, 0.012)
PC (31:1)	Lognormal	-0.00473773	(-0.043, 0.033)	0.806547	0.947373	0.040303	(-0.042, 0.033)
PC (38:6) - ESI(-)	Lognormal	0.0016883	(-0.012, 0.015)	0.809531	0.948079	0.0375769	(-0.011, 0.015)
PC (p-44:4)/PC (o-44:5) - ESI(+)	Lognormal	-0.00168957	(-0.016, 0.012)	0.810898	0.948079	0.0390717	(-0.016, 0.013)
CE (18:0)	Lognormal	-0.00300956	(-0.028, 0.022)	0.811419	0.948079	0.0358607	(-0.028, 0.020)
PC (40:6) A	Lognormal	0.00139267	(-0.010, 0.013)	0.817758	0.952092	0.0392312	(-0.011, 0.013)
GlcCer (d40:1) - ESI(+)	Lognormal	-0.00171011	(-0.016, 0.013)	0.81807	0.952092	0.0392511	(-0.016, 0.012)
Ceramide (d34:0)	Lognormal	-0.00152493	(-0.015, 0.012)	0.819697	0.952196	0.0314442	(-0.014, 0.011)
TG (57:1)	Lognormal	0.00240341	(-0.019, 0.023)	0.823307	0.952196	0.0379369	(-0.019, 0.024)
PC (16:0/9:0(CHO))	Lognormal	-0.00254174	(-0.025, 0.020)	0.825713	0.952196	0.0318007	(-0.025, 0.021)
PC (38:4) A - ESI(+)	Lognormal	-0.00122362	(-0.012, 0.010)	0.826342	0.952196	0.0406207	(-0.012, 0.010)
TG (52:1)	Lognormal	0.00228235	(-0.018, 0.023)	0.826738	0.952196	0.0374599	(-0.018, 0.022)
TG (49:3)	Lognormal	0.00256031	(-0.021, 0.026)	0.829844	0.952653	0.0416061	(-0.021, 0.026)
Ceramide (d40:2)	Lognormal	0.00526561	(-0.043, 0.053)	0.830353	0.952653	0.0425293	(-0.041, 0.055)
PC (p-42:5)/PC (o-42:6)	Lognormal	-0.00353514	(-0.037, 0.030)	0.835297	0.955855	0.0407617	(-0.037, 0.030)
TG (56:1)	Lognormal	-0.00287392	(-0.031, 0.025)	0.838901	0.958744	0.0387057	(-0.031, 0.026)
CE (20:4)	Lognormal	0.000982402	(-0.009, 0.011)	0.843175	0.959923	0.0407596	(-0.008, 0.011)
TG (49:0)	Lognormal	-0.00229006	(-0.025, 0.021)	0.846817	0.962834	0.0378313	(-0.025, 0.023)
PC (40:5) A - ESI(-)	Lognormal	-0.00168161	(-0.019, 0.016)	0.852184	0.963724	0.0395179	(-0.019, 0.016)
SM (d36:1) - ESI(+)	Lognormal	-0.000596162	(-0.007, 0.006)	0.856258	0.963724	0.0431471	(-0.007, 0.006)
TG (58:5)	Lognormal	0.00189952	(-0.019, 0.022)	0.856622	0.963724	0.0406791	(-0.018, 0.023)
PC (38:4) C - ESI(+)	Lognormal	0.000522208	(-0.006, 0.007)	0.870219	0.966449	0.0392297	(-0.006, 0.007)
LPC (20:0)	Lognormal	-0.00153829	(-0.021, 0.018)	0.875597	0.969489	0.0398099	(-0.021, 0.018)
PC (40:7) - ESI(-)	Lognormal	-0.00167539	(-0.023, 0.020)	0.878505	0.969792	0.0402929	(-0.022, 0.021)
DG (34:2)	Lognormal	0.00111079	(-0.013, 0.015)	0.879395	0.969792	0.0386429	(-0.014, 0.015)
LPC (p-18:0)/LPC (o-18:1)	Lognormal	-0.00128099	(-0.018, 0.016)	0.882423	0.969792	0.0380051	(-0.018, 0.016)
TG (58:2)	Lognormal	0.00310851	(-0.039, 0.045)	0.885736	0.970373	0.0395454	(-0.038, 0.047)
PC (31:0)	Lognormal	0.0010044	(-0.014, 0.016)	0.894003	0.973116	0.0358209	(-0.015, 0.014)
PC (40:8) - ESI(+)	Lognormal	0.000699231	(-0.010, 0.011)	0.89531	0.973116	0.0368522	(-0.011, 0.010)
PC (p-38:5)/PC (o-38:6) A	Lognormal	-0.00109426	(-0.018, 0.015)	0.897214	0.973447	0.0388716	(-0.017, 0.015)
TG (62:2)	Lognormal	0.00242695	(-0.036, 0.040)	0.900718	0.973447	0.0398818	(-0.035, 0.040)
PE (34:2) - ESI(+)	Lognormal	-0.00457709	(-0.083, 0.074)	0.909274	0.977005	0.0377781	(-0.090, 0.068)
TG (50:3) A	Lognormal	0.000869776	(-0.014, 0.016)	0.909891	0.977005	0.03683	(-0.015, 0.016)
TG (51:3)	Lognormal	0.000704538	(-0.012, 0.014)	0.915174	0.981033	0.0389248	(-0.012, 0.014)
PC (p-40:4)/PC (o-40:5) - ESI(-)	Lognormal	-0.000879419	(-0.017, 0.015)	0.915851	0.981033	0.0402583	(-0.017, 0.016)
PC (36:6)	Lognormal	0.00109197	(-0.020, 0.022)	0.919449	0.982311	0.0388816	(-0.019, 0.023)
FA (10:0) (capric acid)	Lognormal	0.00149614	(-0.028, 0.031)	0.920364	0.982311	0.0370784	(-0.026, 0.032)
Ceramide (d42:2) A - ESI (+)	Lognormal	-0.000393184	(-0.009, 0.008)	0.924735	0.985791	0.0343559	(-0.008, 0.008)
Gal-Gal-Cer (d18:1/16:0)/Lactosylceramide (d18:1/16:0)	Lognormal	-0.000525628	(-0.012, 0.011)	0.926772	0.986014	0.036445	(-0.011, 0.011)
PE (36:4) - ESI(-)	Lognormal	-0.00135096	(-0.030, 0.028)	0.927164	0.986014	0.0341976	(-0.031, 0.028)
LPC (18:1) - ESI(+)	Lognormal	-0.000516419	(-0.012, 0.011)	0.930007	0.987854	0.0397605	(-0.012, 0.011)
PC (p-36:5)/PC (o-36:6)	Lognormal	0.00092705	(-0.023, 0.025)	0.939841	0.993946	0.0408414	(-0.023, 0.026)
TG (56:4)	Lognormal	0.000451653	(-0.014, 0.015)	0.951637	0.993946	0.0418394	(-0.014, 0.015)
PC 40:6e	Lognormal	-0.000314526	(-0.011, 0.011)	0.955585	0.993946	0.0366931	(-0.012, 0.010)
PC (p-44:5)/PC (o-44:6)	Lognormal	-0.000474242	(-0.017, 0.016)	0.955693	0.993946	0.0379698	(-0.018, 0.016)
SM (d41:2) A - ESI(+)	Lognormal	-0.000325628	(-0.012, 0.011)	0.955831	0.993946	0.0408701	(-0.012, 0.012)
TG (50:3) B	Lognormal	-0.00230409	(-0.099, 0.094)	0.962861	0.993946	0.0358991	(-0.101, 0.091)
TG (44:2)	Lognormal	-0.00183342	(-0.090, 0.086)	0.967409	0.993946	0.0397032	(-0.096, 0.082)
TG (48:1)	Lognormal	-0.000459168	(-0.023, 0.022)	0.967617	0.993946	0.0384659	(-0.023, 0.021)
SM (d43:1) - ESI(+)	Lognormal	-0.000295612	(-0.015, 0.015)	0.968856	0.993946	0.0395937	(-0.015, 0.015)
LPC (22:5) - ESI(-)	Lognormal	-0.000767026	(-0.040, 0.039)	0.969565	0.993946	0.0397812	(-0.040, 0.037)
TG (48:2)	Lognormal	-0.000440244	(-0.024, 0.023)	0.97073	0.993946	0.0382073	(-0.026, 0.022)
FA (24:1) (nervonic acid)	Lognormal	0.000192967	(-0.011, 0.011)	0.97198	0.993946	0.0365893	(-0.010, 0.011)
FA (20:4) (arachidonic acid)	Lognormal	0.000147132	(-0.008, 0.009)	0.972679	0.993946	0.0388131	(-0.008, 0.009)
PC (40:4) - ESI(+)	Lognormal	-0.000204405	(-0.014, 0.013)	0.976073	0.994823	0.039207	(-0.015, 0.012)
PC (32:1) - ESI(-)	Lognormal	-0.000245654	(-0.018, 0.018)	0.978562	0.994823	0.0387903	(-0.018, 0.017)
PC (38:4) B - ESI(+)	Lognormal	0.000113322	(-0.010, 0.010)	0.982372	0.994823	0.0334651	(-0.010, 0.010)
PC (34:0) - ESI(+)	Lognormal	6.01514e-05	(-0.006, 0.006)	0.98499	0.994823	0.0342765	(-0.006, 0.006)
Ceramide (d36:1) - ESI(+)	Lognormal	1.42949e-05	(-0.012, 0.012)	0.998195	0.99932	0.0359262	(-0.012, 0.013)
Oxylipins (OL)
Resolvin D1	Gamma	-0.513432	(-0.871, -0.156)	0.00567654	0.183448	1.81122	(-0.857, -0.173)
5-Hydroxy-6,8,11,14,17-eicosapentaenoic acid	Gamma	0.329643	(0.072, 0.587)	0.0133529	0.22471	0.520398	(0.069, 0.597)
9-nitrooleic acid	Gamma	0.409378	(0.089, 0.729)	0.0134087	0.22471	0.588084	(0.082, 0.778)
15,16-dihydroxyoctadeca-9,12-dienoic acid	Lognormal	-0.272173	(-0.487, -0.057)	0.0143382	0.228724	0.690598	(-0.464, -0.041)
15-hydroxyeicosa-5,8,11,13,17-pentaenoic acid	Gamma	0.506147	(0.101, 0.911)	0.0156098	0.238991	0.788491	(0.113, 0.947)
12-Hydroxy-5,8,10,14,17-eicosapentaenoic acid	Gamma	0.514332	(0.080, 0.948)	0.0217159	0.273574	2.04862	(0.156, 0.855)
Prostaglandin F2a	Gamma	-0.337798	(-0.647, -0.029)	0.0340309	0.320113	0.227634	(-0.688, -0.005)
Prostaglandin D2	Gamma	-0.619323	(-1.188, -0.050)	0.0347875	0.320113	1.24134	(-1.107, -0.160)
4-hydroxydocosa-5,7,10,13,16,19-hexaenoic acid	Gamma	0.373161	(0.021, 0.725)	0.0397696	0.32607	0.245123	(-0.001, 0.726)
9-Hydroxy-5,7,11,14,17-icosapentaenoic acid	Gamma	0.267102	(-0.004, 0.538)	0.0558371	0.380158	0.146924	(-0.027, 0.566)
8,9-Epoxyeicosa-5,11,14-trienoic acid	Gamma	-0.292239	(-0.590, 0.005)	0.0563948	0.380158	0.129171	(-0.632, 0.052)
9,10-dihydroxyoctadec-12-enoic acid	Lognormal	-0.227579	(-0.461, 0.006)	0.0580069	0.383445	0.244973	(-0.458, 0.005)
11,12-Epoxyeicosa-5,8,14-trienoic acid	Gamma	0.297828	(-0.024, 0.620)	0.0719625	0.419162	0.147762	(-0.034, 0.640)
11(12)-epoxy-5,8,14,17- eicosatetraenoic acid	Gamma	0.413427	(-0.052, 0.878)	0.0837871	0.444343	0.220409	(-0.096, 0.893)
8-hydroxyeicosa-5,9,11,14-tetraenoic acid	Gamma	0.235036	(-0.034, 0.504)	0.0888376	0.451393	0.116395	(-0.060, 0.550)
6-Ketoprostaglandin F1 alpha	Gamma	0.362212	(-0.075, 0.799)	0.106559	0.491542	0.182402	(-0.039, 0.786)
15-ketoeicosa-5,8,11,13-tetraenoic acid	Gamma	0.343654	(-0.082, 0.770)	0.11618	0.501967	0.229466	(-0.011, 0.688)
17,18-Epoxy-5,8,11,14-eicosatetraenoic acid	Gamma	-0.397782	(-0.893, 0.098)	0.117985	0.506138	0.201434	(-0.833, 0.038)
17,18-dihydroxyeicosa-5,8,11,14-tetraenoic acid	Lognormal	0.220201	(-0.060, 0.501)	0.126139	0.518809	0.134101	(-0.064, 0.489)
15-Deoxy-delta-12,14-Prostaglandin J2	Gamma	-0.232166	(-0.539, 0.074)	0.140134	0.531855	0.0962574	(-0.547, 0.071)
15(16)-epoxy-9,12-octadecadienoic acid	Gamma	-0.315456	(-0.739, 0.108)	0.14635	0.534781	0.106675	(-0.706, 0.090)
9,11,15-trihydroxy-5,13,1Z-prostatrienoic acid	Gamma	-0.458782	(-1.084, 0.166)	0.15261	0.548655	0.399824	(-0.941, -0.071)
9,10-dihydroxyoctadeca-12,15-dienoic acid	Gamma	-0.17787	(-0.423, 0.067)	0.156652	0.556427	0.0602934	(-0.460, 0.107)
9(10)-epoxy-12Z-octadecenoic acid	Gamma	-0.151496	(-0.368, 0.065)	0.171836	0.589274	0.0665269	(-0.352, 0.050)
9(10)-epoxy-12,15-octadecadienoic acid	Gamma	0.392997	(-0.177, 0.963)	0.178668	0.592721	0.198163	(-0.095, 0.887)
10-nitrooleic acid	Lognormal	0.17877	(-0.085, 0.442)	0.185908	0.598139	0.0874545	(-0.084, 0.456)
11-Hydroxy-arachidonic acid	Gamma	0.131085	(-0.071, 0.333)	0.206367	0.609608	0.0489368	(-0.087, 0.356)
6-trans-Leukotriene B4	Gamma	-0.384652	(-0.979, 0.210)	0.206958	0.609608	0.147485	(-0.814, 0.142)
8,9-dihydroxyeicosa-5,11,14-trienoic acid	Gamma	0.15946	(-0.095, 0.414)	0.22088	0.6207	0.0558077	(-0.087, 0.423)
13-hydroxyoctadeca-9,11,15-trienoic acid	Gamma	-0.148558	(-0.395, 0.098)	0.240208	0.635692	0.0494253	(-0.418, 0.116)
12(13)-epoxy-9,15-octadecadienoic acid	Gamma	-0.25646	(-0.694, 0.181)	0.252843	0.637478	0.0918308	(-0.622, 0.100)
Leukotriene B5	Gamma	-0.334106	(-0.931, 0.263)	0.274864	0.650879	0.121268	(-0.852, 0.152)
12,13-dihydroxyoctadec-9-enoic acid	Lognormal	-0.105983	(-0.305, 0.093)	0.297537	0.667527	0.0616556	(-0.293, 0.093)
9-Hydroxylinoleic acid	Lognormal	-0.0774428	(-0.226, 0.072)	0.310166	0.6762	0.058183	(-0.230, 0.071)
13-ketooctadeca-9,11-dienoic acid	Lognormal	-0.160485	(-0.469, 0.148)	0.310336	0.6762	0.0565336	(-0.464, 0.149)
16(17)-epoxy-4,7,10,13,19-docosapentaenoic acid	Gamma	0.194089	(-0.189, 0.577)	0.32203	0.68414	0.069433	(-0.182, 0.560)
5,6-dihydroxyeicosa-8,11,14-trienoic acid	Gamma	0.121694	(-0.132, 0.375)	0.34795	0.694336	0.042743	(-0.131, 0.383)
17-hydroxy-4,7,10,13,15,19-docosahexaenoic acid	Gamma	0.11585	(-0.139, 0.371)	0.374789	0.711458	0.0429703	(-0.193, 0.408)
9,12,13-trihydroxyoctadec-10-enoic acid	Lognormal	-0.0641973	(-0.211, 0.083)	0.393765	0.728465	0.0457464	(-0.208, 0.086)
10-nitrolinoleic acid	Gamma	0.198967	(-0.265, 0.663)	0.402077	0.733054	0.069237	(-0.258, 0.612)
Prostaglandin E2	Gamma	0.2604	(-0.350, 0.871)	0.40494	0.733054	0.0860542	(-0.208, 0.727)
9-hydroxyeicosa-5,7,11,14-tetraenoic acid	Gamma	0.107944	(-0.149, 0.365)	0.412457	0.738932	0.0403622	(-0.184, 0.391)
Prostaglandin E1	Gamma	0.177673	(-0.250, 0.605)	0.416958	0.738932	0.0541099	(-0.175, 0.594)
8,15-dihydroxyeicosa-5,9,11,13-tetraenoic acid	Gamma	-0.253445	(-0.866, 0.359)	0.418616	0.738932	0.0772393	(-0.782, 0.286)
9-hydroxyoctadeca-10,12,15-trienoic acid	Gamma	-0.126978	(-0.436, 0.182)	0.422249	0.739188	0.0429818	(-0.425, 0.157)
14(15)-epoxy-5,8,11,17-eicosatetraenoic acid	Gamma	0.237373	(-0.367, 0.841)	0.442557	0.763088	0.0829876	(-0.382, 0.869)
9,10-Epoxystearic acid	Lognormal	0.131757	(-0.205, 0.469)	0.444879	0.763351	0.0490761	(-0.205, 0.450)
5,6,15-trihydroxyeicosa-7,9,11,13-tetraenoic acid	Gamma	0.152918	(-0.243, 0.548)	0.449931	0.76687	0.052829	(-0.199, 0.538)
12,13-epoxy-9-octadecenoic acid	Lognormal	-0.11803	(-0.430, 0.194)	0.46038	0.775352	0.0521142	(-0.410, 0.212)
Thromboxane B2	Lognormal	0.105787	(-0.188, 0.399)	0.481394	0.789468	0.047748	(-0.197, 0.382)
20-Hydroxyarachidonic acid	Lognormal	-0.155232	(-0.587, 0.276)	0.48186	0.789468	0.0385797	(-0.588, 0.270)
Leukotriene B4	Gamma	-0.0801577	(-0.307, 0.147)	0.489972	0.797862	0.0277143	(-0.284, 0.151)
13-Hydroxyoctadecadienoic acid	Lognormal	-0.0378602	(-0.173, 0.097)	0.583005	0.850097	0.0431924	(-0.170, 0.105)
9S,10R-dihydroxy-stearic acid	Lognormal	-0.0795438	(-0.380, 0.221)	0.604816	0.864858	0.0389048	(-0.366, 0.220)
5-ketoeicosa-6,8,11,14-tetraenoic acid	Gamma	-0.0881359	(-0.424, 0.247)	0.607365	0.864937	0.0426847	(-0.460, 0.285)
Prostaglandin E3	Gamma	0.132598	(-0.470, 0.735)	0.666815	0.898531	0.0765589	(-0.422, 0.914)
5,15-dihydroxyeicosa-6,8,11,13-tetraenoic acid	Gamma	-0.106608	(-0.605, 0.392)	0.675826	0.903815	0.0492883	(-0.588, 0.364)
12,13-dihydroxyoctadeca-9,15-dienoic acid	Gamma	-0.112109	(-0.662, 0.438)	0.690152	0.906154	0.0483346	(-0.504, 0.308)
14-hydroxydocosa-4,7,10,12,16,19-hexaenoic acid	Lognormal	0.078817	(-0.309, 0.466)	0.69084	0.906154	0.0322821	(-0.293, 0.465)
trans-12,13-epoxy-11-oxo-trans-9-octadecenoic acid	Gamma	-0.0306041	(-0.217, 0.156)	0.747996	0.927739	0.0247292	(-0.251, 0.187)
14,15-dihydroxyeicosa-5,8,11,17-tetraenoic acid	Gamma	0.0526205	(-0.275, 0.380)	0.753237	0.930285	0.0405511	(-0.315, 0.424)
19,20-dihydroxydocosa-4,7,10,13,16-pentaenoic acid	Lognormal	0.0278353	(-0.150, 0.206)	0.759746	0.930611	0.0383903	(-0.146, 0.200)
5-Hydroxy-6,8,11,14-eicosatetraenoic acid	Lognormal	0.0323071	(-0.180, 0.244)	0.765508	0.930611	0.0343872	(-0.183, 0.242)
14,15-dihydroxyeicosa-5,8,11-trienoic acid	Gamma	-0.0136883	(-0.171, 0.144)	0.865018	0.966122	0.0160927	(-0.166, 0.139)
18-(3-ethyloxiran-2-yl)octadeca-4,7,10,13,16-pentaenoic acid	Gamma	-0.0275126	(-0.398, 0.343)	0.884402	0.970373	0.0366339	(-0.380, 0.314)
15-hydroxyeicosa-5,8,11,13-tetraenoic acid	Lognormal	0.0108753	(-0.162, 0.184)	0.902192	0.973447	0.0351517	(-0.167, 0.185)
12-Hydroxy-5,8,10,14-eicosatetraenoic acid	Lognormal	-0.00823359	(-0.244, 0.227)	0.945489	0.993946	0.0267454	(-0.240, 0.239)
11-Hydroxy-14,15-epoxyeicosatrienoic acid	Gamma	0.0200515	(-0.560, 0.600)	0.946074	0.993946	0.0549075	(-0.517, 0.562)
9-ketooctadeca-10,12-dienoic acid	Gamma	0.00648643	(-0.260, 0.273)	0.962072	0.993946	0.030184	(-0.282, 0.324)
15-Keto-prostaglandin E2	Gamma	0.0127482	(-0.529, 0.554)	0.96327	0.993946	0.0451814	(-0.445, 0.476)
11,12-Dihydroxyicosa-5,8,14-trienoic acid	Gamma	0.00184061	(-0.168, 0.172)	0.98311	0.994823	0.0161289	(-0.157, 0.169)
ME/CFS: myalgic encephalomyelitis/chronic fatigue syndrome; CI: confidence interval; FDR: false discovery rate adjusted p-value; HDI: highest density credible intervals. Regression models were adjusted for age, race/ethnicity, geographic/clinical site, season of sampling, body mass index, and self-reported irritable bowel syndrome. In PM, BA, and CL panels, estimated coefficients are interpreted …

## Sheet: Male
Supplementary Table S6. Regression and Bayesian estimates comparing sex-stratified ME/CFS vs. controls.
Metabolite	Regression Model	Male ME/CFS vs. Male Controls
		Estimated Coefficient	95% CI	p-value	FDR	BayesFactor	95% HDI
Primary Metabolites (PM)
ornithine	Lognormal	0.00219898	(-0.027, 0.032)	0.883854	0.975047	0.0584364	(-0.028, 0.033)
tyrosine	Lognormal	0.0051025	(-0.011, 0.021)	0.527885	0.898837	0.0716709	(-0.010, 0.021)
threonine	Lognormal	0.00474904	(-0.017, 0.027)	0.672435	0.928222	0.0685788	(-0.016, 0.028)
succinic acid	Lognormal	0.0155726	(-0.014, 0.045)	0.306438	0.864476	0.122229	(-0.015, 0.045)
lysine	Lognormal	0.019583	(-0.017, 0.056)	0.301671	0.864476	0.103841	(-0.019, 0.056)
phenylalanine	Lognormal	0.0144661	(-0.003, 0.032)	0.119057	0.864476	0.219034	(-0.003, 0.033)
fructose	Lognormal	0.0330985	(-0.024, 0.090)	0.26175	0.864476	0.112651	(-0.026, 0.092)
tagatose	Lognormal	0.0380101	(-0.001, 0.077)	0.0650419	0.864476	0.304523	(-0.004, 0.080)
leucine	Lognormal	-0.00225133	(-0.019, 0.015)	0.795946	0.956063	0.0674835	(-0.020, 0.016)
glutamine	Lognormal	0.0155706	(-0.016, 0.047)	0.343081	0.864476	0.100538	(-0.019, 0.047)
methionine	Lognormal	0.0322668	(0.004, 0.060)	0.0288704	0.864476	0.71611	(0.005, 0.062)
mannitol	Lognormal	0.00389389	(-0.049, 0.057)	0.886035	0.975047	0.060848	(-0.054, 0.057)
pelargonic acid	Lognormal	-0.0136777	(-0.034, 0.007)	0.204816	0.864476	0.142956	(-0.036, 0.006)
arachidic acid	Lognormal	0.029384	(-0.010, 0.068)	0.146992	0.864476	0.174745	(-0.011, 0.069)
N-acetylputrescine	Lognormal	0.023014	(-0.016, 0.062)	0.24961	0.864476	0.125359	(-0.016, 0.067)
creatinine	Lognormal	0.0571673	(0.013, 0.102)	0.0157308	0.864476	1.48161	(0.012, 0.100)
urea	Lognormal	0.00231538	(-0.020, 0.024)	0.836854	0.961617	0.0674201	(-0.021, 0.024)
citrulline	Lognormal	0.00627488	(-0.011, 0.023)	0.472144	0.884337	0.0720213	(-0.011, 0.024)
erythritol	Lognormal	-0.0345326	(-0.103, 0.034)	0.327165	0.864476	0.104994	(-0.106, 0.038)
2-deoxytetronic acid	Lognormal	0.0103994	(-0.037, 0.058)	0.671646	0.928222	0.0728265	(-0.036, 0.060)
maleimide	Lognormal	-0.0212629	(-0.054, 0.011)	0.207186	0.864476	0.135857	(-0.053, 0.013)
2-hydroxybutanoic acid	Lognormal	0.00968192	(-0.021, 0.040)	0.538327	0.901944	0.0807821	(-0.021, 0.042)
oxoproline	Lognormal	-0.00188388	(-0.009, 0.005)	0.618883	0.928222	0.0657654	(-0.009, 0.006)
2-ketoisocaproic acid	Lognormal	-0.00322582	(-0.020, 0.014)	0.71454	0.939387	0.0675269	(-0.020, 0.014)
glucose	Lognormal	0.00908096	(-0.006, 0.024)	0.244551	0.864476	0.121882	(-0.007, 0.023)
indole-3-propionic acid	Lognormal	-0.0402058	(-0.098, 0.018)	0.180009	0.864476	0.158352	(-0.100, 0.016)
glutaric acid	Lognormal	0.00742382	(-0.026, 0.041)	0.670067	0.928222	0.0691108	(-0.028, 0.041)
alpha-ketoglutarate	Lognormal	0.0262182	(-0.007, 0.059)	0.128169	0.864476	0.24698	(-0.007, 0.060)
tryptophan	Lognormal	0.00109454	(-0.029, 0.031)	0.943288	0.993642	0.0670681	(-0.028, 0.033)
conduritol-beta-expoxide	Lognormal	-0.0276873	(-0.085, 0.030)	0.353156	0.868705	0.108522	(-0.088, 0.033)
sucrose	Lognormal	-0.0236248	(-0.087, 0.040)	0.468423	0.884337	0.0815475	(-0.089, 0.040)
linoleic acid	Lognormal	-0.00788249	(-0.052, 0.036)	0.72556	0.944717	0.0724463	(-0.055, 0.035)
alanine	Lognormal	0.00582501	(-0.037, 0.049)	0.793255	0.956063	0.0657427	(-0.037, 0.050)
lysine	Lognormal	-0.0330527	(-0.092, 0.026)	0.280424	0.864476	0.111026	(-0.099, 0.026)
isoleucine	Lognormal	0.00705745	(-0.014, 0.028)	0.511318	0.898837	0.0882529	(-0.015, 0.028)
pseudo uridine	Lognormal	-0.00786138	(-0.027, 0.011)	0.427667	0.872815	0.0961522	(-0.027, 0.012)
hydroxycarbamate NIST	Lognormal	-0.0162791	(-0.047, 0.014)	0.301798	0.864476	0.110658	(-0.050, 0.013)
levoglucosan	Lognormal	-0.045423	(-0.091, 0.000)	0.0573234	0.864476	0.414975	(-0.091, 0.003)
mannose	Lognormal	0.0268702	(-0.002, 0.056)	0.0770416	0.864476	0.453543	(-0.003, 0.059)
glycerol	Lognormal	0.00496943	(-0.012, 0.022)	0.578928	0.922958	0.0625407	(-0.013, 0.023)
indole-3-lactate	Lognormal	-0.0228811	(-0.049, 0.003)	0.0919958	0.864476	0.282542	(-0.048, 0.004)
serine	Lognormal	0.00637128	(-0.019, 0.032)	0.627916	0.928222	0.0841086	(-0.020, 0.034)
beta-alanine	Lognormal	-0.0222507	(-0.073, 0.028)	0.394034	0.872815	0.0948607	(-0.078, 0.027)
quinic acid	Lognormal	-0.0516393	(-0.121, 0.018)	0.154105	0.864476	0.14531	(-0.125, 0.020)
glycerol-alpha-phosphate	Lognormal	0.00623221	(-0.045, 0.058)	0.814292	0.956063	0.0719332	(-0.049, 0.060)
aminomalonate	Lognormal	0.0493423	(-0.003, 0.102)	0.0720153	0.864476	0.322281	(-0.005, 0.100)
heptadecanoic acid	Lognormal	-0.00364116	(-0.027, 0.020)	0.766027	0.956063	0.0770372	(-0.029, 0.020)
phosphate	Lognormal	-0.0219524	(-0.084, 0.040)	0.492537	0.894423	0.0859305	(-0.087, 0.043)
isothreonic acid	Lognormal	0.0302682	(-0.020, 0.081)	0.24762	0.864476	0.120434	(-0.019, 0.084)
citric acid	Lognormal	0.0034644	(-0.016, 0.023)	0.731841	0.949307	0.0593016	(-0.018, 0.022)
behenic acid	Lognormal	-0.00428289	(-0.027, 0.018)	0.707835	0.936748	0.0689577	(-0.028, 0.018)
palmitic acid	Lognormal	-0.00942	(-0.023, 0.004)	0.190333	0.864476	0.148841	(-0.023, 0.004)
ribose	Lognormal	0.020706	(-0.002, 0.044)	0.0880468	0.864476	0.285625	(-0.004, 0.043)
maltose	Lognormal	0.0145765	(-0.031, 0.060)	0.535999	0.901944	0.0726977	(-0.032, 0.062)
pentadecanoic acid	Lognormal	0.0176647	(-0.013, 0.048)	0.25983	0.864476	0.137316	(-0.013, 0.049)
benzoic acid	Lognormal	0.0216812	(-0.011, 0.054)	0.194868	0.864476	0.162438	(-0.011, 0.055)
3-hydroxybutyric acid	Lognormal	0.0198297	(-0.033, 0.073)	0.46579	0.884337	0.0811086	(-0.037, 0.072)
creatine	Lognormal	0.028081	(-0.012, 0.068)	0.175944	0.864476	0.171771	(-0.014, 0.071)
fumaric acid	Lognormal	-0.00626925	(-0.027, 0.015)	0.564227	0.907669	0.0741426	(-0.027, 0.016)
myristic acid	Lognormal	-0.00823968	(-0.034, 0.018)	0.540354	0.901944	0.0874895	(-0.033, 0.021)
glycolic acid	Lognormal	-0.0121156	(-0.035, 0.011)	0.314499	0.864476	0.0990989	(-0.035, 0.012)
2-hydroxyvaleric acid	Lognormal	-0.00215029	(-0.033, 0.028)	0.891319	0.975778	0.0659951	(-0.033, 0.031)
N-acetylornithine	Lognormal	-0.00363184	(-0.023, 0.015)	0.711428	0.938704	0.064401	(-0.022, 0.017)
malic acid	Lognormal	0.0239162	(-0.029, 0.077)	0.381579	0.872815	0.0967577	(-0.030, 0.079)
alloxanoic acid	Lognormal	-0.023886	(-0.070, 0.023)	0.319466	0.864476	0.0907842	(-0.069, 0.026)
4-hydroxybutyric acid	Lognormal	-0.0125876	(-0.043, 0.018)	0.419436	0.872815	0.0930651	(-0.045, 0.017)
threonic acid	Lognormal	0.016842	(-0.011, 0.044)	0.235191	0.864476	0.126185	(-0.010, 0.044)
gluconic acid	Lognormal	0.0127811	(-0.017, 0.043)	0.408326	0.872815	0.0919051	(-0.018, 0.043)
isopropylbenzene	Lognormal	0.000814782	(-0.032, 0.034)	0.961696	0.996061	0.0398122	(-0.033, 0.035)
1,2,4-benzenetriol	Lognormal	-0.0495207	(-0.103, 0.004)	0.0751608	0.864476	0.291675	(-0.106, 0.004)
lauric acid	Lognormal	-0.0235432	(-0.066, 0.019)	0.286031	0.864476	0.106978	(-0.066, 0.021)
pyruvic acid	Lognormal	-0.0155053	(-0.055, 0.024)	0.44969	0.884337	0.0932538	(-0.057, 0.024)
salicylic acid	Lognormal	0.00521518	(-0.048, 0.059)	0.849404	0.965776	0.0701958	(-0.045, 0.062)
pyrrole-2-carboxylic acid	Lognormal	0.0186364	(-0.030, 0.068)	0.459943	0.884337	0.0675792	(-0.033, 0.065)
stearic acid	Lognormal	-0.0102999	(-0.024, 0.004)	0.160156	0.864476	0.167994	(-0.025, 0.004)
lactic acid	Lognormal	-0.00756253	(-0.036, 0.020)	0.599689	0.925946	0.0669264	(-0.037, 0.021)
glucose-1-phosphate	Lognormal	-0.000193301	(-0.023, 0.023)	0.986804	0.996347	0.0591995	(-0.024, 0.022)
palmitoleic acid	Lognormal	-0.0032915	(-0.041, 0.034)	0.863462	0.968041	0.0735451	(-0.043, 0.033)
lyxitol	Lognormal	-0.0226645	(-0.058, 0.012)	0.213017	0.864476	0.142194	(-0.057, 0.014)
phthalic acid	Lognormal	-0.00541182	(-0.030, 0.019)	0.668045	0.928222	0.0674797	(-0.030, 0.019)
glucuronic acid	Lognormal	0.0355153	(-0.007, 0.078)	0.109775	0.864476	0.240069	(-0.008, 0.079)
threitol	Lognormal	-0.0228036	(-0.055, 0.010)	0.176843	0.864476	0.170011	(-0.056, 0.010)
capric acid	Lognormal	-0.0242014	(-0.070, 0.021)	0.302142	0.864476	0.106376	(-0.068, 0.024)
valine	Lognormal	-0.00173541	(-0.019, 0.015)	0.842498	0.961617	0.0678987	(-0.019, 0.014)
glyceric acid	Lognormal	-0.00114662	(-0.030, 0.028)	0.938188	0.992981	0.058533	(-0.030, 0.030)
glutamic acid	Lognormal	0.0244002	(-0.002, 0.051)	0.0797513	0.864476	0.333656	(-0.001, 0.052)
trans-4-hydroxyproline	Lognormal	-0.0155757	(-0.055, 0.024)	0.445406	0.882859	0.0915048	(-0.057, 0.024)
uric acid	Lognormal	-0.00881365	(-0.042, 0.024)	0.605827	0.925946	0.0787314	(-0.041, 0.027)
adipic acid	Lognormal	-0.0191554	(-0.051, 0.012)	0.24259	0.864476	0.133151	(-0.050, 0.015)
1-methylgalactose NIST	Lognormal	0.0116257	(-0.057, 0.081)	0.742834	0.949307	0.0711018	(-0.059, 0.080)
myo-inositol	Lognormal	-0.0151048	(-0.044, 0.014)	0.311209	0.864476	0.115003	(-0.044, 0.016)
maleic acid	Lognormal	0.0746756	(0.000, 0.150)	0.0584949	0.864476	0.483052	(0.002, 0.152)
indole-3-acetate	Lognormal	0.00393077	(-0.026, 0.034)	0.798607	0.956063	0.0653218	(-0.028, 0.035)
proline	Lognormal	-0.00751152	(-0.051, 0.036)	0.735981	0.949307	0.0661208	(-0.052, 0.036)
2-aminobutyric acid	Lognormal	-0.00237188	(-0.027, 0.023)	0.854139	0.966211	0.0640066	(-0.028, 0.024)
oxalic acid	Lognormal	0.00728449	(-0.052, 0.067)	0.811343	0.956063	0.0637512	(-0.055, 0.066)
caprylic acid	Lognormal	-0.00187137	(-0.029, 0.026)	0.894257	0.975778	0.0699654	(-0.029, 0.026)
glycine	Lognormal	-0.00118692	(-0.015, 0.012)	0.864786	0.968041	0.0626261	(-0.013, 0.014)
ribonic acid	Lognormal	-0.0084165	(-0.042, 0.025)	0.626645	0.928222	0.0847329	(-0.044, 0.028)
nicotinic acid	Lognormal	0.0169557	(-0.055, 0.089)	0.647661	0.928222	0.0696447	(-0.052, 0.096)
Biogenic Amines (BA)
Alprazolam	Lognormal	0.0166259	(-0.090, 0.123)	0.761132	0.956063	0.068477	(-0.100, 0.118)
Acyclovir	Lognormal	0.0134452	(-0.093, 0.120)	0.806197	0.956063	0.0662746	(-0.093, 0.117)
Linoleoylcarnitine	Lognormal	0.0458837	(-0.037, 0.129)	0.284049	0.864476	0.118403	(-0.039, 0.131)
Guanine	Lognormal	0.0316701	(-0.064, 0.127)	0.518492	0.898837	0.0728147	(-0.067, 0.127)
Caffeine	Lognormal	-0.106211	(-0.210, -0.002)	0.0524569	0.864476	0.380775	(-0.211, -0.003)
2-Methylbutyryl-L-carnitine	Lognormal	-0.0158036	(-0.039, 0.007)	0.187029	0.864476	0.138205	(-0.041, 0.006)
Acetominophen	Lognormal	0.0640242	(-0.020, 0.148)	0.143065	0.864476	0.199713	(-0.023, 0.153)
Theobromine	Lognormal	-0.0857237	(-0.174, 0.003)	0.0648621	0.864476	0.338753	(-0.173, 0.006)
Tri-2-ethylhexyl trimellitate	Lognormal	0.0141541	(-0.098, 0.126)	0.8058	0.956063	0.0728803	(-0.112, 0.127)
7-Methylguanosine	Lognormal	-0.0147139	(-0.042, 0.012)	0.293913	0.864476	0.108991	(-0.041, 0.012)
Usnic acid	Lognormal	0.0278761	(-0.073, 0.129)	0.592552	0.925946	0.0751093	(-0.077, 0.128)
Choline cation	Lognormal	-0.00948333	(-0.021, 0.002)	0.116132	0.864476	0.182705	(-0.021, 0.002)
Piperine	Lognormal	-0.08976	(-0.190, 0.010)	0.086178	0.864476	0.239454	(-0.182, 0.024)
Trigonelline	Lognormal	-0.0693573	(-0.136, -0.003)	0.0480002	0.864476	0.36991	(-0.137, 0.000)
Oleoyl-L-carnitine	Lognormal	0.0490029	(-0.034, 0.132)	0.255587	0.864476	0.13376	(-0.035, 0.130)
Kynurenine	Lognormal	0.000926469	(-0.027, 0.029)	0.949299	0.996061	0.0616382	(-0.026, 0.032)
Isopropylamine	Lognormal	-0.0167429	(-0.038, 0.004)	0.123645	0.864476	0.195507	(-0.037, 0.004)
Octanoylcarnitine	Lognormal	0.00178299	(-0.029, 0.033)	0.910353	0.977501	0.0593348	(-0.030, 0.033)
D-erythro-Sphingosine-1-phosphate	Lognormal	0.0432459	(-0.016, 0.102)	0.159481	0.864476	0.194895	(-0.018, 0.101)
1-Stearoyl-2-arachidonoyl-sn-glycero-3-phosphoserine	Lognormal	0.110137	(-0.086, 0.307)	0.278491	0.864476	0.0967482	(-0.093, 0.297)
Albendazole sulfoxide	Lognormal	0.0989453	(-0.058, 0.256)	0.224404	0.864476	0.13636	(-0.066, 0.257)
Ranitidine N-oxide	Lognormal	0.0717629	(-0.037, 0.180)	0.203171	0.864476	0.147776	(-0.033, 0.186)
H-Pro-Hyp-OH	Lognormal	0.0183058	(-0.019, 0.056)	0.342872	0.864476	0.100961	(-0.021, 0.057)
4-Acetamidobutyric acid	Lognormal	-0.0175248	(-0.057, 0.022)	0.393489	0.872815	0.0961638	(-0.060, 0.021)
3-Methylglutarylcarnitine	Lognormal	-0.0563361	(-0.134, 0.021)	0.161441	0.864476	0.17806	(-0.131, 0.026)
4,5,7-Trihydroxyisoflavone	Lognormal	0.0669229	(-0.094, 0.228)	0.420484	0.872815	0.0911601	(-0.101, 0.229)
7-Hydroxywarfarin	Lognormal	-0.015207	(-0.069, 0.039)	0.58236	0.924331	0.0736004	(-0.071, 0.038)
1-Monostearin	Lognormal	0.0438025	(-0.038, 0.125)	0.299386	0.864476	0.111923	(-0.041, 0.126)
SDMA	Lognormal	-0.0041243	(-0.022, 0.014)	0.661215	0.928222	0.0627619	(-0.023, 0.015)
Ergothioneine	Lognormal	-0.00504312	(-0.076, 0.066)	0.88998	0.975778	0.0610096	(-0.083, 0.062)
1-Oleoyl-2-acetyl-sn-glycerol	Lognormal	0.0284299	(-0.053, 0.110)	0.496671	0.89643	0.0848474	(-0.056, 0.116)
L-Citrulline	Lognormal	0.00107849	(-0.017, 0.019)	0.905911	0.976913	0.0674052	(-0.017, 0.020)
Pantoprazole	Lognormal	-0.0883402	(-0.200, 0.024)	0.130347	0.864476	0.207583	(-0.194, 0.030)
Phenylalanine	Lognormal	0.00917762	(-0.004, 0.022)	0.164472	0.864476	0.163857	(-0.003, 0.023)
D-Turanose	Lognormal	-0.0280654	(-0.093, 0.036)	0.398606	0.872815	0.0918942	(-0.092, 0.041)
Trazodone	Lognormal	-0.00330928	(-0.041, 0.035)	0.865647	0.968041	0.05843	(-0.042, 0.035)
2,6-Diaminopimelic acid	Lognormal	0.0577589	(-0.030, 0.146)	0.206931	0.864476	0.145948	(-0.032, 0.148)
N-.alpha.-Acetyl-L-arginine	Lognormal	-0.0031711	(-0.032, 0.026)	0.831846	0.961617	0.0716272	(-0.034, 0.026)
2-Amino-1-phenylethanol	Lognormal	0.00911243	(-0.004, 0.022)	0.178607	0.864476	0.145633	(-0.005, 0.022)
Modafinil acid	Lognormal	-0.0846491	(-0.197, 0.028)	0.149007	0.864476	0.185345	(-0.203, 0.024)
Decanoyl-L-carnitine	Lognormal	0.0538098	(-0.022, 0.130)	0.172081	0.864476	0.161141	(-0.026, 0.135)
3-Amino-1-propanol	Lognormal	-0.0209931	(-0.057, 0.015)	0.254109	0.864476	0.12523	(-0.060, 0.014)
1-Oleoyl-sn-glycero-3-phosphoethanolamine	Lognormal	0.00191282	(-0.082, 0.086)	0.964561	0.996061	0.0639742	(-0.088, 0.082)
H-gamma-glutamyl-glutamine	Lognormal	0.0455652	(-0.007, 0.098)	0.0983442	0.864476	0.261434	(-0.006, 0.101)
Lauroyl-L-carnitine	Lognormal	-0.0295794	(-0.114, 0.054)	0.494434	0.895866	0.0771251	(-0.107, 0.062)
L-Leucine, methyl ester	Lognormal	0.0306392	(-0.054, 0.115)	0.482265	0.884337	0.0815531	(-0.051, 0.123)
Glutamic acid	Lognormal	0.0217828	(-0.007, 0.050)	0.140376	0.864476	0.199451	(-0.008, 0.049)
Citrulline	Lognormal	0.00229605	(-0.017, 0.022)	0.818668	0.956548	0.0680942	(-0.017, 0.023)
Trimethylamine-N-oxide	Lognormal	-0.0202564	(-0.076, 0.035)	0.480071	0.884337	0.0780409	(-0.073, 0.037)
3-Hydroxypyridine	Lognormal	-0.065708	(-0.170, 0.038)	0.223237	0.864476	0.0887482	(-0.176, 0.041)
Losartan	Lognormal	0.0760215	(-0.024, 0.176)	0.142595	0.864476	0.239188	(-0.021, 0.181)
Lamotrigine;	Lognormal	0.104506	(-0.080, 0.289)	0.274542	0.864476	0.125845	(-0.088, 0.296)
Gabapentin	Lognormal	0.0441804	(-0.063, 0.152)	0.424582	0.872815	0.0971169	(-0.063, 0.154)
Pyridoxine;	Lognormal	-0.0358753	(-0.090, 0.018)	0.20302	0.864476	0.134128	(-0.089, 0.018)
N-Acetylhistidine	Lognormal	-0.00558553	(-0.043, 0.032)	0.771176	0.956063	0.0604244	(-0.044, 0.031)
Quetiapine	Lognormal	0.0148205	(-0.050, 0.080)	0.65781	0.928222	0.0770925	(-0.052, 0.081)
N-Methylhistidine	Lognormal	0.00407337	(-0.065, 0.073)	0.90848	0.976913	0.0692852	(-0.068, 0.074)
.beta.-Phenyl-.gamma.-aminobutyric acid	Lognormal	-0.0101075	(-0.055, 0.035)	0.661153	0.928222	0.0679837	(-0.054, 0.036)
Testosterone	Lognormal	-0.018553	(-0.087, 0.049)	0.595628	0.925946	0.0682797	(-0.088, 0.050)
Thr-Ile-Arg	Lognormal	-0.0103777	(-0.120, 0.099)	0.853865	0.966211	0.0669751	(-0.122, 0.100)
Dexpanthenol	Lognormal	0.0301199	(-0.026, 0.086)	0.29601	0.864476	0.0986527	(-0.025, 0.086)
1-Stearoyl-2-arachidonoyl-sn-glycero-3-phospho-(1'-myo-inositol)	Lognormal	0.0903512	(-0.131, 0.312)	0.428807	0.872815	0.0913233	(-0.137, 0.320)
Creatinine	Lognormal	0.00270837	(-0.006, 0.011)	0.536289	0.901944	0.0563289	(-0.006, 0.012)
p-Acetamidophenyl .beta.-D-glucuronide	Lognormal	0.0356557	(-0.114, 0.185)	0.642337	0.928222	0.0790673	(-0.115, 0.200)
Ranitidine	Lognormal	0.0635379	(-0.027, 0.154)	0.175593	0.864476	0.166561	(-0.030, 0.161)
(R)-Butyrylcarnitine	Lognormal	-0.00894941	(-0.029, 0.011)	0.392554	0.872815	0.0797404	(-0.030, 0.012)
Glycocholic acid	Lognormal	0.0298023	(-0.057, 0.117)	0.504916	0.898837	0.088371	(-0.057, 0.119)
N-Acetyl-D-norleucine	Lognormal	-0.00599609	(-0.051, 0.039)	0.797485	0.956063	0.0521255	(-0.052, 0.043)
N.alpha.-Methyl-L-lysine	Lognormal	-0.0137018	(-0.084, 0.057)	0.705594	0.936748	0.0665081	(-0.087, 0.058)
Betaine	Lognormal	-0.00769714	(-0.018, 0.002)	0.145706	0.864476	0.216764	(-0.018, 0.003)
Norleucine	Lognormal	0.000331199	(-0.026, 0.026)	0.98029	0.996061	0.0681831	(-0.026, 0.026)
Nudifloramide	Lognormal	0.00699557	(-0.027, 0.041)	0.688091	0.929564	0.0668612	(-0.027, 0.042)
1-Palmitoyl-2-hydroxy-sn-glycero-3-phosphoethanolamine	Lognormal	0.0238474	(-0.065, 0.112)	0.600493	0.925946	0.0797493	(-0.061, 0.117)
Fexofenadine	Lognormal	-0.000596929	(-0.044, 0.043)	0.978668	0.996061	0.0653423	(-0.046, 0.041)
Hexanoyl-L-carnitine	Lognormal	0.00902362	(-0.023, 0.041)	0.58316	0.924331	0.0643039	(-0.023, 0.043)
cis-10,11-Dihydroxy-10,11-dihydrocarbamazepine	Lognormal	-0.0132902	(-0.039, 0.012)	0.31639	0.864476	0.102743	(-0.039, 0.013)
Acetazolamide	Lognormal	-0.0251275	(-0.188, 0.137)	0.763275	0.956063	0.0658803	(-0.185, 0.148)
1-Acetyl-3-piperidinamine	Lognormal	0.00120345	(-0.032, 0.034)	0.943038	0.993642	0.0585189	(-0.031, 0.035)
Ala-Ile	Lognormal	0.00892574	(-0.023, 0.040)	0.582148	0.924331	0.0603878	(-0.025, 0.041)
Quetiapine sulfoxide	Lognormal	0.00697077	(-0.081, 0.095)	0.876882	0.972124	0.0724034	(-0.084, 0.093)
Tryptophan	Lognormal	-0.00531205	(-0.024, 0.013)	0.575173	0.920277	0.0785644	(-0.024, 0.013)
Prazepam	Lognormal	0.0189914	(-0.054, 0.092)	0.613309	0.928222	0.0716895	(-0.053, 0.091)
Omeprazole sulfone N-oxide	Lognormal	-0.00180096	(-0.133, 0.130)	0.978734	0.996061	0.0694982	(-0.136, 0.135)
Montelukast-1,2-diol	Lognormal	-0.0193442	(-0.182, 0.143)	0.816946	0.956548	0.0682635	(-0.193, 0.142)
Diazepam	Lognormal	0.0512693	(-0.063, 0.165)	0.383764	0.872815	0.0835826	(-0.077, 0.164)
Irbesartan	Lognormal	-0.0197505	(-0.037, -0.002)	0.0318703	0.864476	0.699862	(-0.037, -0.001)
Betonicine	Lognormal	-0.0583815	(-0.186, 0.069)	0.37576	0.872815	0.095168	(-0.184, 0.068)
Adenosine	Lognormal	0.0432001	(-0.018, 0.105)	0.175438	0.864476	0.144363	(-0.020, 0.108)
Ethiolat	Lognormal	-0.00890764	(-0.074, 0.056)	0.790032	0.956063	0.0682176	(-0.077, 0.058)
Toradol	Lognormal	-0.0375253	(-0.097, 0.022)	0.223212	0.864476	0.141936	(-0.099, 0.022)
NEPSILON,NEPSILON,NEPSILON-TRIMETHYLLYSINE	Lognormal	-0.00234269	(-0.030, 0.026)	0.87038	0.968181	0.0627424	(-0.031, 0.026)
Histidine	Lognormal	0.0112431	(-0.019, 0.041)	0.467661	0.884337	0.0812488	(-0.018, 0.042)
Codeine-6-.beta.-D-glucuronide	Lognormal	-0.011401	(-0.049, 0.027)	0.559462	0.905145	0.0705482	(-0.052, 0.026)
Ethyldiethanolamine	Lognormal	0.0304688	(-0.007, 0.068)	0.114734	0.864476	0.200008	(-0.009, 0.067)
6-Hydroxyflavone	Lognormal	-0.0326282	(-0.113, 0.048)	0.431963	0.875761	0.0906248	(-0.118, 0.046)
Omeprazole sulfone	Lognormal	-0.0013066	(-0.133, 0.131)	0.984602	0.996347	0.0721061	(-0.138, 0.131)
L-Tyrosine	Lognormal	-0.0161789	(-0.043, 0.010)	0.235781	0.864476	0.131748	(-0.042, 0.011)
Aminodiphenylmethane	Lognormal	-0.0165064	(-0.089, 0.056)	0.656988	0.928222	0.0702826	(-0.089, 0.059)
1-Methylnicotinamide	Lognormal	-0.0145285	(-0.056, 0.027)	0.495349	0.895866	0.0856664	(-0.056, 0.028)
Phenylacetyl-L-glutamine	Lognormal	0.0191221	(-0.034, 0.072)	0.484027	0.884337	0.0765022	(-0.034, 0.076)
Tauroursodeoxycholic acid	Lognormal	-0.0114784	(-0.085, 0.062)	0.76217	0.956063	0.0630981	(-0.088, 0.068)
Tyrosine	Lognormal	-0.00699569	(-0.030, 0.016)	0.558051	0.905145	0.0773327	(-0.031, 0.015)
N-(3-(Aminomethyl)benzyl)acetamidine	Lognormal	0.0146217	(-0.055, 0.084)	0.683079	0.928761	0.0602097	(-0.055, 0.086)
3-Dehydrocarnitine	Lognormal	-0.0281384	(-0.057, 0.001)	0.0654757	0.864476	0.303114	(-0.058, 0.005)
3-Hydroxyoleylcarnitine	Lognormal	-0.0120544	(-0.174, 0.150)	0.884957	0.975047	0.0655327	(-0.176, 0.153)
Pyrantel	Lognormal	-0.00584101	(-0.032, 0.021)	0.669248	0.928222	0.0614309	(-0.034, 0.020)
Ile-Glu-Arg	Lognormal	0.0431523	(-0.097, 0.184)	0.550683	0.903894	0.0777479	(-0.101, 0.180)
Moxonidine	Lognormal	0.0532784	(0.002, 0.105)	0.0500002	0.864476	0.466143	(-0.001, 0.103)
Ornithine	Lognormal	0.0197151	(-0.014, 0.053)	0.259074	0.864476	0.0969723	(-0.016, 0.053)
L-Threonine	Lognormal	0.00185115	(-0.018, 0.021)	0.854057	0.966211	0.0630014	(-0.018, 0.022)
3-Methylxanthine	Lognormal	-0.0442138	(-0.130, 0.042)	0.320293	0.864476	0.114117	(-0.140, 0.040)
(3-Carboxypropyl)trimethylammonium cation	Lognormal	-0.00582093	(-0.034, 0.023)	0.690931	0.929564	0.0725756	(-0.035, 0.024)
Hydroxybupropion	Lognormal	-0.0311705	(-0.094, 0.032)	0.338346	0.864476	0.0981438	(-0.097, 0.027)
Glaucine	Lognormal	-0.00711744	(-0.035, 0.021)	0.617087	0.928222	0.0685723	(-0.035, 0.022)
L-Cystine	Lognormal	0.000601297	(-0.047, 0.048)	0.980376	0.996061	0.0512741	(-0.048, 0.047)
Methacholine cation	Lognormal	-0.0324078	(-0.067, 0.003)	0.0764869	0.864476	0.327171	(-0.069, 0.004)
Urea	Lognormal	-0.00725136	(-0.024, 0.009)	0.395376	0.872815	0.0808462	(-0.025, 0.010)
4-Fluoro-.alpha.-pyrrolidinobutiophenone	Lognormal	-0.00984228	(-0.055, 0.036)	0.673556	0.928222	0.0766663	(-0.057, 0.035)
Benthiavalicarb-isopropyl	Lognormal	-0.00193901	(-0.080, 0.076)	0.961345	0.996061	0.0702484	(-0.084, 0.077)
Modafinil	Lognormal	-0.0431506	(-0.127, 0.041)	0.318434	0.864476	0.100996	(-0.118, 0.043)
Palmitamide	Lognormal	-0.00194256	(-0.069, 0.065)	0.95474	0.996061	0.0682927	(-0.070, 0.065)
alpha-Methylhistidine;	Lognormal	0.013411	(-0.079, 0.105)	0.7766	0.956063	0.0618043	(-0.079, 0.109)
Ranitidine-S-oxide	Lognormal	0.079128	(-0.039, 0.198)	0.198473	0.864476	0.143506	(-0.049, 0.197)
Metoprolol acid	Lognormal	0.0620794	(-0.068, 0.192)	0.356235	0.871451	0.088542	(-0.069, 0.195)
7.alpha.-Hydroxy-3-oxo-4-cholestenoic acid	Lognormal	-0.00693114	(-0.055, 0.042)	0.780775	0.956063	0.0734907	(-0.054, 0.045)
5'-S-Methyl-5'-thioadenosine	Lognormal	0.0112816	(-0.143, 0.166)	0.886769	0.975047	0.0569215	(-0.156, 0.159)
Stachydrine	Lognormal	-0.0842583	(-0.154, -0.014)	0.0232277	0.864476	0.954382	(-0.154, -0.016)
Glycodeoxycholic acid	Lognormal	0.0273501	(-0.061, 0.116)	0.548182	0.903823	0.0736992	(-0.060, 0.117)
Carnitine	Lognormal	-0.00312817	(-0.017, 0.010)	0.654549	0.928222	0.0641783	(-0.017, 0.011)
Topiramate	Lognormal	-0.000426452	(-0.053, 0.052)	0.987371	0.996347	0.0640024	(-0.052, 0.054)
Meprobamate	Lognormal	-3.29143e-05	(-0.075, 0.075)	0.999315	0.999922	0.0679876	(-0.074, 0.079)
DL-Indole-3-lactic acid	Lognormal	0.000763998	(-0.017, 0.019)	0.934146	0.992251	0.0612965	(-0.017, 0.019)
Ethylenediaminetetraacetic acid	Lognormal	0.0679962	(-0.084, 0.220)	0.384382	0.872815	0.0998384	(-0.093, 0.210)
Gly-Pro-Arg	Lognormal	0.0475216	(-0.104, 0.199)	0.541544	0.90201	0.0791283	(-0.107, 0.190)
Pipecolic acid	Lognormal	-0.00400988	(-0.059, 0.051)	0.886933	0.975047	0.0524664	(-0.062, 0.051)
L-Cysteine-glutathione disulfide	Lognormal	0.0238205	(-0.033, 0.081)	0.41769	0.872815	0.0662342	(-0.038, 0.083)
3-Cysteinylacetaminophen	Lognormal	0.21575	(0.030, 0.401)	0.0279034	0.864476	0.718386	(0.033, 0.408)
Ezetimibe	Lognormal	-0.028287	(-0.090, 0.034)	0.377705	0.872815	0.0933027	(-0.091, 0.038)
1-Methyl-L-histidine	Lognormal	0.0321709	(-0.066, 0.131)	0.526016	0.898837	0.0863947	(-0.065, 0.135)
Carbamazepine	Lognormal	0.0482551	(-0.035, 0.132)	0.264821	0.864476	0.113629	(-0.037, 0.135)
5'-S-Methylthioadenosine	Lognormal	0.0515917	(-0.112, 0.215)	0.540018	0.901944	0.0680323	(-0.106, 0.218)
Dinor-12-oxophytodienoic acid	Lognormal	0.029019	(-0.077, 0.135)	0.59577	0.925946	0.0747286	(-0.076, 0.134)
Atorvastatin	Lognormal	-0.0159704	(-0.047, 0.015)	0.315358	0.864476	0.0966355	(-0.048, 0.016)
N-Methylproline	Lognormal	-0.0107508	(-0.065, 0.043)	0.699244	0.935134	0.0644931	(-0.066, 0.042)
4'-Methyl-N-methylhexanophenone	Lognormal	-0.118832	(-0.229, -0.009)	0.0399485	0.864476	0.665314	(-0.229, -0.014)
trans-3'-Hydroxycotinine	Lognormal	-0.0132164	(-0.080, 0.053)	0.698975	0.935134	0.0567583	(-0.084, 0.056)
Guanidine	Lognormal	0.00887307	(-0.022, 0.039)	0.571797	0.916526	0.075517	(-0.022, 0.040)
Telmisartan	Lognormal	0.000153113	(-0.032, 0.033)	0.992667	0.997159	0.0549602	(-0.034, 0.032)
Theanine;	Lognormal	0.0177888	(-0.037, 0.073)	0.528403	0.898837	0.0675414	(-0.038, 0.072)
Methylgallate	Lognormal	-0.00801643	(-0.159, 0.143)	0.917634	0.982942	0.0677013	(-0.170, 0.141)
Avobenzone	Lognormal	-0.0196225	(-0.067, 0.028)	0.420217	0.872815	0.0707127	(-0.062, 0.033)
3,4-Dimethoxybenzaldehyde	Lognormal	0.0143225	(-0.049, 0.078)	0.660707	0.928222	0.0642152	(-0.053, 0.078)
Trimethoprim	Lognormal	-0.0150404	(-0.047, 0.017)	0.369057	0.872815	0.0952034	(-0.048, 0.019)
Ticlopidine	Lognormal	-0.0726915	(-0.235, 0.090)	0.385688	0.872815	0.0912329	(-0.232, 0.108)
N.epsilon.-Acetyl-L-lysine	Lognormal	0.00831731	(-0.016, 0.033)	0.506438	0.898837	0.0855097	(-0.017, 0.034)
2,2-Bishydroxymethyl]-2,2',2''-nitrilotriethanol	Lognormal	0.0225992	(-0.038, 0.083)	0.467517	0.884337	0.085824	(-0.041, 0.084)
Betaine aldehyde cation	Lognormal	-0.00682931	(-0.087, 0.073)	0.867616	0.968041	0.0481635	(-0.090, 0.073)
Pantothenic acid	Lognormal	0.0364226	(-0.006, 0.079)	0.102259	0.864476	0.243203	(-0.007, 0.081)
D-Pyroglutamic acid	Lognormal	0.00686974	(-0.001, 0.014)	0.0851345	0.864476	0.274112	(-0.001, 0.015)
2-Indolinone	Lognormal	-0.0232404	(-0.055, 0.009)	0.161219	0.864476	0.152875	(-0.054, 0.010)
Pyridoxal	Lognormal	0.00649184	(-0.029, 0.042)	0.724182	0.944308	0.0703512	(-0.028, 0.044)
(2R)-3-Hydroxyisovaleroylcarnitine	Lognormal	0.000983047	(-0.036, 0.038)	0.958204	0.996061	0.0540841	(-0.036, 0.039)
Arginine	Lognormal	0.0154881	(-0.004, 0.035)	0.133679	0.864476	0.162881	(-0.006, 0.034)
Metoprolol	Lognormal	0.0458729	(-0.049, 0.141)	0.349648	0.864476	0.102285	(-0.049, 0.150)
N-Acetyl-L-carnosine	Lognormal	-0.00134616	(-0.038, 0.035)	0.942394	0.993642	0.0631275	(-0.042, 0.034)
3-Hydroxybutyrylcarnitine	Lognormal	0.0111125	(-0.043, 0.066)	0.691939	0.929564	0.0748871	(-0.043, 0.065)
4-Aminomethylcyclohexanecarboxylic acid;	Lognormal	0.0124322	(-0.051, 0.076)	0.702737	0.936748	0.0668723	(-0.050, 0.076)
D-.alpha.-Cyclohexylglycine	Lognormal	-0.0290023	(-0.089, 0.031)	0.350436	0.864476	0.0923141	(-0.091, 0.031)
Urocanic acid;	Lognormal	0.00993991	(-0.023, 0.043)	0.557252	0.905145	0.0683447	(-0.023, 0.044)
L-Carnitine	Lognormal	0.00697956	(-0.012, 0.026)	0.472797	0.884337	0.0784746	(-0.012, 0.027)
Metformin	Lognormal	0.0051924	(-0.031, 0.041)	0.77819	0.956063	0.0551007	(-0.029, 0.041)
Cotinine N-.beta.-D-glucuronide	Lognormal	-0.00906935	(-0.141, 0.123)	0.893572	0.975778	0.0524338	(-0.142, 0.125)
Glutamine	Lognormal	0.00717113	(-0.001, 0.016)	0.0993722	0.864476	0.268593	(-0.001, 0.016)
Heptadecasphing-4-enine	Lognormal	0.0593006	(-0.168, 0.287)	0.612531	0.928222	0.0648748	(-0.180, 0.284)
Ser-Tyr-Lys	Lognormal	0.00476524	(-0.120, 0.129)	0.940671	0.993642	0.0602547	(-0.120, 0.130)
3-Aminoquinoline	Lognormal	0.0297876	(-0.060, 0.119)	0.517879	0.898837	0.0706898	(-0.070, 0.115)
Biliverden	Lognormal	0.00902282	(-0.031, 0.049)	0.661309	0.928222	0.0690506	(-0.031, 0.049)
Borrelidin	Lognormal	-0.0265601	(-0.127, 0.073)	0.605677	0.925946	0.0755167	(-0.132, 0.081)
Creatine	Lognormal	0.0284605	(0.001, 0.056)	0.0497001	0.864476	0.446978	(0.000, 0.057)
Isopentenyladenine	Lognormal	0.00481927	(-0.013, 0.022)	0.592447	0.925946	0.0783202	(-0.012, 0.023)
Indole-3-propionic acid	Lognormal	-0.0478159	(-0.114, 0.018)	0.163472	0.864476	0.17471	(-0.118, 0.017)
D-Fructose	Lognormal	0.00369933	(-0.012, 0.019)	0.647288	0.928222	0.0720265	(-0.012, 0.019)
rac-4-Sulfoxypropranolol	Lognormal	0.0196747	(-0.049, 0.088)	0.576644	0.920971	0.0785985	(-0.047, 0.091)
3-Pyridinemthanol	Lognormal	-0.00372866	(-0.037, 0.030)	0.827611	0.961617	0.0622483	(-0.038, 0.029)
Levocetirizine;	Lognormal	0.00170872	(-0.140, 0.144)	0.981309	0.996061	0.0709883	(-0.150, 0.136)
.epsilon.-Caprolactam	Lognormal	0.0089016	(-0.030, 0.047)	0.652888	0.928222	0.0550158	(-0.030, 0.048)
N-Acetylalanine	Lognormal	0.015621	(-0.093, 0.125)	0.78027	0.956063	0.0750431	(-0.095, 0.129)
1,2-Dimethylimidazole	Lognormal	-0.0114997	(-0.042, 0.019)	0.460737	0.884337	0.0805101	(-0.044, 0.016)
R-(-)-O-Desmethylvenlafaxine	Lognormal	-4.48682e-06	(-0.089, 0.089)	0.999922	0.999922	0.0648024	(-0.088, 0.095)
Naproxen	Lognormal	0.0273497	(-0.074, 0.129)	0.60132	0.925946	0.0823494	(-0.076, 0.132)
N8-Acetylspermidine	Lognormal	-0.00194695	(-0.032, 0.028)	0.89917	0.975825	0.0626972	(-0.032, 0.029)
1-Stearoyl-2-hydroxy-sn-glycero-3-phosphoethanolamine	Lognormal	0.0324117	(-0.065, 0.130)	0.516882	0.898837	0.0797399	(-0.065, 0.133)
Propionylcarnitine	Lognormal	-0.00824184	(-0.025, 0.008)	0.339293	0.864476	0.0879728	(-0.026, 0.010)
Matrine	Lognormal	0.0383475	(-0.060, 0.137)	0.44889	0.884337	0.0874216	(-0.059, 0.139)
Trileptal	Lognormal	0.00618733	(-0.023, 0.035)	0.677246	0.928633	0.0651651	(-0.024, 0.038)
Androstan-3-ol-17-one 3-glucuronide	Lognormal	0.00510985	(-0.052, 0.062)	0.860592	0.967349	0.0593876	(-0.049, 0.066)
Serotonin	Lognormal	0.0118966	(-0.026, 0.050)	0.542804	0.90201	0.0525009	(-0.028, 0.049)
Lansoprazole	Lognormal	-0.165443	(-0.330, 0.000)	0.0563196	0.864476	0.390044	(-0.332, 0.010)
Atenolol	Lognormal	0.0179211	(-0.087, 0.123)	0.739453	0.949307	0.0672973	(-0.096, 0.121)
1-Acetyl-4-piperidinamine	Lognormal	0.0354554	(-0.042, 0.113)	0.37638	0.872815	0.0945373	(-0.043, 0.116)
Homoarginine;	Lognormal	0.0370036	(0.005, 0.069)	0.0267534	0.864476	0.545204	(0.003, 0.070)
1-Phenylpyrrolidine	Lognormal	0.00295908	(-0.047, 0.053)	0.908705	0.976913	0.0623851	(-0.047, 0.055)
Acetyl-DL-carnitine	Lognormal	0.00692119	(-0.021, 0.034)	0.62447	0.928222	0.0680973	(-0.022, 0.035)
2-Hydroxyibuprofen	Lognormal	-0.0224152	(-0.092, 0.047)	0.531407	0.898837	0.0683184	(-0.096, 0.048)
Milnacipran	Lognormal	0.0307133	(-0.042, 0.103)	0.412893	0.872815	0.0809003	(-0.047, 0.102)
Triptolide	Lognormal	-0.018227	(-0.049, 0.013)	0.253988	0.864476	0.124135	(-0.052, 0.012)
2,2',2''-Nitrilotriethanol	Lognormal	0.00673542	(-0.023, 0.036)	0.65734	0.928222	0.0694891	(-0.023, 0.038)
Albendazole	Lognormal	0.0166422	(-0.015, 0.048)	0.3068	0.864476	0.0908858	(-0.015, 0.050)
Scopoletin	Lognormal	-0.0445009	(-0.204, 0.115)	0.588445	0.925946	0.0654296	(-0.210, 0.109)
Mefenorex	Lognormal	0.0101134	(-0.084, 0.105)	0.83488	0.961617	0.0610656	(-0.088, 0.105)
Diphenhydramine	Lognormal	-0.00299092	(-0.036, 0.030)	0.859331	0.967227	0.0543046	(-0.036, 0.030)
3-(1-Pyrazolyl)-alanine	Lognormal	0.00972082	(-0.107, 0.126)	0.871145	0.968181	0.0635026	(-0.101, 0.136)
Methionine	Lognormal	0.007719	(-0.010, 0.025)	0.38875	0.872815	0.094401	(-0.010, 0.026)
Hypoxanthine	Lognormal	-0.00221062	(-0.033, 0.028)	0.887205	0.975047	0.0470788	(-0.033, 0.029)
Tapentadol-.beta.-D-glucuronide	Lognormal	-0.0529282	(-0.214, 0.108)	0.523016	0.898837	0.0911728	(-0.219, 0.120)
Methioninesulfoxide	Lognormal	0.0376037	(0.004, 0.072)	0.0362893	0.864476	0.651765	(0.001, 0.069)
Ondansetron	Lognormal	-0.005015	(-0.028, 0.018)	0.668129	0.928222	0.0614714	(-0.028, 0.018)
threo-Dihydrobupropion	Lognormal	-0.0106485	(-0.061, 0.040)	0.681038	0.928761	0.06548	(-0.060, 0.041)
Isoleucine	Lognormal	0.00565051	(-0.019, 0.030)	0.651362	0.928222	0.0703273	(-0.020, 0.030)
Esomeprazole	Lognormal	0.0103089	(-0.034, 0.055)	0.652909	0.928222	0.0743147	(-0.035, 0.058)
Meloxicam	Lognormal	0.0777567	(-0.181, 0.337)	0.5596	0.905145	0.0816925	(-0.189, 0.345)
3,5-Dihydroxyphenylglycine	Lognormal	0.00666421	(-0.044, 0.057)	0.797725	0.956063	0.061957	(-0.041, 0.061)
Temazepam	Lognormal	0.0256373	(-0.052, 0.103)	0.52146	0.898837	0.0827919	(-0.059, 0.099)
Lauric acid diethanolamide	Lognormal	0.0221878	(-0.078, 0.122)	0.665239	0.928222	0.0720044	(-0.080, 0.126)
4-Pyridoxic acid;	Lognormal	0.0495015	(-0.035, 0.134)	0.260392	0.864476	0.123894	(-0.037, 0.138)
Phenylacetylglutamine	Lognormal	0.0155579	(-0.034, 0.065)	0.539197	0.901944	0.0708225	(-0.039, 0.065)
Penciclovir	Lognormal	0.000983765	(-0.041, 0.043)	0.963392	0.996061	0.0564693	(-0.040, 0.045)
6-Methoxynaphthaleneacetic acid	Lognormal	-0.0180711	(-0.050, 0.014)	0.280433	0.864476	0.118517	(-0.051, 0.017)
1-Methyladenosine A	Lognormal	-0.00320214	(-0.019, 0.013)	0.694941	0.932186	0.063783	(-0.020, 0.012)
Coniferylaldehyde	Lognormal	0.0201632	(-0.018, 0.058)	0.302913	0.864476	0.107325	(-0.020, 0.060)
Bradykinin	Lognormal	0.25803	(-0.018, 0.535)	0.0748744	0.864476	0.300529	(-0.004, 0.560)
Lysine	Lognormal	0.0102098	(-0.009, 0.029)	0.300283	0.864476	0.0751362	(-0.010, 0.029)
Benzophenone-3	Lognormal	-0.0228232	(-0.107, 0.061)	0.597238	0.925946	0.0801075	(-0.110, 0.058)
Sulfamethoxazole	Lognormal	-0.0664915	(-0.204, 0.071)	0.350463	0.864476	0.101612	(-0.210, 0.067)
Cyclo(Leu-Pro)	Lognormal	-0.000964838	(-0.054, 0.052)	0.971482	0.996061	0.0657841	(-0.051, 0.055)
N.epsilon.-Methyl-L-lysine	Lognormal	0.0295717	(-0.029, 0.088)	0.327692	0.864476	0.101724	(-0.032, 0.086)
Proline	Lognormal	-0.0165147	(-0.039, 0.006)	0.163517	0.864476	0.177044	(-0.038, 0.009)
Complex Lipids (CL)
PC (p-34:2)/PC (o-34:3) - ESI(+)	Lognormal	-0.0102171	(-0.031, 0.011)	0.342597	0.864476	0.105845	(-0.031, 0.012)
PE (p-36:2)/PE (o-36:3) - ESI(+)	Lognormal	-0.0201518	(-0.059, 0.018)	0.310037	0.864476	0.117111	(-0.062, 0.018)
PC (p-34:1)/PC (o-34:2)	Lognormal	-0.00899134	(-0.028, 0.010)	0.365405	0.872815	0.0912583	(-0.030, 0.011)
PC (36:4) A - ESI(+)	Lognormal	-0.0148945	(-0.034, 0.004)	0.127994	0.864476	0.17358	(-0.033, 0.005)
PC (36:2)	Lognormal	-0.00400141	(-0.011, 0.003)	0.270942	0.864476	0.105854	(-0.011, 0.004)
PC 34:4e	Lognormal	-0.00718832	(-0.040, 0.025)	0.666241	0.928222	0.0731902	(-0.039, 0.026)
PC (36:4) A - ESI(-)	Lognormal	-0.0143093	(-0.035, 0.006)	0.18083	0.864476	0.151101	(-0.035, 0.007)
PC (34:2) - ESI(+)	Lognormal	0.000393397	(-0.006, 0.006)	0.899784	0.975825	0.060614	(-0.006, 0.007)
PC (p-34:2)/PC (o-34:3) - ESI(-)	Lognormal	-0.0162894	(-0.038, 0.005)	0.143838	0.864476	0.168616	(-0.037, 0.007)
PC (p-36:4)/PC (o-36:5) - ESI(-)	Lognormal	-0.0188316	(-0.046, 0.008)	0.175986	0.864476	0.16878	(-0.046, 0.010)
PC (p-34:1)/PC (o-34:2) A	Lognormal	-0.013374	(-0.042, 0.015)	0.362885	0.872815	0.107469	(-0.043, 0.014)
PC (p-36:1)/PC (o-36:2)	Lognormal	-0.0197992	(-0.061, 0.021)	0.347843	0.864476	0.0821145	(-0.060, 0.025)
PE (p-34:2)/PE (o-34:3)	Lognormal	-0.0319238	(-0.090, 0.027)	0.291031	0.864476	0.118647	(-0.091, 0.026)
SM (d40:3)	Lognormal	-0.00167522	(-0.040, 0.037)	0.932899	0.992113	0.0604662	(-0.042, 0.036)
PE (p-36:2)/PE (o-36:3) - ESI(-)	Lognormal	-0.0282362	(-0.077, 0.020)	0.259001	0.864476	0.137616	(-0.078, 0.021)
PE (p-36:4)/PE (o-36:5) - ESI(-)	Lognormal	-0.0214814	(-0.060, 0.017)	0.281721	0.864476	0.117814	(-0.062, 0.017)
CE (18:2)	Lognormal	0.00334596	(-0.010, 0.017)	0.63749	0.928222	0.0653067	(-0.010, 0.018)
PC (36:5) A	Lognormal	-0.0199438	(-0.075, 0.035)	0.479711	0.884337	0.0760597	(-0.078, 0.033)
LPC (18:2) - ESI(-)	Lognormal	-0.0220209	(-0.043, -0.001)	0.0481361	0.864476	0.426288	(-0.043, -0.001)
PC (34:2) - ESI(-)	Lognormal	-0.0107405	(-0.025, 0.004)	0.161848	0.864476	0.186732	(-0.026, 0.005)
PC (p-36:2)/PC (o-36:3)	Lognormal	-0.00651481	(-0.033, 0.020)	0.636324	0.928222	0.0756219	(-0.033, 0.021)
TG (56:6)	Lognormal	0.00393283	(-0.011, 0.019)	0.614921	0.928222	0.0725276	(-0.013, 0.019)
PC (p-36:3)/PC (o-36:4) - ESI(-)	Lognormal	-0.0160279	(-0.037, 0.005)	0.144861	0.864476	0.203774	(-0.038, 0.005)
TG (55:6)	Lognormal	-0.00125525	(-0.032, 0.029)	0.936423	0.992296	0.0653004	(-0.033, 0.030)
PC (36:5)A	Lognormal	-0.0183256	(-0.050, 0.013)	0.257779	0.864476	0.102109	(-0.051, 0.014)
SM (d34:2) - ESI(-)	Lognormal	-0.00622675	(-0.023, 0.010)	0.460184	0.884337	0.0919585	(-0.024, 0.010)
SM (d34:1) - ESI(-)	Lognormal	-0.00586363	(-0.021, 0.009)	0.440795	0.881088	0.0932213	(-0.020, 0.009)
LPE (18:2) - ESI(-)	Lognormal	-0.0332864	(-0.074, 0.008)	0.118879	0.864476	0.193563	(-0.073, 0.010)
TG (54:6) C	Lognormal	-0.00556794	(-0.031, 0.020)	0.671849	0.928222	0.0687058	(-0.032, 0.021)
PC (34:3)	Lognormal	-0.0184607	(-0.046, 0.009)	0.199317	0.864476	0.178354	(-0.048, 0.010)
PE (p-38:5)/PE (o-38:6) - ESI(-)	Lognormal	-0.0248007	(-0.061, 0.011)	0.185092	0.864476	0.141591	(-0.059, 0.015)
LPE (18:2) - ESI(+)	Lognormal	-0.0219692	(-0.053, 0.009)	0.176039	0.864476	0.164043	(-0.054, 0.009)
SM (d38:2) - ESI(-)	Lognormal	-0.00485985	(-0.028, 0.018)	0.677734	0.928633	0.0679561	(-0.027, 0.019)
LPC (18:2) - ESI(+)	Lognormal	-0.0164226	(-0.037, 0.004)	0.123486	0.864476	0.176342	(-0.039, 0.004)
PE (p-36:1)/PE (o-36:2) - ESI(-)	Lognormal	-0.0346806	(-0.113, 0.043)	0.38951	0.872815	0.111874	(-0.116, 0.044)
SM (d39:1) - ESI(-)	Lognormal	-0.0230015	(-0.052, 0.006)	0.123568	0.864476	0.22142	(-0.052, 0.007)
PC (32:2) - ESI(-)	Lognormal	-0.0411887	(-0.084, 0.001)	0.0645273	0.864476	0.43819	(-0.085, 0.000)
PC (p-38:4)/PC (o-38:5) A	Lognormal	-0.0122315	(-0.030, 0.005)	0.174259	0.864476	0.172726	(-0.030, 0.005)
TG (54:7) B	Lognormal	-0.0122998	(-0.045, 0.021)	0.470793	0.884337	0.0910583	(-0.046, 0.023)
PC (33:2) - ESI(+)	Lognormal	0.00867646	(-0.009, 0.026)	0.345889	0.864476	0.10245	(-0.009, 0.027)
AC (10:1)	Lognormal	0.00733467	(-0.032, 0.047)	0.716177	0.939387	0.0759436	(-0.030, 0.049)
PC (34:3) B	Lognormal	-0.0106931	(-0.031, 0.010)	0.309222	0.864476	0.118929	(-0.032, 0.011)
LPC (18:3)	Lognormal	-0.040677	(-0.081, 0.000)	0.0556869	0.864476	0.450933	(-0.084, 0.000)
PE (p-38:4)/PE (o-38:5)	Lognormal	-0.0157223	(-0.055, 0.024)	0.440537	0.881088	0.0851495	(-0.057, 0.025)
CE (20:2)	Lognormal	-0.0117684	(-0.046, 0.023)	0.506226	0.898837	0.0747647	(-0.047, 0.025)
SM (d40:1) - ESI(-)	Lognormal	-0.0158489	(-0.036, 0.005)	0.135617	0.864476	0.205395	(-0.036, 0.005)
PC (o-34:0)	Lognormal	0.00420381	(-0.021, 0.030)	0.747652	0.95094	0.0624675	(-0.021, 0.030)
PC (35:2)	Lognormal	0.00306924	(-0.019, 0.025)	0.787554	0.956063	0.0610385	(-0.019, 0.027)
Ceramide (d42:1) - ESI (+)	Lognormal	-0.0066051	(-0.022, 0.009)	0.418438	0.872815	0.0984556	(-0.022, 0.010)
FA (16:1) (palmitoleic acid)	Lognormal	0.0198543	(-0.010, 0.050)	0.200208	0.864476	0.133016	(-0.010, 0.052)
PE (p-36:4)/PE (o-36:5) - ESI(+)	Lognormal	-0.0114782	(-0.047, 0.024)	0.530791	0.898837	0.0713866	(-0.048, 0.024)
PC (32:2) - ESI(+)	Lognormal	-0.0155551	(-0.049, 0.018)	0.363763	0.872815	0.106444	(-0.048, 0.021)
TG (56:7) B	Lognormal	0.00296082	(-0.024, 0.030)	0.832388	0.961617	0.0671966	(-0.025, 0.030)
PC (p-38:3)/PC (o-38:4) - ESI(-)	Lognormal	-0.0199983	(-0.046, 0.006)	0.144199	0.864476	0.194309	(-0.046, 0.006)
SM (d40:2) B - ESI(+)	Lognormal	0.00189236	(-0.011, 0.015)	0.777547	0.956063	0.0677803	(-0.011, 0.015)
PE (p-40:4)/PE (o-40:5) A	Lognormal	-0.00462313	(-0.054, 0.045)	0.856394	0.966299	0.0441708	(-0.053, 0.046)
TG (54:5) B	Lognormal	-0.00854998	(-0.028, 0.011)	0.395322	0.872815	0.0940512	(-0.028, 0.012)
SM (d40:2) B - ESI(-)	Lognormal	-0.0101211	(-0.031, 0.011)	0.347097	0.864476	0.108329	(-0.031, 0.013)
TG (58:8)	Lognormal	0.00580123	(-0.029, 0.040)	0.744655	0.949307	0.0637296	(-0.030, 0.041)
PC (35:3)	Lognormal	0.00174867	(-0.012, 0.015)	0.802661	0.956063	0.0543018	(-0.013, 0.015)
PC (p-36:4)/PC (o-36:5) - ESI(+)	Lognormal	-0.00451077	(-0.024, 0.015)	0.657452	0.928222	0.08213	(-0.024, 0.017)
TG (56:5) B	Lognormal	-0.00374903	(-0.028, 0.021)	0.765192	0.956063	0.0712816	(-0.030, 0.021)
TG (53:0)	Lognormal	-0.0146618	(-0.045, 0.016)	0.357267	0.871575	0.107954	(-0.049, 0.015)
SM (d33:1) - ESI(-)	Lognormal	-0.0154822	(-0.040, 0.009)	0.215587	0.864476	0.158988	(-0.040, 0.008)
PC (p-32:1)/PC (o-32:2)	Lognormal	-0.00549337	(-0.027, 0.016)	0.61577	0.928222	0.0692846	(-0.027, 0.016)
TG (62:4)	Lognormal	-0.0113279	(-0.067, 0.044)	0.690816	0.929564	0.0739811	(-0.066, 0.050)
PE (36:2)	Lognormal	-0.0255383	(-0.078, 0.027)	0.345555	0.864476	0.104563	(-0.079, 0.029)
PE (p-36:1)/PE (o-36:2) - ESI(+)	Lognormal	-0.0191681	(-0.063, 0.024)	0.39174	0.872815	0.104431	(-0.066, 0.024)
PE (p-34:1)/PE (o-34:2) - ESI(-)	Lognormal	-0.0144868	(-0.054, 0.025)	0.479676	0.884337	0.0895131	(-0.059, 0.022)
TG (50:0)	Lognormal	-0.0071707	(-0.049, 0.035)	0.741009	0.949307	0.0677223	(-0.050, 0.035)
SM (d32:1) - ESI(-)	Lognormal	-0.0243903	(-0.050, 0.002)	0.0737405	0.864476	0.38513	(-0.051, 0.003)
LPE (20:4) - ESI(-)	Lognormal	-0.0393391	(-0.076, -0.003)	0.0415083	0.864476	0.714981	(-0.076, -0.004)
PE (p-38:5)/PE (o-38:6) - ESI(+)	Lognormal	-0.0103874	(-0.038, 0.017)	0.463745	0.884337	0.0770081	(-0.038, 0.017)
SM (d42:3) - ESI(-)	Lognormal	-0.000618074	(-0.019, 0.018)	0.948592	0.996061	0.0630617	(-0.021, 0.017)
Ceramide (d41:1) - ESI(-)	Lognormal	-0.0237056	(-0.049, 0.002)	0.0757885	0.864476	0.331173	(-0.050, 0.002)
PC (p-32:0)/PC (o-32:1) - ESI(+)	Lognormal	0.00966054	(-0.009, 0.028)	0.303792	0.864476	0.117006	(-0.010, 0.028)
PC (36:4) B - ESI(-)	Lognormal	-0.0112496	(-0.027, 0.005)	0.170023	0.864476	0.177881	(-0.028, 0.004)
DG (38:5)	Lognormal	-0.0103001	(-0.031, 0.010)	0.330081	0.864476	0.103458	(-0.032, 0.011)
DG (38:6)	Lognormal	-0.000265236	(-0.032, 0.031)	0.987016	0.996347	0.0611864	(-0.031, 0.036)
Ceramide (d42:2) B - ESI (+)	Lognormal	-0.0100207	(-0.029, 0.009)	0.311433	0.864476	0.111757	(-0.031, 0.008)
PC (34:3) C	Lognormal	-0.0200947	(-0.044, 0.004)	0.105046	0.864476	0.277061	(-0.045, 0.003)
TG (58:9)	Lognormal	0.00571292	(-0.025, 0.036)	0.714008	0.939387	0.0677225	(-0.028, 0.035)
PE (p-34:1)/PE (o-34:2) - ESI(+)	Lognormal	-0.0124885	(-0.050, 0.025)	0.51754	0.898837	0.0851842	(-0.051, 0.029)
SM (d42:1) - ESI(-)	Lognormal	-0.0123909	(-0.032, 0.008)	0.230647	0.864476	0.132428	(-0.033, 0.007)
AC (18:2)	Lognormal	0.00658163	(-0.020, 0.033)	0.627121	0.928222	0.0804469	(-0.020, 0.035)
Ceramide (d42:1) - ESI(-)	Lognormal	-0.0169637	(-0.038, 0.004)	0.124874	0.864476	0.259073	(-0.039, 0.005)
Ceramide (d34:1) - ESI(-)	Lognormal	0.00219819	(-0.018, 0.022)	0.83044	0.961617	0.0711944	(-0.019, 0.021)
PC (p-38:4)/PC (o-38:5) B	Lognormal	-0.00660095	(-0.030, 0.017)	0.583952	0.924331	0.0823098	(-0.032, 0.016)
CE (18:3)	Lognormal	-0.026214	(-0.063, 0.011)	0.172232	0.864476	0.195508	(-0.066, 0.010)
AC (14:2)	Lognormal	-0.000269326	(-0.050, 0.049)	0.99158	0.997159	0.0719514	(-0.048, 0.051)
PC (40:5) A - ESI(+)	Lognormal	-0.00216783	(-0.018, 0.014)	0.792299	0.956063	0.0694652	(-0.017, 0.014)
PC (33:2) - ESI(-)	Lognormal	-0.0284441	(-0.065, 0.008)	0.132355	0.864476	0.221726	(-0.067, 0.008)
PC (37:2) - ESI(+)	Lognormal	0.000445685	(-0.015, 0.016)	0.956037	0.996061	0.058056	(-0.016, 0.016)
LPC (14:0) - ESI(+)	Lognormal	-0.0357458	(-0.070, -0.002)	0.0458716	0.864476	0.578004	(-0.072, -0.003)
TG (54:6) B	Lognormal	0.0299901	(-0.043, 0.103)	0.425129	0.872815	0.0962847	(-0.042, 0.105)
SM (d36:3) - ESI(-)	Lognormal	-0.0356861	(-0.063, -0.008)	0.0152421	0.864476	1.19712	(-0.064, -0.008)
FA (18:1) (oleic acid)	Lognormal	0.00881541	(-0.011, 0.028)	0.377428	0.872815	0.108321	(-0.010, 0.030)
PC (p-36:3)/PC (o-36:4) - ESI(+)	Lognormal	-0.00747733	(-0.025, 0.010)	0.413192	0.872815	0.0990962	(-0.026, 0.010)
FA (14:1) (physeteric acid)	Lognormal	-0.00773811	(-0.053, 0.037)	0.739129	0.949307	0.0696165	(-0.056, 0.037)
PC (34:0) - ESI(-)	Lognormal	-0.0102131	(-0.033, 0.012)	0.380977	0.872815	0.0973121	(-0.034, 0.012)
Ceramide (d40:1)	Lognormal	-0.00966204	(-0.031, 0.011)	0.369861	0.872815	0.108263	(-0.030, 0.012)
SM (d36:0) - ESI(+)	Lognormal	0.00793053	(-0.024, 0.040)	0.633255	0.928222	0.0664367	(-0.024, 0.041)
LPC (16:0) - ESI(-)	Lognormal	-0.0206364	(-0.038, -0.003)	0.0252145	0.864476	0.75102	(-0.038, -0.002)
PE (p-40:5)/PE (o-40:6)	Lognormal	0.00607814	(-0.013, 0.025)	0.528683	0.898837	0.0558634	(-0.014, 0.025)
LPC (18:0) A - ESI(-)	Lognormal	-0.035369	(-0.062, -0.008)	0.014258	0.864476	1.86871	(-0.062, -0.007)
PC (38:4) A - ESI(-)	Lognormal	-0.0143738	(-0.033, 0.004)	0.131505	0.864476	0.232743	(-0.033, 0.005)
TG (54:7) A	Lognormal	0.0125117	(-0.030, 0.055)	0.570062	0.915398	0.0777383	(-0.031, 0.055)
TG (56:8) B	Lognormal	0.00698947	(-0.024, 0.038)	0.664628	0.928222	0.0677908	(-0.025, 0.038)
PE (36:3)	Lognormal	-0.030022	(-0.103, 0.043)	0.426712	0.872815	0.0936647	(-0.106, 0.044)
PC (37:4) - ESI(+)	Lognormal	-0.0175682	(-0.051, 0.016)	0.315589	0.864476	0.111911	(-0.053, 0.016)
PC (34:4) - ESI(-)	Lognormal	-0.0614647	(-0.117, -0.006)	0.0362598	0.864476	0.734554	(-0.117, -0.004)
SM (d36:1) - ESI(-)	Lognormal	-0.0136338	(-0.035, 0.008)	0.219482	0.864476	0.143172	(-0.036, 0.007)
AC (12:1)	Lognormal	0.00362511	(-0.034, 0.041)	0.851357	0.966211	0.0692155	(-0.036, 0.043)
Cholesterol	Lognormal	0.00492736	(-0.004, 0.014)	0.268588	0.864476	0.100954	(-0.004, 0.013)
PC (p-38:3)/PC (o-38:4) A - ESI(+)	Lognormal	-0.00719663	(-0.028, 0.013)	0.497991	0.89699	0.0814169	(-0.029, 0.013)
PC (p-38:3)/PC (o-38:4) B - ESI(+)	Lognormal	-0.00558576	(-0.028, 0.016)	0.620418	0.928222	0.0736428	(-0.027, 0.017)
AC (10:0)	Lognormal	0.00823527	(-0.043, 0.059)	0.752398	0.951752	0.068947	(-0.047, 0.059)
TG (60:11)	Lognormal	0.00683326	(-0.040, 0.054)	0.777626	0.956063	0.0677554	(-0.042, 0.057)
PC (p-38:4)/PC (o-38:5) B	Lognormal	-0.026181	(-0.063, 0.010)	0.169833	0.864476	0.179242	(-0.064, 0.009)
TG (52:4)	Lognormal	0.0137937	(-0.005, 0.033)	0.16673	0.864476	0.190914	(-0.006, 0.034)
LPC (18:0) B - ESI(-)	Lognormal	-0.0248774	(-0.044, -0.005)	0.0166159	0.864476	1.32263	(-0.044, -0.004)
SM (d41:2) B - ESI(+)	Lognormal	0.00299024	(-0.016, 0.022)	0.758857	0.956063	0.0713561	(-0.017, 0.021)
TG (58:6)	Lognormal	0.00129818	(-0.020, 0.023)	0.906678	0.976913	0.0624983	(-0.021, 0.023)
PC (p-36:1)/PC (o-36:2) B	Lognormal	0.00679644	(-0.025, 0.038)	0.674216	0.928222	0.0723556	(-0.025, 0.039)
PC (37:5)	Lognormal	0.00129024	(-0.027, 0.030)	0.930063	0.991472	0.0653753	(-0.027, 0.029)
PC (36:5) D	Lognormal	-0.0110198	(-0.042, 0.020)	0.484106	0.884337	0.0856643	(-0.042, 0.021)
SM (d40:1) - ESI(+)	Lognormal	-0.0028182	(-0.016, 0.010)	0.666657	0.928222	0.0688209	(-0.017, 0.010)
PC (35:2) B	Lognormal	0.00816152	(-0.005, 0.021)	0.216532	0.864476	0.125559	(-0.005, 0.020)
PC (36:3) A - ESI(+)	Lognormal	-0.00933269	(-0.025, 0.006)	0.248205	0.864476	0.128496	(-0.028, 0.005)
PC (p-32:0)/PC (o-32:1) - ESI(-)	Lognormal	-0.00872288	(-0.046, 0.029)	0.65072	0.928222	0.080037	(-0.045, 0.032)
SM (d43:1) - ESI(-)	Lognormal	-0.045569	(-0.110, 0.019)	0.17189	0.864476	0.165235	(-0.113, 0.015)
PC (40:6)B	Lognormal	0.00550463	(-0.011, 0.022)	0.525113	0.898837	0.0820425	(-0.011, 0.023)
TG (48:0)	Lognormal	-0.0185346	(-0.064, 0.027)	0.429527	0.872815	0.0943075	(-0.062, 0.030)
SM (d42:0) - ESI(+)	Lognormal	-0.0684654	(-0.126, -0.011)	0.0251448	0.864476	0.798632	(-0.128, -0.007)
SM (d30:1) - ESI(-)	Lognormal	-0.0510008	(-0.117, 0.015)	0.138331	0.864476	0.209792	(-0.116, 0.019)
PC (36:3) B - ESI(-)	Lognormal	-0.0126664	(-0.032, 0.006)	0.201139	0.864476	0.16737	(-0.032, 0.007)
Ceramide (d32:1)	Lognormal	-0.00486053	(-0.044, 0.035)	0.810827	0.956063	0.0734824	(-0.046, 0.034)
PE (p-40:4)/PE (o-40:5) B	Lognormal	-0.015929	(-0.049, 0.017)	0.346185	0.864476	0.0732922	(-0.048, 0.017)
DG (36:4) B	Lognormal	-0.0214062	(-0.091, 0.048)	0.550542	0.903894	0.0772094	(-0.087, 0.054)
TG (48:4) A	Lognormal	-0.0333896	(-0.093, 0.027)	0.282753	0.864476	0.13318	(-0.096, 0.029)
PC (34:3) A	Lognormal	-0.00718936	(-0.031, 0.017)	0.563943	0.907669	0.087372	(-0.033, 0.017)
PC (35:1) - ESI(+)	Lognormal	0.00189164	(-0.014, 0.018)	0.814342	0.956063	0.0726363	(-0.014, 0.017)
LPC (p-16:0)/LPC (o-16:1)	Lognormal	-0.0128045	(-0.041, 0.015)	0.379269	0.872815	0.102903	(-0.044, 0.015)
PC (p-38:5)/PC (o-38:6) B	Lognormal	-0.000419986	(-0.022, 0.021)	0.969272	0.996061	0.0709101	(-0.024, 0.020)
TG (49:2)	Lognormal	-0.00840566	(-0.053, 0.036)	0.7155	0.939387	0.0768365	(-0.052, 0.038)
LPC (20:3) - ESI(-)	Lognormal	-0.0455205	(-0.080, -0.011)	0.0134976	0.864476	1.64041	(-0.082, -0.010)
Ceramide (d41:1) - ESI (+)	Lognormal	-0.0110867	(-0.036, 0.014)	0.385335	0.872815	0.0999232	(-0.036, 0.015)
AC (12:0)	Lognormal	-0.0057027	(-0.051, 0.040)	0.806719	0.956063	0.0735197	(-0.058, 0.038)
PC (36:3) A - ESI(-)	Lognormal	-0.0110461	(-0.032, 0.010)	0.309617	0.864476	0.118556	(-0.031, 0.013)
FA (20:3) (homo-gamma-linolenic acid)	Lognormal	-0.00504553	(-0.026, 0.016)	0.633588	0.928222	0.0704691	(-0.026, 0.016)
PC (42:10)	Lognormal	-0.0132731	(-0.054, 0.028)	0.530255	0.898837	0.0771045	(-0.056, 0.029)
Lactosylceramide (d18:1/24:1(15Z))	Lognormal	0.0111393	(-0.025, 0.048)	0.552614	0.904133	0.0778557	(-0.025, 0.049)
TG (60:6)	Lognormal	-0.00691206	(-0.047, 0.033)	0.735267	0.949307	0.066342	(-0.048, 0.033)
PE (p-40:4)/PE (o-40:5)	Lognormal	-0.0156474	(-0.055, 0.023)	0.436511	0.881088	0.0703528	(-0.053, 0.029)
PC (38:5) A	Lognormal	-0.0030243	(-0.016, 0.010)	0.647805	0.928222	0.0759283	(-0.017, 0.011)
PC (34:1)	Lognormal	-0.0027764	(-0.012, 0.006)	0.552865	0.904133	0.081304	(-0.013, 0.006)
TG (56:5) A	Lognormal	0.000801721	(-0.026, 0.027)	0.953218	0.996061	0.0773974	(-0.026, 0.026)
DG (36:4) A	Lognormal	0.02101	(-0.012, 0.054)	0.222125	0.864476	0.135697	(-0.012, 0.053)
AC (8:0)	Lognormal	0.0155555	(-0.041, 0.072)	0.591252	0.925946	0.073757	(-0.042, 0.071)
Ceramide (d39:1)	Lognormal	-0.0379747	(-0.080, 0.004)	0.0822176	0.864476	0.295864	(-0.078, 0.006)
PC (38:6) A - ESI(+)	Lognormal	-0.0181916	(-0.035, -0.001)	0.039289	0.864476	0.648642	(-0.035, -0.001)
PC (38:5) B - ESI(+)	Lognormal	-0.00610461	(-0.024, 0.012)	0.509106	0.898837	0.0849058	(-0.023, 0.013)
SM (d40:0)	Lognormal	-0.0132858	(-0.037, 0.010)	0.274778	0.864476	0.106558	(-0.037, 0.012)
PC (o-32:0) - ESI(+)	Lognormal	0.0109284	(-0.005, 0.027)	0.19606	0.864476	0.162889	(-0.007, 0.027)
PE (p-38:3)/PE (o-38:4)	Lognormal	-0.0383521	(-0.088, 0.011)	0.138689	0.864476	0.226381	(-0.091, 0.013)
TG (56:9)	Lognormal	-0.0148886	(-0.055, 0.025)	0.474031	0.884337	0.0941562	(-0.056, 0.025)
TG (50:4)	Lognormal	-0.00159659	(-0.037, 0.034)	0.929587	0.991472	0.0771232	(-0.039, 0.032)
PC (p-34:1)/PC (o-34:2) B	Lognormal	0.0115156	(-0.031, 0.054)	0.596979	0.925946	0.0695469	(-0.032, 0.055)
SM (d34:0) - ESI(-)	Lognormal	-0.0104403	(-0.039, 0.018)	0.475065	0.884337	0.0862011	(-0.040, 0.019)
PE (p-38:6)/PE (o-38:7)	Lognormal	-0.0280126	(-0.075, 0.019)	0.251897	0.864476	0.132603	(-0.076, 0.019)
SM (d38:1)	Lognormal	-0.00583288	(-0.020, 0.008)	0.416923	0.872815	0.0926777	(-0.020, 0.008)
FA (24:0) (lignoceric acid)	Lognormal	-0.0108057	(-0.037, 0.016)	0.429306	0.872815	0.0900131	(-0.038, 0.017)
SM (d34:1) - ESI(+)	Lognormal	0.00644382	(-0.004, 0.017)	0.219686	0.864476	0.141419	(-0.004, 0.017)
CE (20:3)	Lognormal	-0.000436095	(-0.027, 0.026)	0.9748	0.996061	0.0660375	(-0.028, 0.027)
LPC (20:2) - ESI(+)	Lognormal	-0.0394612	(-0.097, 0.018)	0.188036	0.864476	0.162152	(-0.093, 0.022)
PC (42:6)	Lognormal	-0.0306919	(-0.093, 0.032)	0.339542	0.864476	0.109529	(-0.092, 0.035)
DG (32:0)	Lognormal	-0.00521949	(-0.040, 0.030)	0.773302	0.956063	0.0660815	(-0.039, 0.033)
CE (20:5)	Lognormal	-0.00617673	(-0.046, 0.034)	0.764566	0.956063	0.0680978	(-0.050, 0.033)
PC (o-32:0) - ESI(-)	Lognormal	0.00177863	(-0.025, 0.028)	0.895513	0.975778	0.0647435	(-0.024, 0.029)
PC (32:0) - ESI(-)	Lognormal	-0.0057432	(-0.025, 0.013)	0.561411	0.906424	0.0745728	(-0.026, 0.014)
PC (40:8) - ESI(-)	Lognormal	-0.0383584	(-0.066, -0.010)	0.0109991	0.864476	1.47133	(-0.066, -0.008)
Ceramide (d38:1) - ESI(+)	Lognormal	-0.00311565	(-0.025, 0.019)	0.783171	0.956063	0.071042	(-0.027, 0.019)
Ceramide (d43:1)	Lognormal	-0.065657	(-0.183, 0.052)	0.280626	0.864476	0.133627	(-0.186, 0.060)
SM (d42:1) - ESI(+)	Lognormal	-0.000813983	(-0.014, 0.012)	0.903508	0.976913	0.0704767	(-0.015, 0.013)
PC (37:2) - ESI(-)	Lognormal	-0.0104483	(-0.049, 0.028)	0.597522	0.925946	0.0742374	(-0.051, 0.028)
PC (38:3) - ESI(-)	Lognormal	-0.0211963	(-0.047, 0.005)	0.121525	0.864476	0.224113	(-0.048, 0.005)
SM (d39:2)	Lognormal	0.00297096	(-0.017, 0.023)	0.772236	0.956063	0.0646649	(-0.017, 0.024)
SM (d30:1) - ESI(+)	Lognormal	-0.0269685	(-0.079, 0.025)	0.316284	0.864476	0.112289	(-0.081, 0.028)
LPC (o-16:0)	Lognormal	-0.00636334	(-0.033, 0.020)	0.640495	0.928222	0.0698178	(-0.033, 0.023)
LPC (20:2) - ESI(-)	Lognormal	-0.021519	(-0.053, 0.010)	0.185498	0.864476	0.153834	(-0.053, 0.011)
LPC (18:1) - ESI(-)	Lognormal	-0.0278323	(-0.048, -0.008)	0.0105079	0.864476	1.67926	(-0.048, -0.006)
LPC (20:3) - ESI(+)	Lognormal	-0.0229466	(-0.048, 0.002)	0.0851504	0.864476	0.292656	(-0.049, 0.003)
PC (38:6) B - ESI(+)	Lognormal	0.00707075	(-0.003, 0.018)	0.195468	0.864476	0.148979	(-0.004, 0.018)
FA (20:3) (eicosatrienoic acid)	Lognormal	-0.0175654	(-0.050, 0.015)	0.292881	0.864476	0.12589	(-0.052, 0.014)
PC (p-44:4)/PC (o-44:5) - ESI(-)	Lognormal	-0.00610007	(-0.032, 0.020)	0.643378	0.928222	0.0723944	(-0.031, 0.020)
CE (14:0)	Lognormal	0.00153102	(-0.072, 0.075)	0.967771	0.996061	0.0595545	(-0.072, 0.082)
TG (56:8) A	Lognormal	0.00538662	(-0.024, 0.035)	0.720828	0.942703	0.0754635	(-0.025, 0.036)
Ceramide (d33:1)	Lognormal	-0.0122839	(-0.040, 0.016)	0.39447	0.872815	0.106314	(-0.041, 0.015)
TG (46:0)	Lognormal	-0.0422335	(-0.114, 0.030)	0.257599	0.864476	0.128733	(-0.117, 0.029)
PE (38:6) - ESI(+)	Lognormal	-0.0494489	(-0.113, 0.014)	0.133945	0.864476	0.190933	(-0.113, 0.015)
SM (d34:2) - ESI(+)	Lognormal	0.00771952	(-0.005, 0.020)	0.232193	0.864476	0.131438	(-0.004, 0.021)
AC (18:0)	Lognormal	-0.00880295	(-0.035, 0.018)	0.519033	0.898837	0.101156	(-0.036, 0.019)
TG (51:2)	Lognormal	-0.00292747	(-0.036, 0.031)	0.865016	0.968041	0.0692209	(-0.035, 0.033)
LPC (14:0) - ESI(-)	Lognormal	-0.0575002	(-0.110, -0.005)	0.0384894	0.864476	0.719685	(-0.110, -0.005)
TG (54:6) A	Lognormal	0.0181917	(-0.017, 0.053)	0.310613	0.864476	0.125302	(-0.019, 0.053)
FA (22:0) (behenic acid)	Lognormal	-0.00646969	(-0.037, 0.025)	0.685066	0.928761	0.0712163	(-0.038, 0.026)
Ceramide (d42:2) B - ESI(-)	Lognormal	-0.00710668	(-0.035, 0.020)	0.614936	0.928222	0.0786481	(-0.036, 0.020)
SM (d39:1) - ESI(+)	Lognormal	-0.0124764	(-0.035, 0.010)	0.278797	0.864476	0.113616	(-0.034, 0.011)
TG (50:5)	Lognormal	-0.00945647	(-0.058, 0.040)	0.707585	0.936748	0.0789284	(-0.060, 0.039)
TG (46:4) A	Lognormal	-0.0446782	(-0.125, 0.035)	0.280227	0.864476	0.139355	(-0.128, 0.030)
GlcCer (d42:2) - ESI(+)	Lognormal	0.022072	(-0.006, 0.050)	0.129729	0.864476	0.231588	(-0.006, 0.050)
LPC (16:1) - ESI(-)	Lognormal	-0.0428465	(-0.076, -0.010)	0.0154798	0.864476	1.33882	(-0.075, -0.006)
PC (35:2) A	Lognormal	-0.00399626	(-0.021, 0.013)	0.651265	0.928222	0.0718647	(-0.021, 0.014)
TG (51:4)	Lognormal	0.0156026	(-0.021, 0.052)	0.407547	0.872815	0.100802	(-0.021, 0.052)
PC (38:2)	Lognormal	-0.0120051	(-0.038, 0.014)	0.37026	0.872815	0.0978553	(-0.037, 0.017)
PC 40:5e	Lognormal	0.00143412	(-0.017, 0.020)	0.880928	0.975047	0.0733766	(-0.018, 0.021)
PC (37:4) - ESI(-)	Lognormal	0.000355938	(-0.026, 0.027)	0.979107	0.996061	0.0649527	(-0.026, 0.028)
SM (d36:3) - ESI(+)	Lognormal	0.00422025	(-0.019, 0.027)	0.719271	0.942054	0.0659162	(-0.019, 0.028)
PE (34:2) - ESI(-)	Lognormal	-0.0373666	(-0.096, 0.022)	0.223007	0.864476	0.138964	(-0.103, 0.020)
TG (48:5)	Lognormal	-0.0351387	(-0.104, 0.033)	0.321126	0.864476	0.119371	(-0.109, 0.032)
GlcCer (d38:1)	Lognormal	-0.0273166	(-0.052, -0.003)	0.0350808	0.864476	0.649528	(-0.054, -0.004)
PC (p-42:4)/PC (o-42:5) - ESI(-)	Lognormal	0.00711684	(-0.024, 0.038)	0.65801	0.928222	0.0728202	(-0.024, 0.040)
TG (54:9)	Lognormal	-0.0934612	(-0.213, 0.026)	0.132581	0.864476	0.203478	(-0.210, 0.025)
LPE (18:0)	Lognormal	-0.0275593	(-0.049, -0.006)	0.0171945	0.864476	1.36611	(-0.047, -0.004)
TG (58:4)	Lognormal	-0.0121879	(-0.065, 0.040)	0.652545	0.928222	0.0850436	(-0.066, 0.041)
PC (34:4) - ESI(+)	Lognormal	-0.0353112	(-0.077, 0.006)	0.10281	0.864476	0.271542	(-0.078, 0.005)
TG (42:0)	Lognormal	-0.0366934	(-0.112, 0.038)	0.343359	0.864476	0.102659	(-0.110, 0.044)
TG (53:2)	Lognormal	-0.00271058	(-0.035, 0.029)	0.869199	0.968181	0.0710583	(-0.034, 0.031)
PC (p-38:4)/PC (o-38:5) A	Lognormal	-0.00152598	(-0.017, 0.014)	0.849402	0.965776	0.0808164	(-0.018, 0.014)
TG (46:3) A	Lognormal	-0.0256504	(-0.120, 0.068)	0.595825	0.925946	0.0877362	(-0.124, 0.065)
TG (56:5) C	Lognormal	0.00852715	(-0.011, 0.028)	0.405404	0.872815	0.0927978	(-0.013, 0.028)
PC (36:1) - ESI(+)	Lognormal	-0.00947294	(-0.020, 0.001)	0.0844659	0.864476	0.260713	(-0.019, 0.002)
FA (20:1) (eicosenoic acid)	Lognormal	0.0112427	(-0.012, 0.034)	0.34011	0.864476	0.097762	(-0.011, 0.034)
PC (37:6)	Lognormal	0.0173073	(-0.017, 0.051)	0.322547	0.864476	0.123827	(-0.016, 0.054)
LPE (22:6)	Lognormal	-0.0269764	(-0.061, 0.007)	0.131164	0.864476	0.220138	(-0.061, 0.010)
SM (d40:2) A - ESI(+)	Lognormal	0.00321556	(-0.018, 0.024)	0.765066	0.956063	0.0716609	(-0.017, 0.025)
LPC (20:5)	Lognormal	-0.0243753	(-0.069, 0.021)	0.296279	0.864476	0.131936	(-0.074, 0.021)
SM (d36:2) - ESI(-)	Lognormal	-0.0144723	(-0.041, 0.012)	0.29164	0.864476	0.123816	(-0.043, 0.011)
DG (36:5)	Lognormal	0.0262222	(-0.014, 0.067)	0.214307	0.864476	0.151969	(-0.012, 0.065)
PC (42:5)	Lognormal	0.000793702	(-0.031, 0.032)	0.96102	0.996061	0.0725011	(-0.030, 0.034)
SM (d44:2)	Lognormal	0.014436	(-0.015, 0.044)	0.34623	0.864476	0.0824671	(-0.016, 0.046)
LPE (16:0)	Lognormal	-0.0454743	(-0.090, -0.001)	0.0536842	0.864476	0.420562	(-0.095, -0.001)
SM (d32:1) - ESI(+)	Lognormal	-0.0129743	(-0.037, 0.011)	0.288437	0.864476	0.121046	(-0.039, 0.012)
SM (d41:3)	Lognormal	-0.000291094	(-0.022, 0.021)	0.97913	0.996061	0.0702893	(-0.021, 0.023)
TG (42:1)	Lognormal	-0.0610819	(-0.230, 0.108)	0.482872	0.884337	0.0881156	(-0.242, 0.101)
TG (60:12)	Lognormal	0.0257211	(-0.034, 0.085)	0.400115	0.872815	0.0812086	(-0.039, 0.086)
PC (p-40:3)/PC (o-40:4)	Lognormal	-0.0239179	(-0.057, 0.009)	0.167814	0.864476	0.17944	(-0.060, 0.010)
PC (40:4) - ESI(-)	Lognormal	-0.0189788	(-0.056, 0.018)	0.317282	0.864476	0.108635	(-0.057, 0.018)
FA (20:5) (eicosapentaenoic acid)	Lognormal	0.0184699	(-0.026, 0.063)	0.418643	0.872815	0.105133	(-0.027, 0.066)
DG (36:2)	Lognormal	0.00286151	(-0.018, 0.024)	0.789019	0.956063	0.0693722	(-0.018, 0.025)
AC (14:1)	Lognormal	0.00535388	(-0.040, 0.051)	0.81852	0.956548	0.0728111	(-0.041, 0.052)
SM (d40:2) A - ESI(-)	Lognormal	-0.0170397	(-0.062, 0.028)	0.460385	0.884337	0.0887043	(-0.062, 0.026)
DG (36:1)	Lognormal	-0.0244169	(-0.064, 0.015)	0.230462	0.864476	0.137743	(-0.066, 0.015)
LPC (17:1)	Lognormal	-0.0184753	(-0.047, 0.010)	0.214195	0.864476	0.162003	(-0.047, 0.014)
PG (34:0)/PG (17:0/17:0)	Lognormal	-0.00080673	(-0.013, 0.012)	0.900001	0.975825	0.0613435	(-0.013, 0.013)
SM (d43:2) - ESI(-)	Lognormal	-0.0286081	(-0.091, 0.034)	0.373152	0.872815	0.0981562	(-0.096, 0.034)
SM (d36:0) - ESI(-)	Lognormal	-0.0416785	(-0.104, 0.020)	0.196022	0.864476	0.15902	(-0.111, 0.018)
SM (d38:0)	Lognormal	-0.149205	(-0.266, -0.032)	0.0167999	0.864476	1.41946	(-0.263, -0.030)
TG (42:3)	Lognormal	-0.0320783	(-0.120, 0.056)	0.477282	0.884337	0.0872894	(-0.121, 0.057)
Ceramide (d44:1)	Lognormal	-0.0225986	(-0.083, 0.038)	0.468482	0.884337	0.0933409	(-0.081, 0.041)
PC (36:3) B - ESI(+)	Lognormal	-0.00552678	(-0.031, 0.020)	0.667729	0.928222	0.0806268	(-0.033, 0.019)
TG (40:1)	Lognormal	-0.0409548	(-0.122, 0.040)	0.327066	0.864476	0.111348	(-0.126, 0.049)
Ceramide (d38:1) - ESI(-)	Lognormal	-0.0182019	(-0.050, 0.013)	0.263363	0.864476	0.114846	(-0.050, 0.014)
PC (33:1) - ESI(+)	Lognormal	-0.00210624	(-0.023, 0.018)	0.841848	0.961617	0.0705959	(-0.023, 0.019)
TG (48:3)	Lognormal	-0.0280738	(-0.080, 0.024)	0.295824	0.864476	0.12388	(-0.086, 0.021)
Ceramide (d42:2) A - ESI(-)	Lognormal	-0.00971655	(-0.033, 0.013)	0.413814	0.872815	0.0838038	(-0.033, 0.014)
SM (d32:2) - ESI(+)	Lognormal	0.00422422	(-0.021, 0.029)	0.741362	0.949307	0.0626856	(-0.020, 0.030)
TG (44:0)	Lognormal	-0.0455393	(-0.118, 0.026)	0.222828	0.864476	0.147499	(-0.120, 0.030)
TG (54:5) A	Lognormal	0.0168407	(-0.009, 0.043)	0.215636	0.864476	0.147183	(-0.012, 0.042)
TG (52:2)	Lognormal	-0.00245651	(-0.017, 0.012)	0.743165	0.949307	0.069562	(-0.016, 0.014)
PI (38:4)/PI (18:0-20:4)	Lognormal	-0.0213282	(-0.042, 0.000)	0.0537825	0.864476	0.44725	(-0.043, 0.000)
PC (37:3)	Lognormal	0.00712895	(-0.023, 0.038)	0.649381	0.928222	0.0776697	(-0.024, 0.039)
TG (56:3)	Lognormal	-0.000371658	(-0.044, 0.043)	0.986798	0.996347	0.074306	(-0.043, 0.046)
SM (d32:2) - ESI(-)	Lognormal	-0.0269203	(-0.078, 0.024)	0.306682	0.864476	0.119076	(-0.078, 0.024)
TG (46:4) B	Lognormal	-0.0356507	(-0.125, 0.054)	0.439409	0.881088	0.106501	(-0.123, 0.058)
TG (46:2)	Lognormal	-0.0477242	(-0.118, 0.022)	0.189432	0.864476	0.188865	(-0.119, 0.021)
PC (p-40:1)/PC (o-40:2)	Lognormal	0.0181511	(-0.015, 0.051)	0.284683	0.864476	0.103447	(-0.016, 0.051)
PE (34:1)	Lognormal	-0.049263	(-0.114, 0.016)	0.146233	0.864476	0.174449	(-0.115, 0.020)
SM (d41:1) - ESI(+)	Lognormal	-0.000340415	(-0.018, 0.017)	0.96939	0.996061	0.0644842	(-0.017, 0.017)
SM (d38:2) - ESI(+)	Lognormal	0.00894808	(-0.006, 0.024)	0.242959	0.864476	0.147527	(-0.006, 0.024)
LPC (15:0)	Lognormal	0.000990351	(-0.033, 0.035)	0.954632	0.996061	0.0723811	(-0.034, 0.036)
PC (p-40:7)/PC (o-40:8)	Lognormal	-0.00158704	(-0.092, 0.089)	0.972816	0.996061	0.0649276	(-0.093, 0.092)
PC (p-42:3)/PC (o-42:4)	Lognormal	0.000160165	(-0.023, 0.023)	0.989336	0.997159	0.0611909	(-0.022, 0.024)
PE (36:4) - ESI(+)	Lognormal	-0.0395139	(-0.090, 0.011)	0.133894	0.864476	0.203818	(-0.094, 0.010)
SM (d42:3) - ESI(+)	Lognormal	0.0126428	(-0.003, 0.029)	0.129752	0.864476	0.230763	(-0.004, 0.029)
GlcCer (d41:1)	Lognormal	-0.0207708	(-0.048, 0.006)	0.138827	0.864476	0.198116	(-0.048, 0.007)
TG (58:3)	Lognormal	-0.00694642	(-0.073, 0.059)	0.837137	0.961617	0.0704249	(-0.077, 0.058)
TG (48:4) B	Lognormal	-0.0461126	(-0.117, 0.025)	0.21074	0.864476	0.152609	(-0.119, 0.027)
PC (39:6)	Lognormal	0.0166314	(-0.012, 0.046)	0.268211	0.864476	0.13042	(-0.013, 0.047)
PE (p-36:5)/PE (o-36:6)	Lognormal	-0.000593407	(-0.109, 0.108)	0.99152	0.997159	0.061986	(-0.107, 0.119)
PC (36:4) B - ESI(+)	Lognormal	-0.0215725	(-0.046, 0.003)	0.0975191	0.864476	0.252624	(-0.046, 0.006)
TG (54:1)	Lognormal	-0.0240737	(-0.080, 0.032)	0.401783	0.872815	0.097426	(-0.081, 0.032)
FA (18:2) (linoleic acid)	Lognormal	0.0111337	(-0.009, 0.031)	0.289017	0.864476	0.121342	(-0.010, 0.032)
LPE (20:4) - ESI(+)	Lognormal	-0.0230262	(-0.055, 0.009)	0.164077	0.864476	0.16519	(-0.055, 0.011)
PC (p-42:5)/PC (o-42:6) A	Lognormal	-0.000481504	(-0.029, 0.028)	0.973579	0.996061	0.0708859	(-0.030, 0.029)
LPC (16:1) - ESI(+)	Lognormal	-0.00794266	(-0.032, 0.016)	0.527943	0.898837	0.0840613	(-0.032, 0.017)
PC (40:7) B - ESI(+)	Lognormal	0.00772683	(-0.012, 0.028)	0.451686	0.884337	0.0860697	(-0.012, 0.028)
GlcCer (d40:1) - ESI(-)	Lognormal	-0.0121106	(-0.034, 0.010)	0.284274	0.864476	0.112628	(-0.034, 0.011)
PE (38:2)	Lognormal	-0.0319928	(-0.070, 0.006)	0.104424	0.864476	0.274515	(-0.069, 0.007)
PC (36:5) C	Lognormal	0.00853693	(-0.035, 0.052)	0.702029	0.936748	0.0771554	(-0.039, 0.052)
TG (55:2)	Lognormal	-0.0130837	(-0.055, 0.029)	0.548605	0.903823	0.0826579	(-0.053, 0.032)
TG (51:5)	Lognormal	-0.00666486	(-0.056, 0.042)	0.790707	0.956063	0.0705191	(-0.055, 0.047)
GlcCer (d42:1) - ESI(-)	Lognormal	-0.010382	(-0.032, 0.012)	0.361894	0.872815	0.100205	(-0.032, 0.014)
TG (54:8)	Lognormal	-0.0235001	(-0.078, 0.031)	0.405298	0.872815	0.104109	(-0.080, 0.034)
PC (40:7) A - ESI(+)	Lognormal	-0.0180283	(-0.039, 0.003)	0.0948595	0.864476	0.244829	(-0.040, 0.003)
TG (50:1)	Lognormal	-0.0532874	(-0.094, -0.012)	0.0150961	0.864476	1.19211	(-0.096, -0.011)
TG (54:2)	Lognormal	-0.00495709	(-0.042, 0.032)	0.793668	0.956063	0.0703215	(-0.040, 0.033)
AC (18:1)	Lognormal	0.0082994	(-0.016, 0.033)	0.508357	0.898837	0.0833553	(-0.017, 0.032)
TG (40:0)	Lognormal	-0.0230434	(-0.091, 0.045)	0.508734	0.898837	0.084555	(-0.097, 0.043)
SM (d42:0) - ESI(-)	Lognormal	-0.0124845	(-0.033, 0.008)	0.230787	0.864476	0.109311	(-0.033, 0.009)
TG (58:10)	Lognormal	-0.00830129	(-0.043, 0.026)	0.637813	0.928222	0.0748546	(-0.042, 0.028)
PC (39:4)	Lognormal	0.0026799	(-0.021, 0.026)	0.825261	0.961512	0.0669725	(-0.021, 0.027)
LPC (16:0) - ESI(+)	Lognormal	-0.00642175	(-0.017, 0.004)	0.221265	0.864476	0.152174	(-0.017, 0.004)
TG (53:5)	Lognormal	0.0118119	(-0.024, 0.047)	0.520117	0.898837	0.079985	(-0.026, 0.048)
SM (d36:2) - ESI(+)	Lognormal	0.00903549	(-0.007, 0.025)	0.27319	0.864476	0.121067	(-0.008, 0.025)
Ceramide (d34:1) - ESI(+)	Lognormal	0.0269515	(0.012, 0.042)	0.00101817	0.452068	9.5659	(0.012, 0.042)
Ceramide (d34:2)	Lognormal	0.00790242	(-0.018, 0.033)	0.547653	0.903823	0.0826616	(-0.019, 0.034)
TG (56:10)	Lognormal	-0.041135	(-0.103, 0.021)	0.202304	0.864476	0.157377	(-0.103, 0.025)
PC (30:0)	Lognormal	-0.0227308	(-0.053, 0.008)	0.154991	0.864476	0.186453	(-0.054, 0.008)
TG (59:3)	Lognormal	-0.0186835	(-0.069, 0.032)	0.472314	0.884337	0.0916453	(-0.072, 0.031)
LPC (20:4)	Lognormal	-0.0184863	(-0.045, 0.008)	0.173398	0.864476	0.167422	(-0.046, 0.007)
TAG (58:7)/TAG (18:1/18:1/22:5)	Lognormal	-0.00627357	(-0.030, 0.017)	0.60495	0.925946	0.0848942	(-0.031, 0.018)
GlcCer (d14:1(4E)/20:0(2OH))	Lognormal	-0.0289871	(-0.066, 0.008)	0.131696	0.864476	0.200844	(-0.066, 0.007)
TG (50:2)	Lognormal	-0.00401934	(-0.028, 0.020)	0.748544	0.95094	0.0712677	(-0.029, 0.021)
TG (56:7) A	Lognormal	0.00935969	(-0.068, 0.086)	0.812739	0.956063	0.0634029	(-0.065, 0.090)
TG (60:4)	Lognormal	-0.0276588	(-0.100, 0.045)	0.457788	0.884337	0.0914112	(-0.107, 0.046)
CE (18:1)	Lognormal	0.00770978	(-0.020, 0.035)	0.587399	0.925946	0.0687886	(-0.019, 0.037)
TG (46:3) B	Lognormal	-0.0114891	(-0.097, 0.074)	0.793383	0.956063	0.0731402	(-0.093, 0.083)
GlcCer (d42:2) - ESI(-)	Lognormal	0.00139736	(-0.026, 0.028)	0.919849	0.982944	0.0611201	(-0.027, 0.029)
PE (36:1) - ESI(-)	Lognormal	-0.0622163	(-0.123, -0.001)	0.0525952	0.864476	0.446861	(-0.127, -0.001)
LPC (18:0) - ESI(+)	Lognormal	-0.0131619	(-0.029, 0.002)	0.106458	0.864476	0.273186	(-0.028, 0.004)
TG (64:2)	Lognormal	-0.0472141	(-0.116, 0.021)	0.184232	0.864476	0.178036	(-0.115, 0.022)
LPC (22:5) - ESI(+)	Lognormal	-0.0177177	(-0.051, 0.016)	0.304677	0.864476	0.108877	(-0.050, 0.017)
SM (d41:1) - ESI(-)	Lognormal	0.116644	(-0.110, 0.343)	0.319606	0.864476	0.12488	(-0.121, 0.349)
TG (60:2)	Lognormal	-0.0628376	(-0.154, 0.029)	0.185631	0.864476	0.197804	(-0.150, 0.031)
PC (40:5) B - ESI(-)	Lognormal	-0.0492528	(-0.102, 0.004)	0.0754412	0.864476	0.374658	(-0.101, 0.005)
TG (56:2)	Lognormal	-0.0200932	(-0.075, 0.035)	0.477545	0.884337	0.0951778	(-0.075, 0.039)
FA (20:2) (eicosadienoic acid)	Lognormal	0.00952397	(-0.017, 0.036)	0.483244	0.884337	0.0949982	(-0.017, 0.037)
AC (16:0)	Lognormal	0.00497972	(-0.018, 0.028)	0.677056	0.928633	0.0837406	(-0.019, 0.028)
DG (32:1)	Lognormal	-0.0339496	(-0.081, 0.013)	0.166846	0.864476	0.170015	(-0.082, 0.015)
PC (p-40:6)/PC (o-40:7) B	Lognormal	0.00773224	(-0.025, 0.040)	0.642108	0.928222	0.0772031	(-0.027, 0.038)
FA (14:0) (myristic acid)	Lognormal	0.000612607	(-0.018, 0.020)	0.949908	0.996061	0.0724165	(-0.019, 0.019)
TG (64:3)	Lognormal	-0.00614143	(-0.055, 0.042)	0.804939	0.956063	0.0701397	(-0.054, 0.044)
PC (p-38:5)/PC (o-38:6)	Lognormal	-0.0554314	(-0.142, 0.031)	0.215569	0.864476	0.169406	(-0.149, 0.031)
PC (32:0) - ESI(+)	Lognormal	0.00430599	(-0.008, 0.017)	0.511078	0.898837	0.0792044	(-0.008, 0.017)
TG (62:3)	Lognormal	-0.0502678	(-0.113, 0.012)	0.123629	0.864476	0.237159	(-0.112, 0.017)
PC (35:4) - ESI(-)	Lognormal	-0.0124721	(-0.050, 0.025)	0.522238	0.898837	0.0845264	(-0.050, 0.027)
TG (49:1)	Lognormal	-0.0189269	(-0.070, 0.032)	0.471911	0.884337	0.0845593	(-0.072, 0.032)
PC (33:1) - ESI(-)	Lognormal	-0.0242293	(-0.074, 0.025)	0.341917	0.864476	0.111301	(-0.075, 0.028)
PC (36:1) - ESI(-)	Lognormal	-0.0129961	(-0.030, 0.004)	0.152598	0.864476	0.20842	(-0.031, 0.005)
SM (d43:2) - ESI(+)	Lognormal	0.00723979	(-0.028, 0.042)	0.689177	0.929564	0.0788661	(-0.028, 0.043)
SM (d32:0) - ESI(+)	Lognormal	-0.0122285	(-0.045, 0.020)	0.465763	0.884337	0.0839847	(-0.048, 0.019)
PC (p-38:6)/PC (o-38:7)	Lognormal	-0.000805014	(-0.030, 0.029)	0.957741	0.996061	0.068177	(-0.029, 0.030)
PE (38:6) - ESI(-)	Lognormal	-0.0526754	(-0.110, 0.005)	0.0793427	0.864476	0.308785	(-0.116, 0.005)
PC (32:1) - ESI(+)	Lognormal	-0.0117841	(-0.040, 0.016)	0.415652	0.872815	0.0996689	(-0.042, 0.017)
PC (p-40:6)/PC (o-40:7) A	Lognormal	0.00183992	(-0.025, 0.029)	0.895562	0.975778	0.0695229	(-0.024, 0.033)
SM (d34:0) - ESI(+)	Lognormal	0.00219329	(-0.016, 0.020)	0.811396	0.956063	0.0661954	(-0.016, 0.021)
PC (38:5) A - ESI(-)	Lognormal	-0.009877	(-0.031, 0.011)	0.355944	0.871451	0.101464	(-0.031, 0.012)
CE (16:1)	Lognormal	-0.00342013	(-0.041, 0.034)	0.859394	0.967227	0.0699617	(-0.042, 0.037)
Ceramide (d40:0)	Lognormal	-0.0523687	(-0.117, 0.012)	0.120415	0.864476	0.231243	(-0.119, 0.015)
PC (p-42:5)/PC (o-42:6) B	Lognormal	0.0161703	(-0.012, 0.044)	0.260413	0.864476	0.121488	(-0.013, 0.045)
Ceramide (d42:0)	Lognormal	-0.0416194	(-0.078, -0.005)	0.0325868	0.864476	0.768087	(-0.079, -0.005)
LPC (22:4)	Lognormal	-0.033193	(-0.088, 0.021)	0.241261	0.864476	0.112288	(-0.092, 0.019)
PC (35:1) - ESI(-)	Lognormal	-0.0148708	(-0.043, 0.013)	0.303458	0.864476	0.106656	(-0.044, 0.014)
TG (57:2)	Lognormal	-0.0227449	(-0.062, 0.016)	0.262511	0.864476	0.130822	(-0.065, 0.016)
PC (40:6) B	Lognormal	-0.00527886	(-0.032, 0.022)	0.704461	0.936748	0.0742298	(-0.034, 0.023)
PC (40:5) B - ESI(+)	Lognormal	-0.0122174	(-0.042, 0.017)	0.42238	0.872815	0.0909529	(-0.043, 0.017)
TG (42:2)	Lognormal	-0.0862794	(-0.241, 0.069)	0.282124	0.864476	0.12112	(-0.241, 0.070)
CE (22:6)	Lognormal	0.0118516	(-0.011, 0.035)	0.323046	0.864476	0.10671	(-0.010, 0.035)
TG (52:3)	Lognormal	0.00747347	(-0.006, 0.021)	0.268386	0.864476	0.130166	(-0.005, 0.021)
PC (38:7)	Lognormal	0.0124884	(-0.018, 0.043)	0.422349	0.872815	0.0989428	(-0.020, 0.045)
TG (60:3)	Lognormal	-0.00959916	(-0.085, 0.065)	0.803219	0.956063	0.0764343	(-0.090, 0.067)
CE (22:2)	Lognormal	0.09822	(0.035, 0.161)	0.00416804	0.864476	3.0057	(0.032, 0.164)
FA (22:6) (docosahexaenoic acid)	Lognormal	-0.00336517	(-0.031, 0.025)	0.815023	0.956063	0.0666511	(-0.033, 0.026)
PC (36:4) C - ESI(+)	Lognormal	-0.00390333	(-0.016, 0.009)	0.545	0.902911	0.0867658	(-0.017, 0.009)
DG (34:1)	Lognormal	-0.00423118	(-0.046, 0.038)	0.844555	0.962728	0.0628948	(-0.045, 0.042)
PE (36:1) - ESI(+)	Lognormal	-0.028387	(-0.074, 0.018)	0.234188	0.864476	0.143565	(-0.073, 0.019)
TG (53:1)	Lognormal	-0.0455986	(-0.114, 0.022)	0.196417	0.864476	0.167601	(-0.118, 0.025)
TG (46:1)	Lognormal	-0.0523832	(-0.122, 0.017)	0.14614	0.864476	0.192392	(-0.127, 0.017)
PC (35:4) - ESI(+)	Lognormal	-0.00243797	(-0.029, 0.024)	0.855843	0.966299	0.0746797	(-0.030, 0.023)
SM (d42:2)	Lognormal	0.0128297	(-0.004, 0.029)	0.138136	0.864476	0.205301	(-0.004, 0.030)
DG (36:3)	Lognormal	0.011367	(-0.009, 0.032)	0.280091	0.864476	0.130628	(-0.010, 0.031)
SM (d37:1)	Lognormal	-0.0244915	(-0.082, 0.033)	0.405851	0.872815	0.0894229	(-0.082, 0.030)
LPC (20:1) - ESI(-)	Lognormal	-0.0123413	(-0.045, 0.020)	0.459565	0.884337	0.0905494	(-0.044, 0.022)
TG (53:3)	Lognormal	0.0115045	(-0.016, 0.039)	0.419017	0.872815	0.0984809	(-0.015, 0.040)
TG (52:5)	Lognormal	0.0105955	(-0.019, 0.040)	0.485987	0.884337	0.0829362	(-0.018, 0.042)
TG (48:6)	Lognormal	-0.0198371	(-0.058, 0.019)	0.32057	0.864476	0.123795	(-0.060, 0.018)
TG (54:4)	Lognormal	0.014978	(-0.009, 0.039)	0.232784	0.864476	0.14345	(-0.009, 0.039)
GlcCer (d34:1)	Lognormal	0.0175307	(-0.012, 0.047)	0.252369	0.864476	0.123167	(-0.013, 0.048)
SM (d41:2) - ESI(-)	Lognormal	-0.0150018	(-0.045, 0.015)	0.327619	0.864476	0.116026	(-0.044, 0.017)
PC (p-40:4)/PC (o-40:5) - ESI(+)	Lognormal	0.00308856	(-0.015, 0.022)	0.74512	0.949307	0.0724492	(-0.016, 0.022)
SM (d32:0) - ESI(-)	Lognormal	-0.0666411	(-0.180, 0.046)	0.255434	0.864476	0.137346	(-0.181, 0.048)
LPC (22:6)	Lognormal	-0.00900981	(-0.037, 0.019)	0.526314	0.898837	0.0830094	(-0.037, 0.018)
PC 38:7e	Lognormal	-0.00472292	(-0.041, 0.031)	0.798589	0.956063	0.0719463	(-0.041, 0.034)
LPC (20:1) - ESI(+)	Lognormal	-0.0245725	(-0.074, 0.025)	0.33508	0.864476	0.0944477	(-0.074, 0.026)
TG (50:6)	Lognormal	-0.0342481	(-0.088, 0.019)	0.21764	0.864476	0.151234	(-0.090, 0.021)
TG (55:1)	Lognormal	-0.0226309	(-0.069, 0.024)	0.345046	0.864476	0.1044	(-0.071, 0.025)
FA (15:0) (pentadecylic acid)	Lognormal	-0.0042867	(-0.025, 0.016)	0.684052	0.928761	0.0803432	(-0.026, 0.016)
TG (44:1)	Lognormal	-0.0743258	(-0.162, 0.013)	0.104774	0.864476	0.275496	(-0.170, 0.014)
PC (28:0)	Lognormal	-0.0635189	(-0.138, 0.011)	0.101063	0.864476	0.249161	(-0.139, 0.015)
TG (59:2)	Lognormal	-0.0132183	(-0.070, 0.044)	0.653337	0.928222	0.0811629	(-0.070, 0.047)
PC (38:3) - ESI(+)	Lognormal	-0.00863116	(-0.027, 0.010)	0.363443	0.872815	0.0938277	(-0.027, 0.010)
PC (p-42:4)/PC (o-42:5) - ESI(+)	Lognormal	0.00914922	(-0.013, 0.032)	0.429058	0.872815	0.090929	(-0.013, 0.033)
Ceramide (d36:1) - ESI(-)	Lognormal	-0.0100002	(-0.054, 0.034)	0.658659	0.928222	0.0726341	(-0.054, 0.035)
TG (62:1)	Lognormal	-0.0101344	(-0.073, 0.052)	0.752385	0.951752	0.0706384	(-0.075, 0.054)
PC (33:0)	Lognormal	-0.00419446	(-0.045, 0.037)	0.842063	0.961617	0.0706252	(-0.043, 0.040)
TG (52:6)	Lognormal	-0.0298508	(-0.072, 0.012)	0.17198	0.864476	0.177989	(-0.073, 0.012)
TG (46:5)	Lognormal	0.00800671	(-0.086, 0.102)	0.867749	0.968041	0.0688372	(-0.087, 0.107)
FA (17:0) (margaric acid)	Lognormal	0.00318491	(-0.008, 0.015)	0.585323	0.924853	0.0737341	(-0.008, 0.015)
TG (58:1)	Lognormal	-0.0339165	(-0.094, 0.026)	0.272512	0.864476	0.137405	(-0.099, 0.027)
SM (d33:1) - ESI(+)	Lognormal	0.00246184	(-0.019, 0.024)	0.826164	0.961512	0.070292	(-0.019, 0.025)
PC (36:5) B	Lognormal	-0.00567724	(-0.049, 0.037)	0.796587	0.956063	0.0656704	(-0.052, 0.038)
TG (54:3)	Lognormal	0.00648411	(-0.018, 0.031)	0.603432	0.925946	0.087908	(-0.019, 0.029)
FA (12:0) (lauric acid)	Lognormal	-0.00145473	(-0.035, 0.032)	0.931801	0.992113	0.0737817	(-0.036, 0.034)
CE (16:0)	Lognormal	0.028699	(-0.021, 0.079)	0.268337	0.864476	0.102846	(-0.025, 0.078)
PE (38:4)	Lognormal	-0.0166151	(-0.041, 0.008)	0.195112	0.864476	0.117847	(-0.041, 0.008)
TG (53:4)	Lognormal	0.0117816	(-0.018, 0.042)	0.442528	0.881088	0.0886172	(-0.018, 0.044)
TG (60:1)	Lognormal	-0.0299634	(-0.091, 0.031)	0.34206	0.864476	0.108787	(-0.092, 0.033)
DG (34:3)	Lognormal	0.0159202	(-0.022, 0.054)	0.412828	0.872815	0.0839063	(-0.023, 0.055)
PC (38:5) B - ESI(-)	Lognormal	-0.0035854	(-0.038, 0.031)	0.839762	0.961617	0.0710886	(-0.039, 0.034)
FA (18:3) (linolenic acid)	Lognormal	0.0202146	(-0.010, 0.050)	0.194511	0.864476	0.160916	(-0.011, 0.050)
GlcCer (d42:1) - ESI(+)	Lognormal	0.000981611	(-0.018, 0.020)	0.919431	0.982944	0.0600809	(-0.019, 0.021)
PC (31:1)	Lognormal	-0.00201614	(-0.087, 0.083)	0.963307	0.996061	0.0721979	(-0.082, 0.088)
PC (38:6) - ESI(-)	Lognormal	-0.0109362	(-0.036, 0.015)	0.404916	0.872815	0.0903102	(-0.035, 0.017)
PC (p-44:4)/PC (o-44:5) - ESI(+)	Lognormal	0.0186514	(-0.005, 0.042)	0.128558	0.864476	0.231218	(-0.004, 0.044)
CE (18:0)	Lognormal	0.0422583	(0.010, 0.074)	0.0137551	0.864476	1.49791	(0.010, 0.076)
PC (40:6) A	Lognormal	-0.00576166	(-0.036, 0.024)	0.7073	0.936748	0.0701033	(-0.037, 0.026)
GlcCer (d40:1) - ESI(+)	Lognormal	-0.00604335	(-0.034, 0.022)	0.673774	0.928222	0.0765759	(-0.036, 0.021)
Ceramide (d34:0)	Lognormal	-0.0158287	(-0.046, 0.014)	0.307979	0.864476	0.0909041	(-0.050, 0.012)
TG (57:1)	Lognormal	-0.0261826	(-0.070, 0.018)	0.247929	0.864476	0.131378	(-0.070, 0.018)
PC (16:0/9:0(CHO))	Lognormal	-0.0049872	(-0.053, 0.043)	0.840198	0.961617	0.0567127	(-0.056, 0.042)
PC (38:4) A - ESI(+)	Lognormal	-0.00247952	(-0.020, 0.015)	0.785678	0.956063	0.0699964	(-0.021, 0.016)
TG (52:1)	Lognormal	-0.0227183	(-0.069, 0.024)	0.34318	0.864476	0.10612	(-0.070, 0.023)
TG (49:3)	Lognormal	-0.0076001	(-0.058, 0.043)	0.771305	0.956063	0.0714087	(-0.060, 0.044)
Ceramide (d40:2)	Lognormal	-0.010945	(-0.090, 0.068)	0.786715	0.956063	0.070851	(-0.092, 0.070)
PC (p-42:5)/PC (o-42:6)	Lognormal	-0.0230982	(-0.076, 0.030)	0.399425	0.872815	0.109569	(-0.076, 0.033)
TG (56:1)	Lognormal	-0.0204546	(-0.081, 0.040)	0.511427	0.898837	0.0822629	(-0.077, 0.046)
CE (20:4)	Lognormal	-0.00366469	(-0.028, 0.020)	0.765844	0.956063	0.0794916	(-0.028, 0.022)
TG (49:0)	Lognormal	-0.0140536	(-0.060, 0.032)	0.556373	0.905145	0.0905357	(-0.060, 0.034)
PC (40:5) A - ESI(-)	Lognormal	-0.00208502	(-0.035, 0.031)	0.901596	0.976362	0.0683372	(-0.038, 0.031)
SM (d36:1) - ESI(+)	Lognormal	0.00557411	(-0.011, 0.023)	0.526043	0.898837	0.0826668	(-0.011, 0.023)
TG (58:5)	Lognormal	-0.0196288	(-0.058, 0.019)	0.320543	0.864476	0.123005	(-0.057, 0.020)
PC (38:4) C - ESI(+)	Lognormal	-0.00444479	(-0.017, 0.009)	0.507574	0.898837	0.0867999	(-0.017, 0.010)
LPC (20:0)	Lognormal	-0.0130163	(-0.046, 0.020)	0.4424	0.881088	0.0840654	(-0.047, 0.022)
PC (40:7) - ESI(-)	Lognormal	-0.0122247	(-0.050, 0.025)	0.524519	0.898837	0.0786965	(-0.049, 0.026)
DG (34:2)	Lognormal	0.00304941	(-0.020, 0.026)	0.796892	0.956063	0.0620043	(-0.022, 0.026)
LPC (p-18:0)/LPC (o-18:1)	Lognormal	-0.00626397	(-0.032, 0.020)	0.63654	0.928222	0.0824599	(-0.031, 0.021)
TG (58:2)	Lognormal	-0.131792	(-0.277, 0.013)	0.0830638	0.864476	0.341834	(-0.285, 0.021)
PC (31:0)	Lognormal	0.00139575	(-0.025, 0.027)	0.916771	0.982942	0.072617	(-0.024, 0.028)
PC (40:8) - ESI(+)	Lognormal	-0.0108018	(-0.029, 0.008)	0.262274	0.864476	0.108611	(-0.030, 0.009)
PC (p-38:5)/PC (o-38:6) A	Lognormal	-0.000450485	(-0.027, 0.026)	0.973485	0.996061	0.0652493	(-0.028, 0.026)
TG (62:2)	Lognormal	-0.0237582	(-0.081, 0.033)	0.417361	0.872815	0.101626	(-0.086, 0.032)
PE (34:2) - ESI(+)	Lognormal	-0.118716	(-0.260, 0.022)	0.106966	0.864476	0.291855	(-0.268, 0.020)
TG (50:3) A	Lognormal	-0.00420552	(-0.037, 0.028)	0.801194	0.956063	0.0762565	(-0.036, 0.029)
TG (51:3)	Lognormal	0.00764817	(-0.024, 0.039)	0.638619	0.928222	0.0779427	(-0.025, 0.039)
PC (p-40:4)/PC (o-40:5) - ESI(-)	Lognormal	0.00140446	(-0.022, 0.025)	0.907532	0.976913	0.0645213	(-0.022, 0.026)
PC (36:6)	Lognormal	-0.0148777	(-0.056, 0.026)	0.481377	0.884337	0.0932746	(-0.058, 0.026)
FA (10:0) (capric acid)	Lognormal	-0.00534442	(-0.052, 0.041)	0.824075	0.961512	0.0555217	(-0.054, 0.042)
Ceramide (d42:2) A - ESI (+)	Lognormal	0.0121787	(-0.006, 0.030)	0.198137	0.864476	0.16543	(-0.007, 0.030)
Gal-Gal-Cer (d18:1/16:0)/Lactosylceramide (d18:1/16:0)	Lognormal	0.0121193	(-0.002, 0.026)	0.101439	0.864476	0.27679	(-0.002, 0.026)
PE (36:4) - ESI(-)	Lognormal	-0.0466338	(-0.103, 0.010)	0.112475	0.864476	0.233957	(-0.106, 0.008)
LPC (18:1) - ESI(+)	Lognormal	-0.016378	(-0.038, 0.005)	0.148482	0.864476	0.20295	(-0.038, 0.005)
PC (p-36:5)/PC (o-36:6)	Lognormal	-0.0079061	(-0.049, 0.034)	0.711379	0.938704	0.0685088	(-0.051, 0.033)
TG (56:4)	Lognormal	0.00602134	(-0.022, 0.034)	0.680782	0.928761	0.0843398	(-0.023, 0.036)
PC 40:6e	Lognormal	0.00704468	(-0.013, 0.027)	0.502657	0.898837	0.0853889	(-0.013, 0.027)
PC (p-44:5)/PC (o-44:6)	Lognormal	0.015501	(-0.013, 0.044)	0.299391	0.864476	0.107133	(-0.014, 0.046)
SM (d41:2) A - ESI(+)	Lognormal	0.00734173	(-0.016, 0.031)	0.543441	0.90201	0.0833737	(-0.015, 0.032)
TG (50:3) B	Lognormal	-0.046708	(-0.150, 0.057)	0.381248	0.872815	0.115917	(-0.150, 0.067)
TG (44:2)	Lognormal	-0.0272488	(-0.177, 0.123)	0.72402	0.944308	0.0770647	(-0.187, 0.123)
TG (48:1)	Lognormal	-0.0296462	(-0.075, 0.016)	0.206224	0.864476	0.17197	(-0.074, 0.018)
SM (d43:1) - ESI(+)	Lognormal	-0.000939686	(-0.035, 0.033)	0.957575	0.996061	0.0613245	(-0.036, 0.033)
LPC (22:5) - ESI(-)	Lognormal	-0.0381118	(-0.096, 0.020)	0.202862	0.864476	0.157803	(-0.099, 0.019)
TG (48:2)	Lognormal	-0.0335115	(-0.084, 0.017)	0.197017	0.864476	0.166488	(-0.083, 0.017)
FA (24:1) (nervonic acid)	Lognormal	-0.00205882	(-0.022, 0.018)	0.840967	0.961617	0.052261	(-0.024, 0.018)
FA (20:4) (arachidonic acid)	Lognormal	-0.00956375	(-0.023, 0.004)	0.176363	0.864476	0.140007	(-0.023, 0.004)
PC (40:4) - ESI(+)	Lognormal	-0.00935406	(-0.033, 0.015)	0.45153	0.884337	0.0872468	(-0.032, 0.017)
PC (32:1) - ESI(-)	Lognormal	-0.0287075	(-0.070, 0.013)	0.18465	0.864476	0.176334	(-0.071, 0.013)
PC (38:4) B - ESI(+)	Lognormal	-0.00998595	(-0.033, 0.013)	0.406923	0.872815	0.0914696	(-0.034, 0.014)
PC (34:0) - ESI(+)	Lognormal	-0.00212652	(-0.014, 0.010)	0.736238	0.949307	0.0579838	(-0.015, 0.010)
Ceramide (d36:1) - ESI(+)	Lognormal	0.0195106	(-0.007, 0.046)	0.162983	0.864476	0.175804	(-0.009, 0.046)
Oxylipins (OL)
Resolvin D1	Gamma	-0.282255	(-0.991, 0.426)	0.439377	0.881088	0.0990708	(-1.004, 0.410)
5-Hydroxy-6,8,11,14,17-eicosapentaenoic acid	Gamma	0.0553132	(-0.345, 0.455)	0.787684	0.956063	0.0425829	(-0.386, 0.454)
9-nitrooleic acid	Gamma	-0.634017	(-1.110, -0.158)	0.012619	0.864476	0.502716	(-1.279, -0.003)
15,16-dihydroxyoctadeca-9,12-dienoic acid	Lognormal	0.0724486	(-0.280, 0.425)	0.689554	0.929564	0.0589353	(-0.277, 0.445)
15-hydroxyeicosa-5,8,11,13,17-pentaenoic acid	Gamma	-0.180024	(-0.668, 0.308)	0.474191	0.884337	0.0702403	(-0.747, 0.395)
12-Hydroxy-5,8,10,14,17-eicosapentaenoic acid	Gamma	0.205173	(-0.315, 0.725)	0.443743	0.881529	0.0708386	(-0.349, 0.790)
Prostaglandin F2a	Gamma	-0.149828	(-0.625, 0.326)	0.540258	0.901944	0.0672585	(-0.729, 0.514)
Prostaglandin D2	Gamma	0.616725	(-0.488, 1.722)	0.280456	0.864476	0.121108	(-0.708, 1.337)
4-hydroxydocosa-5,7,10,13,16,19-hexaenoic acid	Gamma	-0.0654064	(-0.654, 0.523)	0.828715	0.961617	0.0543204	(-0.677, 0.511)
9-Hydroxy-5,7,11,14,17-icosapentaenoic acid	Gamma	0.189477	(-0.285, 0.664)	0.438344	0.881088	0.0667641	(-0.364, 0.689)
8,9-Epoxyeicosa-5,11,14-trienoic acid	Gamma	-0.0369577	(-0.486, 0.412)	0.872666	0.968659	0.0538454	(-0.543, 0.484)
9,10-dihydroxyoctadec-12-enoic acid	Lognormal	0.0595135	(-0.279, 0.398)	0.732479	0.949307	0.0602004	(-0.302, 0.392)
11,12-Epoxyeicosa-5,8,14-trienoic acid	Gamma	0.426114	(-0.006, 0.859)	0.060573	0.864476	0.228243	(-0.035, 0.906)
11(12)-epoxy-5,8,14,17- eicosatetraenoic acid	Gamma	-1.31435	(-1.984, -0.645)	0.000421658	0.374432	5.60958	(-2.063, -0.433)
8-hydroxyeicosa-5,9,11,14-tetraenoic acid	Gamma	-0.329718	(-0.848, 0.188)	0.219373	0.864476	0.11436	(-0.950, 0.267)
6-Ketoprostaglandin F1 alpha	Gamma	-0.620113	(-1.324, 0.084)	0.0920674	0.864476	0.325826	(-1.336, 0.037)
15-ketoeicosa-5,8,11,13-tetraenoic acid	Gamma	-0.216759	(-0.800, 0.366)	0.470306	0.884337	0.0799303	(-0.779, 0.402)
17,18-Epoxy-5,8,11,14-eicosatetraenoic acid	Gamma	-0.820118	(-1.753, 0.113)	0.0925913	0.864476	0.394429	(-1.788, 0.186)
17,18-dihydroxyeicosa-5,8,11,14-tetraenoic acid	Lognormal	0.107675	(-0.398, 0.613)	0.678697	0.928633	0.0644054	(-0.381, 0.661)
15-Deoxy-delta-12,14-Prostaglandin J2	Gamma	-0.0907064	(-0.626, 0.445)	0.741519	0.949307	0.0752841	(-0.784, 0.559)
15(16)-epoxy-9,12-octadecadienoic acid	Gamma	-0.0425264	(-0.655, 0.570)	0.892367	0.975778	0.0593731	(-0.660, 0.592)
9,11,15-trihydroxy-5,13,1Z-prostatrienoic acid	Gamma	-0.733953	(-1.454, -0.014)	0.0525326	0.864476	0.650216	(-1.489, 0.011)
9,10-dihydroxyoctadeca-12,15-dienoic acid	Gamma	0.306655	(0.011, 0.645)	0.0536507	0.864476	1.56769	(-0.009, 0.549)
9(10)-epoxy-12Z-octadecenoic acid	Gamma	0.213949	(-0.237, 0.665)	0.358349	0.87182	0.0669396	(-0.204, 0.639)
9(10)-epoxy-12,15-octadecadienoic acid	Gamma	-0.27672	(-0.847, 0.294)	0.347316	0.864476	0.0989308	(-1.019, 0.338)
10-nitrooleic acid	Lognormal	-0.126896	(-0.610, 0.356)	0.609685	0.928222	0.0734176	(-0.658, 0.357)
11-Hydroxy-arachidonic acid	Gamma	-0.094914	(-0.449, 0.259)	0.60226	0.925946	0.046853	(-0.481, 0.322)
6-trans-Leukotriene B4	Gamma	0.781102	(0.124, 1.438)	0.0249583	0.864476	0.580845	(-0.017, 1.491)
8,9-dihydroxyeicosa-5,11,14-trienoic acid	Gamma	-0.0057919	(-0.492, 0.480)	0.981479	0.996061	0.0575153	(-0.593, 0.572)
13-hydroxyoctadeca-9,11,15-trienoic acid	Gamma	0.230462	(-0.238, 0.699)	0.340373	0.864476	0.0722317	(-0.204, 0.730)
12(13)-epoxy-9,15-octadecadienoic acid	Gamma	0.499504	(-0.032, 1.031)	0.0729543	0.864476	0.177025	(-0.226, 1.167)
Leukotriene B5	Gamma	0.383639	(-0.498, 1.265)	0.398811	0.872815	0.143808	(-0.857, 1.507)
12,13-dihydroxyoctadec-9-enoic acid	Lognormal	-0.178118	(-0.573, 0.217)	0.381636	0.872815	0.0835573	(-0.598, 0.227)
9-Hydroxylinoleic acid	Lognormal	0.000243161	(-0.241, 0.241)	0.998432	0.999922	0.0593202	(-0.242, 0.255)
13-ketooctadeca-9,11-dienoic acid	Lognormal	-0.25172	(-0.698, 0.195)	0.275953	0.864476	0.106423	(-0.716, 0.199)
16(17)-epoxy-4,7,10,13,19-docosapentaenoic acid	Gamma	0.270596	(-0.365, 0.906)	0.408981	0.872815	0.0955921	(-0.510, 1.015)
5,6-dihydroxyeicosa-8,11,14-trienoic acid	Gamma	0.00146091	(-0.445, 0.448)	0.994911	0.998284	0.0512808	(-0.503, 0.503)
17-hydroxy-4,7,10,13,15,19-docosahexaenoic acid	Gamma	0.216554	(-0.247, 0.680)	0.365024	0.872815	0.0712102	(-0.310, 0.716)
9,12,13-trihydroxyoctadec-10-enoic acid	Lognormal	0.0697813	(-0.198, 0.338)	0.612589	0.928222	0.0609271	(-0.189, 0.339)
10-nitrolinoleic acid	Gamma	0.38592	(-0.311, 1.083)	0.284278	0.864476	0.118642	(-0.445, 1.141)
Prostaglandin E2	Gamma	-0.220587	(-0.798, 0.357)	0.458169	0.884337	0.0823629	(-0.815, 0.386)
9-hydroxyeicosa-5,7,11,14-tetraenoic acid	Gamma	-0.23173	(-0.656, 0.192)	0.290392	0.864476	0.0821803	(-0.691, 0.264)
Prostaglandin E1	Gamma	0.309329	(-0.320, 0.939)	0.341347	0.864476	0.0988807	(-0.335, 0.935)
8,15-dihydroxyeicosa-5,9,11,13-tetraenoic acid	Gamma	-0.350126	(-1.137, 0.437)	0.388273	0.872815	0.122775	(-1.374, 0.779)
9-hydroxyoctadeca-10,12,15-trienoic acid	Gamma	0.0906807	(-0.289, 0.471)	0.642592	0.928222	0.0476601	(-0.347, 0.551)
14(15)-epoxy-5,8,11,17-eicosatetraenoic acid	Gamma	0.80884	(-0.142, 1.760)	0.103221	0.864476	0.434996	(-0.145, 1.677)
9,10-Epoxystearic acid	Lognormal	-0.591319	(-1.261, 0.078)	0.091249	0.864476	0.269198	(-1.271, 0.138)
5,6,15-trihydroxyeicosa-7,9,11,13-tetraenoic acid	Gamma	-0.582735	(-1.229, 0.063)	0.084623	0.864476	0.365489	(-1.263, 0.038)
12,13-epoxy-9-octadecenoic acid	Lognormal	-0.291431	(-0.946, 0.363)	0.388139	0.872815	0.0931285	(-0.986, 0.373)
Thromboxane B2	Lognormal	0.0307848	(-0.432, 0.494)	0.896919	0.975825	0.0634433	(-0.441, 0.513)
20-Hydroxyarachidonic acid	Lognormal	0.208212	(-0.372, 0.788)	0.485551	0.884337	0.0700093	(-0.352, 0.823)
Leukotriene B4	Gamma	-0.324481	(-0.760, 0.111)	0.152432	0.864476	0.11992	(-0.787, 0.147)
13-Hydroxyoctadecadienoic acid	Lognormal	0.010919	(-0.251, 0.273)	0.935372	0.992296	0.0681256	(-0.253, 0.279)
9S,10R-dihydroxy-stearic acid	Lognormal	0.0638448	(-0.467, 0.594)	0.814691	0.956063	0.0678033	(-0.475, 0.619)
5-ketoeicosa-6,8,11,14-tetraenoic acid	Gamma	-0.281992	(-0.848, 0.284)	0.33477	0.864476	0.107446	(-0.975, 0.426)
Prostaglandin E3	Gamma	0.969322	(0.038, 1.901)	0.0480572	0.864476	0.431356	(-0.267, 2.086)
5,15-dihydroxyeicosa-6,8,11,13-tetraenoic acid	Gamma	0.444446	(-0.426, 1.314)	0.322689	0.864476	0.13817	(-0.464, 1.207)
12,13-dihydroxyoctadeca-9,15-dienoic acid	Gamma	-0.0996278	(-0.765, 0.566)	0.770817	0.956063	0.0727519	(-0.765, 0.580)
14-hydroxydocosa-4,7,10,12,16,19-hexaenoic acid	Lognormal	-0.128625	(-0.919, 0.662)	0.751356	0.951752	0.0536531	(-0.947, 0.690)
trans-12,13-epoxy-11-oxo-trans-9-octadecenoic acid	Gamma	0.111735	(-0.336, 0.560)	0.627604	0.928222	0.0526379	(-0.390, 0.593)
14,15-dihydroxyeicosa-5,8,11,17-tetraenoic acid	Gamma	-0.562673	(-1.200, 0.075)	0.0912463	0.864476	0.266686	(-1.276, 0.116)
19,20-dihydroxydocosa-4,7,10,13,16-pentaenoic acid	Lognormal	0.105344	(-0.241, 0.452)	0.554572	0.905145	0.0622476	(-0.259, 0.435)
5-Hydroxy-6,8,11,14-eicosatetraenoic acid	Lognormal	-0.178987	(-0.596, 0.238)	0.404883	0.872815	0.0740581	(-0.580, 0.229)
14,15-dihydroxyeicosa-5,8,11-trienoic acid	Gamma	0.0305761	(-0.256, 0.330)	0.838822	0.961617	0.0665503	(-0.295, 0.359)
18-(3-ethyloxiran-2-yl)octadeca-4,7,10,13,16-pentaenoic acid	Gamma	0.353739	(-0.262, 0.969)	0.266803	0.864476	0.111831	(-0.291, 1.021)
15-hydroxyeicosa-5,8,11,13-tetraenoic acid	Lognormal	0.0710159	(-0.267, 0.409)	0.682459	0.928761	0.0614723	(-0.283, 0.397)
12-Hydroxy-5,8,10,14-eicosatetraenoic acid	Lognormal	0.0869385	(-0.400, 0.574)	0.728111	0.946651	0.0522962	(-0.414, 0.575)
11-Hydroxy-14,15-epoxyeicosatrienoic acid	Gamma	-0.641801	(-1.380, 0.096)	0.0959574	0.864476	0.337282	(-1.450, 0.103)
9-ketooctadeca-10,12-dienoic acid	Gamma	-0.186827	(-0.539, 0.162)	0.278327	0.864476	0.0915538	(-0.720, 0.184)
15-Keto-prostaglandin E2	Gamma	-0.673007	(-1.265, -0.081)	0.0316776	0.864476	0.514759	(-1.369, 0.054)
11,12-Dihydroxyicosa-5,8,14-trienoic acid	Gamma	-0.0384245	(-0.345, 0.268)	0.807292	0.956063	0.0399071	(-0.417, 0.352)
ME/CFS: myalgic encephalomyelitis/chronic fatigue syndrome; CI: confidence interval; FDR: false discovery rate adjusted p-value; HDI: highest density credible intervals. Regression models were adjusted for age, race/ethnicity, geographic/clinical site, season of sampling, body mass index, and self-reported irritable bowel syndrome. In PM, BA, and CL panels, estimated coefficients are interpreted …
