# Supplementary material for: Metabolomic Evidence for Peroxisomal Dysfunction in Myalgic Encephalomyelitis/Chronic Fatigue Syndrome
Source: Int J Mol Sci. 2022 Jul 18;23(14):7906. doi: 10.3390/ijms23147906 (PMC9320121; doi:10.3390/ijms23147906)
Supplement: Supplementary file 1 [file ijms-23-07906-s001.zip › Table_S7.xlsx]

## Sheet: Sheet1
Supplementary Table S7. Regression and Bayesian estimates comparing ME/CFS without sr-IBS vs. controls without sr-IBS.
Metabolite	Regression Model	ME/CFS without sr-IBS vs. Controls without sr-IBS
		Estimated Coefficient	95% CI	p-value	FDR	BayesFactor	95% HDI
Primary Metabolites (PM)
mannitol	Lognormal	0.0391842	(0.006, 0.072)	0.0209589	0.326868	0.494808	(0.005, 0.072)
succinic acid	Lognormal	0.0201862	(0.002, 0.038)	0.0272895	0.352418	0.402931	(0.001, 0.038)
arachidic acid	Lognormal	0.023068	(0.002, 0.044)	0.0341726	0.36218	0.353005	(0.004, 0.046)
ornithine	Lognormal	-0.0162178	(-0.032, 0.000)	0.0461401	0.38292	0.247401	(-0.032, -0.001)
leucine	Lognormal	-0.0103319	(-0.021, 0.000)	0.049851	0.397389	0.241589	(-0.020, 0.000)
maleic acid	Lognormal	0.0310503	(0.000, 0.062)	0.0543221	0.401693	0.234723	(-0.002, 0.061)
threonine	Lognormal	-0.0127006	(-0.028, 0.002)	0.0981258	0.521995	0.146195	(-0.027, 0.003)
glucuronic acid	Lognormal	0.0174259	(-0.004, 0.039)	0.109018	0.553191	0.140985	(-0.003, 0.039)
2-hydroxybutanoic acid	Lognormal	0.0143955	(-0.004, 0.032)	0.118442	0.560317	0.114955	(-0.005, 0.032)
alpha-ketoglutarate	Lognormal	0.013032	(-0.003, 0.029)	0.119441	0.560317	0.106468	(-0.003, 0.030)
tyrosine	Lognormal	-0.00652278	(-0.015, 0.002)	0.14784	0.628145	0.0993733	(-0.016, 0.002)
pentadecanoic acid	Lognormal	0.00854358	(-0.003, 0.020)	0.151487	0.63453	0.0888285	(-0.003, 0.020)
glutaric acid	Lognormal	0.0154209	(-0.006, 0.037)	0.159521	0.648201	0.096716	(-0.006, 0.037)
3-hydroxybutyric acid	Lognormal	0.0229532	(-0.009, 0.055)	0.166765	0.658165	0.0815078	(-0.010, 0.054)
indole-3-propionic acid	Lognormal	-0.0190593	(-0.046, 0.008)	0.170245	0.658517	0.0884676	(-0.047, 0.007)
levoglucosan	Lognormal	-0.0171908	(-0.043, 0.008)	0.190864	0.677733	0.0866562	(-0.043, 0.007)
ribose	Lognormal	0.0088817	(-0.005, 0.023)	0.215205	0.698155	0.0851158	(-0.006, 0.023)
1,2,4-benzenetriol	Lognormal	-0.020714	(-0.055, 0.014)	0.244506	0.723536	0.0712212	(-0.056, 0.013)
2-ketoisocaproic acid	Lognormal	0.00663	(-0.005, 0.018)	0.250341	0.723536	0.0594542	(-0.005, 0.018)
urea	Lognormal	-0.00587988	(-0.016, 0.004)	0.25503	0.723536	0.0670569	(-0.015, 0.004)
aminomalonate	Lognormal	0.0165375	(-0.012, 0.045)	0.263147	0.726386	0.0679477	(-0.014, 0.045)
indole-3-lactate	Lognormal	-0.00825541	(-0.023, 0.007)	0.285471	0.741222	0.0608896	(-0.022, 0.008)
glutamine	Lognormal	-0.0109331	(-0.032, 0.010)	0.309533	0.756682	0.0538395	(-0.033, 0.010)
pyrrole-2-carboxylic acid	Lognormal	0.0132773	(-0.012, 0.039)	0.313934	0.756682	0.0594151	(-0.011, 0.039)
glucose-1-phosphate	Lognormal	0.0083622	(-0.008, 0.025)	0.314331	0.756682	0.0567504	(-0.007, 0.026)
oxoproline	Lognormal	-0.00322375	(-0.010, 0.003)	0.321142	0.758441	0.0588721	(-0.009, 0.003)
citrulline	Lognormal	-0.00617649	(-0.018, 0.006)	0.324269	0.760378	0.0542884	(-0.018, 0.006)
erythritol	Lognormal	0.0156625	(-0.016, 0.047)	0.326608	0.761229	0.0586546	(-0.015, 0.050)
pseudo uridine	Lognormal	-0.00580506	(-0.017, 0.006)	0.328057	0.762604	0.0556095	(-0.017, 0.006)
glycerol	Lognormal	0.00567365	(-0.006, 0.017)	0.331648	0.763848	0.0479487	(-0.006, 0.017)
benzoic acid	Lognormal	0.00923687	(-0.010, 0.028)	0.345313	0.772387	0.0579438	(-0.010, 0.028)
malic acid	Lognormal	0.0102268	(-0.011, 0.032)	0.351992	0.783628	0.0519488	(-0.012, 0.030)
beta-alanine	Lognormal	-0.0112777	(-0.036, 0.013)	0.364454	0.805063	0.0552946	(-0.037, 0.011)
2-deoxytetronic acid	Lognormal	0.00988318	(-0.012, 0.032)	0.384226	0.82494	0.0519752	(-0.012, 0.033)
proline	Lognormal	-0.00945407	(-0.032, 0.013)	0.40652	0.833662	0.0483837	(-0.031, 0.013)
phenylalanine	Lognormal	-0.00451266	(-0.015, 0.006)	0.414382	0.833662	0.0436529	(-0.015, 0.006)
pelargonic acid	Lognormal	0.00573022	(-0.008, 0.020)	0.42146	0.833662	0.0470363	(-0.008, 0.019)
isoleucine	Lognormal	-0.00447197	(-0.016, 0.007)	0.428155	0.83779	0.0480232	(-0.015, 0.007)
tagatose	Lognormal	0.00738462	(-0.011, 0.026)	0.437276	0.845971	0.0419983	(-0.012, 0.026)
4-hydroxybutyric acid	Lognormal	0.00779333	(-0.012, 0.027)	0.439313	0.848066	0.0493286	(-0.012, 0.027)
2-hydroxyvaleric acid	Lognormal	0.00691193	(-0.011, 0.025)	0.456066	0.855402	0.044942	(-0.012, 0.026)
glycine	Lognormal	-0.00331031	(-0.013, 0.006)	0.488134	0.878541	0.0423213	(-0.013, 0.006)
lysine	Lognormal	-0.00985824	(-0.038, 0.018)	0.490716	0.878541	0.0397739	(-0.036, 0.019)
sucrose	Lognormal	0.0117472	(-0.022, 0.046)	0.500999	0.889774	0.0459452	(-0.023, 0.048)
glycerol-alpha-phosphate	Lognormal	0.00890245	(-0.018, 0.036)	0.518808	0.89573	0.0438787	(-0.020, 0.035)
myo-inositol	Lognormal	-0.004122	(-0.017, 0.008)	0.520039	0.89573	0.0444962	(-0.016, 0.008)
phosphate	Lognormal	-0.00675541	(-0.027, 0.014)	0.520646	0.89573	0.0395335	(-0.028, 0.014)
lactic acid	Lognormal	-0.00536998	(-0.022, 0.011)	0.530444	0.89573	0.0400796	(-0.021, 0.012)
indole-3-acetate	Lognormal	0.00641583	(-0.014, 0.027)	0.541627	0.897946	0.0419596	(-0.014, 0.026)
lysine	Lognormal	-0.00531328	(-0.023, 0.013)	0.562611	0.908799	0.0373086	(-0.024, 0.011)
glucose	Lognormal	0.00223669	(-0.005, 0.010)	0.568211	0.914063	0.0376046	(-0.006, 0.010)
tryptophan	Lognormal	-0.00490769	(-0.022, 0.012)	0.571448	0.914063	0.0364185	(-0.022, 0.011)
palmitoleic acid	Lognormal	-0.00767109	(-0.034, 0.019)	0.572938	0.914063	0.0420107	(-0.035, 0.018)
stearic acid	Lognormal	-0.00235224	(-0.011, 0.006)	0.578483	0.915674	0.0377369	(-0.010, 0.006)
alanine	Lognormal	-0.00633022	(-0.029, 0.016)	0.583704	0.919024	0.0432649	(-0.031, 0.015)
hydroxycarbamate NIST	Lognormal	-0.00548928	(-0.025, 0.014)	0.59005	0.924443	0.039017	(-0.026, 0.014)
methionine	Lognormal	-0.00463339	(-0.022, 0.013)	0.611195	0.933368	0.0389839	(-0.024, 0.013)
heptadecanoic acid	Lognormal	0.00440127	(-0.013, 0.021)	0.613837	0.933368	0.0374638	(-0.012, 0.020)
lyxitol	Lognormal	-0.00404829	(-0.020, 0.012)	0.618695	0.934201	0.0406064	(-0.019, 0.011)
linoleic acid	Lognormal	0.00576139	(-0.018, 0.029)	0.634277	0.938001	0.040345	(-0.019, 0.028)
trans-4-hydroxyproline	Lognormal	-0.00524675	(-0.028, 0.018)	0.652839	0.938001	0.0364025	(-0.027, 0.018)
maleimide	Lognormal	0.00429282	(-0.015, 0.024)	0.663318	0.938001	0.0354542	(-0.016, 0.022)
glyceric acid	Lognormal	0.00436057	(-0.015, 0.024)	0.666655	0.938001	0.036153	(-0.016, 0.024)
quinic acid	Lognormal	-0.00893444	(-0.050, 0.032)	0.672048	0.93804	0.03768	(-0.050, 0.031)
ribonic acid	Lognormal	-0.00385123	(-0.023, 0.015)	0.688917	0.941542	0.0371393	(-0.024, 0.015)
mannose	Lognormal	-0.00351714	(-0.021, 0.014)	0.695194	0.944914	0.0375624	(-0.020, 0.015)
adipic acid	Lognormal	-0.0037329	(-0.023, 0.015)	0.700599	0.944914	0.0359304	(-0.023, 0.015)
threonic acid	Lognormal	0.00408018	(-0.017, 0.025)	0.700855	0.944914	0.0391436	(-0.018, 0.025)
fructose	Lognormal	-0.00544735	(-0.034, 0.023)	0.708671	0.946316	0.0349146	(-0.033, 0.021)
glutamic acid	Lognormal	0.00330874	(-0.015, 0.022)	0.725306	0.947553	0.0335492	(-0.015, 0.022)
serine	Lognormal	-0.00264373	(-0.017, 0.012)	0.727276	0.947553	0.0365913	(-0.017, 0.012)
gluconic acid	Lognormal	0.00251423	(-0.013, 0.018)	0.747361	0.954995	0.0373576	(-0.014, 0.017)
conduritol-beta-expoxide	Lognormal	0.00489872	(-0.026, 0.036)	0.754871	0.954995	0.0381091	(-0.028, 0.034)
myristic acid	Lognormal	0.00230445	(-0.012, 0.017)	0.75899	0.954995	0.0386367	(-0.013, 0.017)
behenic acid	Lognormal	-0.00242663	(-0.019, 0.014)	0.768078	0.954995	0.0371331	(-0.019, 0.013)
phthalic acid	Lognormal	0.00229809	(-0.013, 0.018)	0.768912	0.954995	0.0374504	(-0.013, 0.016)
nicotinic acid	Lognormal	-0.00489641	(-0.042, 0.033)	0.79814	0.960364	0.0317426	(-0.042, 0.034)
maltose	Lognormal	0.00245603	(-0.022, 0.027)	0.84691	0.980604	0.0334271	(-0.022, 0.028)
isopropylbenzene	Lognormal	0.00185724	(-0.017, 0.021)	0.849878	0.980604	0.0225	(-0.017, 0.020)
citric acid	Lognormal	0.00142758	(-0.014, 0.017)	0.858121	0.980604	0.0312012	(-0.014, 0.017)
isothreonic acid	Lognormal	-0.00245404	(-0.030, 0.025)	0.8592	0.980604	0.0346686	(-0.031, 0.023)
uric acid	Lognormal	-0.00167592	(-0.020, 0.017)	0.859628	0.980604	0.0349167	(-0.021, 0.017)
palmitic acid	Lognormal	-0.000687981	(-0.009, 0.008)	0.872467	0.983997	0.0342073	(-0.009, 0.008)
2-aminobutyric acid	Lognormal	-0.00107015	(-0.015, 0.013)	0.879717	0.983997	0.0355744	(-0.015, 0.013)
glycolic acid	Lognormal	0.00211117	(-0.027, 0.031)	0.887084	0.983997	0.0352958	(-0.025, 0.033)
salicylic acid	Lognormal	0.00203734	(-0.028, 0.032)	0.892819	0.983997	0.0354253	(-0.027, 0.032)
capric acid	Lognormal	0.00153339	(-0.023, 0.026)	0.903887	0.983997	0.0339673	(-0.022, 0.027)
caprylic acid	Lognormal	0.000818358	(-0.013, 0.015)	0.907027	0.983997	0.0339155	(-0.012, 0.015)
N-acetylputrescine	Lognormal	-0.00106771	(-0.020, 0.018)	0.914125	0.987542	0.0345142	(-0.020, 0.019)
creatinine	Lognormal	0.00122263	(-0.022, 0.025)	0.918424	0.988603	0.0327473	(-0.022, 0.025)
lauric acid	Lognormal	0.000988599	(-0.022, 0.024)	0.932019	0.990295	0.0321666	(-0.022, 0.023)
threitol	Lognormal	0.000620605	(-0.017, 0.018)	0.945497	0.993696	0.0314213	(-0.016, 0.019)
fumaric acid	Lognormal	-0.000442001	(-0.019, 0.018)	0.961868	0.998118	0.0340745	(-0.019, 0.017)
valine	Lognormal	-0.000166833	(-0.010, 0.010)	0.973486	0.998118	0.034721	(-0.010, 0.010)
creatine	Lognormal	0.000348997	(-0.025, 0.025)	0.978159	0.998118	0.0348412	(-0.025, 0.025)
1-methylgalactose NIST	Lognormal	-0.000458747	(-0.035, 0.034)	0.979088	0.998118	0.0333171	(-0.035, 0.034)
alloxanoic acid	Lognormal	-0.000397733	(-0.031, 0.030)	0.979791	0.998118	0.0324652	(-0.032, 0.030)
pyruvic acid	Lognormal	-0.000176803	(-0.017, 0.016)	0.983336	0.998118	0.0307993	(-0.017, 0.016)
oxalic acid	Lognormal	-0.000370456	(-0.041, 0.040)	0.985595	0.998118	0.0359479	(-0.039, 0.042)
N-acetylornithine	Lognormal	-9.53273e-05	(-0.013, 0.012)	0.988007	0.998118	0.0340324	(-0.012, 0.012)
Biogenic Amines (BA)
Acetominophen	Lognormal	0.0656459	(0.023, 0.109)	0.0032739	0.290722	2.58615	(0.024, 0.109)
Acyclovir	Lognormal	0.103872	(0.031, 0.177)	0.0059463	0.309578	1.68778	(0.034, 0.180)
Guanine	Lognormal	0.0866232	(0.026, 0.148)	0.00611075	0.309578	1.27997	(0.022, 0.147)
2-Methylbutyryl-L-carnitine	Lognormal	-0.0347781	(-0.059, -0.010)	0.00630643	0.309578	1.36116	(-0.060, -0.011)
Alprazolam	Lognormal	0.0684765	(0.018, 0.119)	0.00833775	0.309578	0.850021	(0.015, 0.118)
SDMA	Lognormal	-0.0125406	(-0.022, -0.003)	0.0106878	0.309578	0.90046	(-0.022, -0.003)
Choline cation	Lognormal	-0.0078549	(-0.014, -0.002)	0.0154212	0.309578	0.590955	(-0.014, -0.001)
L-Citrulline	Lognormal	-0.0118297	(-0.021, -0.002)	0.0167747	0.309578	0.620014	(-0.022, -0.002)
Ranitidine N-oxide	Lognormal	0.0610102	(0.011, 0.111)	0.0186738	0.325143	0.679732	(0.011, 0.110)
Albendazole sulfoxide	Lognormal	0.104728	(0.014, 0.195)	0.0244183	0.338805	0.458287	(0.015, 0.197)
Caffeine	Lognormal	-0.0639167	(-0.120, -0.008)	0.0264465	0.350515	0.416229	(-0.119, -0.008)
Citrulline	Lognormal	-0.0112203	(-0.021, -0.001)	0.0317134	0.352418	0.39789	(-0.021, 0.000)
Piperine	Lognormal	-0.0533296	(-0.102, -0.005)	0.0332771	0.36218	0.383312	(-0.103, -0.006)
Gabapentin	Lognormal	0.0479626	(0.003, 0.093)	0.036822	0.369056	0.321666	(0.004, 0.093)
4-Acetamidobutyric acid	Lognormal	-0.0212909	(-0.041, -0.001)	0.0400842	0.372808	0.338763	(-0.040, -0.001)
3-Methylglutarylcarnitine	Lognormal	-0.0305854	(-0.060, -0.002)	0.0402989	0.372808	0.348896	(-0.059, -0.002)
Methacholine cation	Lognormal	-0.0174582	(-0.034, -0.001)	0.0408228	0.373718	0.276365	(-0.033, -0.001)
3-Cysteinylacetaminophen	Lognormal	0.0942027	(0.004, 0.184)	0.0422231	0.375603	0.3141	(0.006, 0.186)
Theobromine	Lognormal	-0.0442223	(-0.087, -0.002)	0.0422976	0.375603	0.247125	(-0.088, -0.001)
D-Turanose	Lognormal	-0.0292083	(-0.057, -0.001)	0.0436924	0.381086	0.287574	(-0.058, -0.001)
N-Acetylhistidine	Lognormal	-0.0206204	(-0.041, 0.000)	0.0488813	0.395419	0.210532	(-0.041, 0.000)
Metformin	Lognormal	0.0300354	(0.000, 0.060)	0.0532607	0.401693	0.229428	(0.001, 0.061)
Isopropylamine	Lognormal	-0.0113772	(-0.023, 0.000)	0.0546529	0.401693	0.23206	(-0.023, 0.000)
L-Cystine	Lognormal	-0.0221651	(-0.045, 0.000)	0.0556399	0.401693	0.160216	(-0.044, 0.000)
Ranitidine	Lognormal	0.0405752	(-0.001, 0.082)	0.0568282	0.405381	0.205375	(-0.002, 0.083)
Betaine	Lognormal	-0.00599391	(-0.012, 0.000)	0.0662251	0.426383	0.190983	(-0.012, 0.000)
4,5,7-Trihydroxyisoflavone	Lognormal	0.0819148	(-0.008, 0.172)	0.077235	0.472998	0.164155	(-0.006, 0.175)
p-Acetamidophenyl .beta.-D-glucuronide	Lognormal	0.0544601	(-0.006, 0.115)	0.0781782	0.475495	0.16092	(-0.008, 0.113)
Quetiapine	Lognormal	0.0235047	(-0.003, 0.050)	0.0791574	0.478175	0.164681	(-0.001, 0.050)
rac-4-Sulfoxypropranolol	Lognormal	0.0255409	(-0.003, 0.054)	0.0803115	0.479078	0.178006	(-0.001, 0.056)
7-Methylguanosine	Lognormal	-0.0123851	(-0.026, 0.001)	0.0820044	0.479078	0.16538	(-0.027, 0.001)
Stachydrine	Lognormal	-0.0315285	(-0.068, 0.005)	0.0937099	0.515906	0.137644	(-0.068, 0.007)
Trazodone	Lognormal	0.0309533	(-0.005, 0.067)	0.0960517	0.520085	0.140662	(-0.005, 0.066)
Trigonelline	Lognormal	-0.0333915	(-0.073, 0.006)	0.0978744	0.521995	0.121706	(-0.074, 0.006)
NEPSILON,NEPSILON,NEPSILON-TRIMETHYLLYSINE	Lognormal	-0.0109007	(-0.024, 0.002)	0.100814	0.532873	0.113844	(-0.023, 0.003)
(R)-Butyrylcarnitine	Lognormal	-0.0156351	(-0.035, 0.003)	0.110571	0.556714	0.114617	(-0.034, 0.004)
Lamotrigine;	Lognormal	0.0852144	(-0.020, 0.190)	0.114101	0.556714	0.124292	(-0.016, 0.190)
Tri-2-ethylhexyl trimellitate	Lognormal	-0.0350376	(-0.080, 0.010)	0.12594	0.579455	0.0945157	(-0.079, 0.010)
N-.alpha.-Acetyl-L-arginine	Lognormal	-0.0108858	(-0.025, 0.003)	0.134137	0.604636	0.112539	(-0.024, 0.004)
cis-10,11-Dihydroxy-10,11-dihydrocarbamazepine	Lognormal	-0.0165879	(-0.038, 0.005)	0.139451	0.611917	0.122152	(-0.039, 0.006)
3,4-Dimethoxybenzaldehyde	Lognormal	0.0228603	(-0.007, 0.053)	0.140575	0.611917	0.0809024	(-0.007, 0.052)
2,6-Diaminopimelic acid	Lognormal	0.031287	(-0.011, 0.074)	0.150727	0.63453	0.0971768	(-0.015, 0.074)
Guanidine	Lognormal	0.0134274	(-0.005, 0.032)	0.153715	0.640503	0.0863454	(-0.005, 0.032)
4'-Methyl-N-methylhexanophenone	Lognormal	-0.0381647	(-0.091, 0.014)	0.157213	0.64632	0.10171	(-0.090, 0.014)
Quetiapine sulfoxide	Lognormal	0.0243292	(-0.009, 0.058)	0.160658	0.648476	0.088456	(-0.010, 0.058)
Kynurenine	Lognormal	-0.0105989	(-0.025, 0.004)	0.162506	0.650024	0.0727667	(-0.025, 0.004)
Metoprolol acid	Lognormal	0.0358574	(-0.015, 0.087)	0.169106	0.658517	0.078944	(-0.014, 0.090)
3-Dehydrocarnitine	Lognormal	-0.0101759	(-0.025, 0.004)	0.170914	0.658517	0.0752129	(-0.024, 0.005)
L-Tyrosine	Lognormal	-0.0127464	(-0.031, 0.006)	0.176786	0.663802	0.082855	(-0.031, 0.006)
Ergothioneine	Lognormal	-0.0268581	(-0.066, 0.012)	0.180475	0.664988	0.0803152	(-0.063, 0.014)
Pantoprazole	Lognormal	0.0374885	(-0.017, 0.092)	0.181742	0.666888	0.087806	(-0.017, 0.095)
Losartan	Lognormal	0.0243037	(-0.012, 0.061)	0.193486	0.677733	0.0753422	(-0.011, 0.063)
7-Hydroxywarfarin	Lognormal	0.0214004	(-0.011, 0.054)	0.199973	0.687364	0.0758636	(-0.013, 0.052)
H-Pro-Hyp-OH	Lognormal	0.014369	(-0.008, 0.036)	0.202803	0.687364	0.0778033	(-0.008, 0.036)
Octanoylcarnitine	Lognormal	-0.0121589	(-0.031, 0.007)	0.205394	0.691236	0.0589657	(-0.032, 0.005)
Naproxen	Lognormal	0.0261812	(-0.014, 0.067)	0.207769	0.691817	0.0713491	(-0.017, 0.065)
1-Stearoyl-2-hydroxy-sn-glycero-3-phosphoethanolamine	Lognormal	0.021849	(-0.013, 0.056)	0.216665	0.698155	0.072233	(-0.008, 0.059)
Bradykinin	Lognormal	0.0759849	(-0.044, 0.196)	0.217417	0.698155	0.0720871	(-0.040, 0.198)
Ticlopidine	Lognormal	-0.0508586	(-0.132, 0.030)	0.218434	0.698155	0.0706496	(-0.127, 0.036)
2-Indolinone	Lognormal	-0.0126455	(-0.033, 0.007)	0.220115	0.700581	0.0747907	(-0.033, 0.007)
Coniferylaldehyde	Lognormal	0.0136577	(-0.008, 0.036)	0.226204	0.714836	0.0671894	(-0.007, 0.036)
Topiramate	Lognormal	0.0155655	(-0.010, 0.041)	0.229226	0.716274	0.0664159	(-0.008, 0.042)
alpha-Methylhistidine;	Lognormal	-0.0292803	(-0.077, 0.018)	0.229358	0.716274	0.0717599	(-0.080, 0.016)
Omeprazole sulfone N-oxide	Lognormal	0.0393947	(-0.025, 0.103)	0.229373	0.716274	0.0746711	(-0.022, 0.107)
Histidine	Lognormal	-0.0119435	(-0.031, 0.008)	0.232055	0.716274	0.0800268	(-0.031, 0.006)
Propionylcarnitine	Lognormal	-0.00571178	(-0.015, 0.004)	0.232141	0.716274	0.0608468	(-0.015, 0.004)
Betaine aldehyde cation	Lognormal	0.0280623	(-0.018, 0.075)	0.239068	0.723536	0.0591042	(-0.021, 0.073)
Prazepam	Lognormal	0.0218911	(-0.015, 0.059)	0.251234	0.723536	0.0554986	(-0.017, 0.058)
Methylgallate	Lognormal	0.0452229	(-0.032, 0.122)	0.251239	0.723536	0.0731465	(-0.027, 0.129)
Albendazole	Lognormal	0.0112805	(-0.008, 0.031)	0.25202	0.723536	0.0606539	(-0.008, 0.031)
Heptadecasphing-4-enine	Lognormal	0.0630491	(-0.045, 0.171)	0.253664	0.723536	0.0584007	(-0.045, 0.171)
1-Acetyl-3-piperidinamine	Lognormal	0.00947992	(-0.007, 0.026)	0.261363	0.726386	0.0598217	(-0.007, 0.026)
Indole-3-propionic acid	Lognormal	-0.0182011	(-0.050, 0.014)	0.263157	0.726386	0.0636198	(-0.048, 0.014)
Acetazolamide	Lognormal	-0.0284132	(-0.078, 0.021)	0.26365	0.726386	0.0659609	(-0.075, 0.024)
Phenylacetyl-L-glutamine	Lognormal	-0.0209343	(-0.058, 0.016)	0.266823	0.729042	0.0607276	(-0.057, 0.016)
Tyrosine	Lognormal	-0.00804528	(-0.022, 0.006)	0.270013	0.730778	0.0664757	(-0.022, 0.006)
Omeprazole sulfone	Lognormal	0.0340841	(-0.026, 0.094)	0.270525	0.730778	0.0664376	(-0.023, 0.098)
N.alpha.-Methyl-L-lysine	Lognormal	0.0212163	(-0.016, 0.059)	0.270547	0.730778	0.0641719	(-0.017, 0.059)
.epsilon.-Caprolactam	Lognormal	0.00943784	(-0.008, 0.027)	0.283594	0.738508	0.0380139	(-0.008, 0.026)
Hydroxybupropion	Lognormal	-0.0150569	(-0.043, 0.013)	0.295504	0.751601	0.0596814	(-0.045, 0.013)
Diazepam	Lognormal	0.0344599	(-0.030, 0.099)	0.300029	0.75263	0.0538457	(-0.032, 0.097)
Milnacipran	Lognormal	0.0189277	(-0.017, 0.055)	0.300921	0.75263	0.0567472	(-0.019, 0.054)
DL-Indole-3-lactic acid	Lognormal	0.00596315	(-0.005, 0.017)	0.300986	0.75263	0.0580055	(-0.005, 0.017)
Metoprolol	Lognormal	0.0213582	(-0.019, 0.062)	0.301623	0.75263	0.0556817	(-0.020, 0.061)
3,5-Dihydroxyphenylglycine	Lognormal	-0.0146708	(-0.043, 0.013)	0.307197	0.756682	0.0487136	(-0.043, 0.014)
Testosterone	Lognormal	-0.0172804	(-0.051, 0.016)	0.310802	0.756682	0.0547438	(-0.050, 0.017)
N-Acetyl-L-carnosine	Lognormal	-0.0103606	(-0.030, 0.010)	0.31132	0.756682	0.0481333	(-0.030, 0.010)
L-Cysteine-glutathione disulfide	Lognormal	-0.014507	(-0.043, 0.014)	0.313729	0.756682	0.0392938	(-0.043, 0.013)
Betonicine	Lognormal	-0.0343352	(-0.102, 0.033)	0.318647	0.756682	0.0537165	(-0.105, 0.031)
Cyclo(Leu-Pro)	Lognormal	0.0122517	(-0.012, 0.036)	0.321017	0.758441	0.0490756	(-0.011, 0.037)
3-Hydroxypyridine	Lognormal	-0.0337533	(-0.102, 0.034)	0.330599	0.763848	0.0463941	(-0.106, 0.032)
Ornithine	Lognormal	-0.00812171	(-0.025, 0.008)	0.334127	0.763848	0.0420806	(-0.025, 0.008)
Homoarginine;	Lognormal	0.00924507	(-0.010, 0.028)	0.339338	0.764783	0.0448188	(-0.009, 0.028)
N-Methylhistidine	Lognormal	-0.0158414	(-0.049, 0.017)	0.352103	0.783628	0.0529741	(-0.050, 0.018)
H-gamma-glutamyl-glutamine	Lognormal	0.0113393	(-0.013, 0.036)	0.371902	0.819476	0.0390943	(-0.014, 0.036)
Serotonin	Lognormal	0.00926031	(-0.011, 0.030)	0.378198	0.820434	0.0412664	(-0.010, 0.030)
L-Threonine	Lognormal	-0.00508605	(-0.017, 0.006)	0.38928	0.82494	0.0549942	(-0.016, 0.007)
Trimethylamine-N-oxide	Lognormal	0.0116641	(-0.015, 0.038)	0.389488	0.82494	0.0468263	(-0.014, 0.038)
Matrine	Lognormal	0.0195245	(-0.025, 0.064)	0.389685	0.82494	0.0499293	(-0.030, 0.060)
(3-Carboxypropyl)trimethylammonium cation	Lognormal	-0.00520835	(-0.017, 0.007)	0.39203	0.826744	0.0468383	(-0.017, 0.006)
Glaucine	Lognormal	0.00943739	(-0.012, 0.031)	0.396434	0.831796	0.0496438	(-0.014, 0.031)
Androstan-3-ol-17-one 3-glucuronide	Lognormal	0.0132775	(-0.018, 0.044)	0.399754	0.831877	0.045042	(-0.017, 0.044)
Ala-Ile	Lognormal	0.00809407	(-0.011, 0.027)	0.404739	0.833662	0.0450376	(-0.012, 0.027)
Lauroyl-L-carnitine	Lognormal	-0.0152476	(-0.051, 0.021)	0.406759	0.833662	0.0516355	(-0.050, 0.023)
N8-Acetylspermidine	Lognormal	-0.00553802	(-0.019, 0.008)	0.410124	0.833662	0.0462273	(-0.019, 0.008)
Urea	Lognormal	-0.00384151	(-0.013, 0.005)	0.411514	0.833662	0.0422736	(-0.013, 0.006)
3-Hydroxyoleylcarnitine	Lognormal	0.0317152	(-0.045, 0.108)	0.418849	0.833662	0.0459244	(-0.046, 0.109)
Codeine-6-.beta.-D-glucuronide	Lognormal	0.0121457	(-0.017, 0.042)	0.421525	0.833662	0.0517546	(-0.017, 0.041)
Fexofenadine	Lognormal	-0.0101325	(-0.035, 0.015)	0.429442	0.83779	0.0465083	(-0.035, 0.016)
3-Pyridinemthanol	Lognormal	0.00975432	(-0.014, 0.034)	0.430545	0.83779	0.0490957	(-0.015, 0.034)
4-Pyridoxic acid;	Lognormal	0.0174519	(-0.027, 0.062)	0.443595	0.854077	0.047955	(-0.030, 0.060)
N-Methylproline	Lognormal	-0.00973672	(-0.035, 0.015)	0.44916	0.854077	0.0481511	(-0.034, 0.016)
Tryptophan	Lognormal	0.00391774	(-0.006, 0.014)	0.455506	0.855402	0.0392561	(-0.007, 0.014)
D-Fructose	Lognormal	0.00272257	(-0.004, 0.010)	0.459429	0.855402	0.0373791	(-0.005, 0.010)
Pyrantel	Lognormal	-0.0089235	(-0.033, 0.015)	0.45949	0.855402	0.0426424	(-0.031, 0.015)
Aminodiphenylmethane	Lognormal	0.0141121	(-0.023, 0.052)	0.460833	0.856107	0.0432806	(-0.021, 0.051)
Linoleoylcarnitine	Lognormal	-0.0124696	(-0.046, 0.021)	0.470227	0.863435	0.0420898	(-0.045, 0.021)
Hexanoyl-L-carnitine	Lognormal	-0.00793901	(-0.030, 0.014)	0.475231	0.863435	0.0409904	(-0.030, 0.014)
Penciclovir	Lognormal	0.00745147	(-0.013, 0.028)	0.481647	0.872862	0.0379618	(-0.013, 0.028)
1-Methyl-L-histidine	Lognormal	-0.0147261	(-0.056, 0.027)	0.490371	0.878541	0.0451111	(-0.056, 0.029)
Trimethoprim	Lognormal	-0.0107251	(-0.041, 0.020)	0.492015	0.879093	0.048059	(-0.043, 0.020)
Meprobamate	Lognormal	0.0105195	(-0.020, 0.041)	0.5006	0.889774	0.0454757	(-0.020, 0.041)
6-Methoxynaphthaleneacetic acid	Lognormal	-0.00430898	(-0.017, 0.008)	0.506666	0.894178	0.0435397	(-0.018, 0.009)
L-Leucine, methyl ester	Lognormal	0.0116656	(-0.023, 0.046)	0.508109	0.894178	0.0422069	(-0.021, 0.048)
Esomeprazole	Lognormal	0.0101301	(-0.020, 0.041)	0.517178	0.89573	0.0392278	(-0.022, 0.038)
Temazepam	Lognormal	0.013462	(-0.028, 0.054)	0.520578	0.89573	0.0414733	(-0.026, 0.058)
3-Amino-1-propanol	Lognormal	0.0064341	(-0.013, 0.026)	0.523218	0.89573	0.0450084	(-0.013, 0.026)
Methioninesulfoxide	Lognormal	0.00613594	(-0.013, 0.025)	0.528392	0.89573	0.0408842	(-0.013, 0.025)
Thr-Ile-Arg	Lognormal	-0.0148485	(-0.061, 0.031)	0.529462	0.89573	0.0441611	(-0.064, 0.031)
Modafinil acid	Lognormal	0.0180752	(-0.039, 0.075)	0.533609	0.89573	0.0405089	(-0.037, 0.075)
Borrelidin	Lognormal	-0.0151375	(-0.063, 0.033)	0.536631	0.89573	0.0434869	(-0.061, 0.035)
Irbesartan	Lognormal	0.00768398	(-0.017, 0.032)	0.540141	0.897946	0.0429228	(-0.015, 0.032)
Proline	Lognormal	0.00417537	(-0.009, 0.018)	0.542003	0.897946	0.0406052	(-0.010, 0.017)
4-Fluoro-.alpha.-pyrrolidinobutiophenone	Lognormal	0.00689083	(-0.016, 0.030)	0.558249	0.908207	0.0411076	(-0.015, 0.030)
Glutamic acid	Lognormal	0.00459963	(-0.011, 0.020)	0.559681	0.908586	0.0349552	(-0.010, 0.019)
Carnitine	Lognormal	-0.00208228	(-0.009, 0.005)	0.562567	0.908799	0.0356732	(-0.009, 0.005)
N.epsilon.-Methyl-L-lysine	Lognormal	0.00896558	(-0.022, 0.039)	0.565437	0.911267	0.039673	(-0.022, 0.039)
Lauric acid diethanolamide	Lognormal	0.0123671	(-0.030, 0.055)	0.572409	0.914063	0.0405109	(-0.034, 0.052)
1-Phenylpyrrolidine	Lognormal	0.00733145	(-0.018, 0.033)	0.573348	0.914063	0.0391985	(-0.019, 0.032)
Ezetimibe	Lognormal	0.0105069	(-0.027, 0.048)	0.583269	0.919024	0.0396081	(-0.031, 0.048)
Ethylenediaminetetraacetic acid	Lognormal	0.021932	(-0.058, 0.102)	0.593804	0.928341	0.03732	(-0.055, 0.107)
Dinor-12-oxophytodienoic acid	Lognormal	0.0118457	(-0.034, 0.057)	0.609486	0.933368	0.0420072	(-0.036, 0.055)
Montelukast-1,2-diol	Lognormal	0.0191552	(-0.057, 0.095)	0.622494	0.934201	0.0370236	(-0.055, 0.096)
1-Methylnicotinamide	Lognormal	-0.00488639	(-0.024, 0.015)	0.624073	0.934201	0.0390594	(-0.024, 0.015)
Ethiolat	Lognormal	-0.00832094	(-0.042, 0.025)	0.6244	0.934201	0.0385615	(-0.041, 0.025)
trans-3'-Hydroxycotinine	Lognormal	0.00825964	(-0.027, 0.043)	0.64218	0.938001	0.0374225	(-0.027, 0.043)
Usnic acid	Lognormal	-0.00941761	(-0.049, 0.030)	0.643673	0.938001	0.0407385	(-0.051, 0.030)
1-Methyladenosine A	Lognormal	-0.00225316	(-0.012, 0.007)	0.643735	0.938001	0.0349765	(-0.012, 0.008)
Telmisartan	Lognormal	0.00719056	(-0.023, 0.038)	0.644964	0.938001	0.0325609	(-0.022, 0.039)
Ser-Tyr-Lys	Lognormal	0.0135809	(-0.044, 0.071)	0.64638	0.938001	0.0365406	(-0.047, 0.072)
5'-S-Methylthioadenosine	Lognormal	0.0177587	(-0.058, 0.094)	0.648638	0.938001	0.0319438	(-0.056, 0.093)
Decanoyl-L-carnitine	Lognormal	0.00693412	(-0.023, 0.037)	0.653309	0.938001	0.0381565	(-0.025, 0.038)
Biliverden	Lognormal	-0.00448649	(-0.024, 0.015)	0.657289	0.938001	0.0380247	(-0.023, 0.016)
threo-Dihydrobupropion	Lognormal	0.00533034	(-0.018, 0.029)	0.657947	0.938001	0.0351925	(-0.018, 0.029)
N-(3-(Aminomethyl)benzyl)acetamidine	Lognormal	-0.00781976	(-0.043, 0.027)	0.659751	0.938001	0.0306685	(-0.044, 0.025)
1-Monostearin	Lognormal	-0.00787931	(-0.043, 0.028)	0.664029	0.938001	0.037145	(-0.042, 0.028)
Nudifloramide	Lognormal	-0.00368436	(-0.020, 0.013)	0.664591	0.938001	0.0389279	(-0.022, 0.013)
Arginine	Lognormal	0.00282852	(-0.010, 0.016)	0.669299	0.938001	0.0324311	(-0.010, 0.016)
D-.alpha.-Cyclohexylglycine	Lognormal	-0.00592103	(-0.034, 0.022)	0.675865	0.93804	0.0359425	(-0.032, 0.023)
N-Acetyl-D-norleucine	Lognormal	0.00486035	(-0.018, 0.028)	0.676603	0.93804	0.0224512	(-0.019, 0.026)
Meloxicam	Lognormal	0.0235645	(-0.089, 0.136)	0.682113	0.938608	0.0395624	(-0.091, 0.142)
Carbamazepine	Lognormal	-0.0110908	(-0.064, 0.042)	0.68365	0.938608	0.0371146	(-0.066, 0.044)
Acetyl-DL-carnitine	Lognormal	0.00306519	(-0.012, 0.018)	0.689144	0.941542	0.0384624	(-0.012, 0.019)
Cotinine N-.beta.-D-glucuronide	Lognormal	0.0139671	(-0.054, 0.082)	0.689191	0.941542	0.0352572	(-0.058, 0.082)
Ranitidine-S-oxide	Lognormal	0.0118479	(-0.047, 0.071)	0.693379	0.944914	0.0348229	(-0.047, 0.072)
2,2-Bishydroxymethyl]-2,2',2''-nitrilotriethanol	Lognormal	0.00586265	(-0.023, 0.035)	0.694183	0.944914	0.0368586	(-0.023, 0.034)
D-Pyroglutamic acid	Lognormal	-0.00108038	(-0.007, 0.004)	0.70084	0.944914	0.0384497	(-0.007, 0.004)
Dexpanthenol	Lognormal	-0.00615222	(-0.038, 0.025)	0.701219	0.944914	0.035996	(-0.038, 0.026)
Lysine	Lognormal	-0.00218957	(-0.013, 0.009)	0.704014	0.945894	0.0245591	(-0.014, 0.009)
Tapentadol-.beta.-D-glucuronide	Lognormal	-0.011626	(-0.072, 0.049)	0.70729	0.945894	0.0386593	(-0.074, 0.048)
(2R)-3-Hydroxyisovaleroylcarnitine	Lognormal	-0.00303866	(-0.019, 0.013)	0.715141	0.947553	0.0348035	(-0.019, 0.014)
1,2-Dimethylimidazole	Lognormal	0.00361656	(-0.016, 0.023)	0.718322	0.947553	0.0350808	(-0.016, 0.024)
N.epsilon.-Acetyl-L-lysine	Lognormal	-0.00269036	(-0.017, 0.012)	0.719342	0.947553	0.0372059	(-0.018, 0.012)
D-erythro-Sphingosine-1-phosphate	Lognormal	-0.00421253	(-0.028, 0.019)	0.72668	0.947553	0.0367177	(-0.028, 0.018)
6-Hydroxyflavone	Lognormal	0.00714148	(-0.033, 0.047)	0.727269	0.947553	0.0344331	(-0.035, 0.045)
Toradol	Lognormal	0.00700301	(-0.033, 0.047)	0.728812	0.947553	0.03517	(-0.031, 0.046)
.beta.-Phenyl-.gamma.-aminobutyric acid	Lognormal	-0.00348638	(-0.023, 0.016)	0.730736	0.947553	0.0333781	(-0.023, 0.017)
Sulfamethoxazole	Lognormal	-0.0153932	(-0.103, 0.072)	0.730939	0.947553	0.0352565	(-0.101, 0.073)
Levocetirizine;	Lognormal	0.0123405	(-0.059, 0.084)	0.735597	0.95174	0.038769	(-0.058, 0.085)
Norleucine	Lognormal	-0.00188456	(-0.013, 0.009)	0.740547	0.954435	0.0365583	(-0.013, 0.010)
3-Methylxanthine	Lognormal	-0.00659258	(-0.048, 0.035)	0.754132	0.954995	0.0337722	(-0.051, 0.034)
Atenolol	Lognormal	0.00558271	(-0.030, 0.041)	0.755733	0.954995	0.0361651	(-0.028, 0.042)
Phenylacetylglutamine	Lognormal	-0.00429249	(-0.033, 0.024)	0.766368	0.954995	0.0334577	(-0.034, 0.023)
1-Acetyl-4-piperidinamine	Lognormal	0.00576994	(-0.033, 0.044)	0.768841	0.954995	0.034894	(-0.034, 0.044)
Urocanic acid;	Lognormal	-0.00273918	(-0.021, 0.016)	0.769594	0.954995	0.0351203	(-0.021, 0.016)
Phenylalanine	Lognormal	-0.00118087	(-0.009, 0.007)	0.771441	0.954995	0.0322378	(-0.010, 0.006)
Modafinil	Lognormal	0.00653497	(-0.038, 0.051)	0.773122	0.954995	0.0357803	(-0.041, 0.049)
4-Aminomethylcyclohexanecarboxylic acid;	Lognormal	0.00389543	(-0.023, 0.031)	0.779203	0.957835	0.030836	(-0.024, 0.032)
Theanine;	Lognormal	-0.0044185	(-0.036, 0.027)	0.782591	0.957835	0.0323347	(-0.034, 0.029)
Triptolide	Lognormal	-0.00300306	(-0.024, 0.018)	0.783202	0.957835	0.0356382	(-0.024, 0.019)
3-(1-Pyrazolyl)-alanine	Lognormal	0.00962031	(-0.059, 0.078)	0.784243	0.957835	0.0348667	(-0.054, 0.076)
Pyridoxal	Lognormal	0.00302411	(-0.019, 0.025)	0.789668	0.957835	0.0351071	(-0.019, 0.025)
Glycodeoxycholic acid	Lognormal	0.00529828	(-0.034, 0.044)	0.790079	0.957835	0.0339277	(-0.036, 0.042)
2-Amino-1-phenylethanol	Lognormal	-0.00110372	(-0.009, 0.007)	0.791145	0.957835	0.0349678	(-0.009, 0.008)
Creatinine	Lognormal	-0.000796998	(-0.007, 0.005)	0.791724	0.957835	0.0310884	(-0.007, 0.005)
3-Hydroxybutyrylcarnitine	Lognormal	-0.00386701	(-0.033, 0.026)	0.798061	0.960364	0.0361594	(-0.033, 0.024)
1-Oleoyl-2-acetyl-sn-glycerol	Lognormal	-0.00470759	(-0.041, 0.032)	0.801117	0.960895	0.0355378	(-0.041, 0.032)
Glutamine	Lognormal	-0.000739086	(-0.006, 0.005)	0.801296	0.960895	0.0338141	(-0.007, 0.005)
7.alpha.-Hydroxy-3-oxo-4-cholestenoic acid	Lognormal	-0.00261101	(-0.023, 0.018)	0.806457	0.962546	0.0328003	(-0.024, 0.017)
Ondansetron	Lognormal	0.00196804	(-0.014, 0.018)	0.811283	0.963471	0.0312652	(-0.015, 0.018)
Pyridoxine;	Lognormal	0.00398452	(-0.029, 0.037)	0.811496	0.963471	0.0356006	(-0.030, 0.036)
Isoleucine	Lognormal	0.001284	(-0.010, 0.012)	0.818216	0.967848	0.0344815	(-0.009, 0.012)
L-Carnitine	Lognormal	-0.0012379	(-0.012, 0.010)	0.82441	0.972213	0.0341774	(-0.012, 0.010)
Pantothenic acid	Lognormal	0.00241116	(-0.020, 0.024)	0.830042	0.976262	0.0376782	(-0.018, 0.026)
Atorvastatin	Lognormal	0.00172097	(-0.017, 0.021)	0.860245	0.980604	0.0352729	(-0.018, 0.021)
R-(-)-O-Desmethylvenlafaxine	Lognormal	-0.00393048	(-0.048, 0.040)	0.860589	0.980604	0.0355312	(-0.049, 0.038)
Diphenhydramine	Lognormal	-0.00196692	(-0.024, 0.020)	0.86155	0.980604	0.0343253	(-0.025, 0.019)
Trileptal	Lognormal	0.00226838	(-0.023, 0.028)	0.861622	0.980604	0.035556	(-0.025, 0.027)
Avobenzone	Lognormal	0.00211065	(-0.022, 0.026)	0.861713	0.980604	0.0319252	(-0.022, 0.026)
Gly-Pro-Arg	Lognormal	0.00574513	(-0.059, 0.070)	0.861799	0.980604	0.0384099	(-0.057, 0.067)
Oleoyl-L-carnitine	Lognormal	-0.00312535	(-0.038, 0.032)	0.86236	0.980604	0.0362477	(-0.038, 0.032)
Tauroursodeoxycholic acid	Lognormal	0.00290779	(-0.030, 0.036)	0.864654	0.980604	0.0344531	(-0.031, 0.036)
2,2',2''-Nitrilotriethanol	Lognormal	0.00217804	(-0.024, 0.028)	0.869548	0.983997	0.0359616	(-0.023, 0.029)
Methionine	Lognormal	0.000845677	(-0.009, 0.011)	0.872087	0.983997	0.034291	(-0.010, 0.011)
2-Hydroxyibuprofen	Lognormal	-0.00259228	(-0.036, 0.030)	0.878152	0.983997	0.0372298	(-0.037, 0.029)
1-Stearoyl-2-arachidonoyl-sn-glycero-3-phospho-(1'-myo-inositol)	Lognormal	0.00667225	(-0.082, 0.095)	0.882407	0.983997	0.0349263	(-0.081, 0.098)
Palmitamide	Lognormal	0.00276034	(-0.034, 0.040)	0.883747	0.983997	0.036676	(-0.033, 0.040)
Lansoprazole	Lognormal	-0.00710325	(-0.104, 0.090)	0.886249	0.983997	0.0345403	(-0.109, 0.089)
1-Palmitoyl-2-hydroxy-sn-glycero-3-phosphoethanolamine	Lognormal	0.00267329	(-0.035, 0.040)	0.888668	0.983997	0.0293879	(-0.034, 0.039)
1-Oleoyl-sn-glycero-3-phosphoethanolamine	Lognormal	-0.00246489	(-0.039, 0.034)	0.893822	0.983997	0.0324163	(-0.038, 0.034)
Isopentenyladenine	Lognormal	-0.000636294	(-0.010, 0.009)	0.893875	0.983997	0.0352586	(-0.010, 0.009)
1-Stearoyl-2-arachidonoyl-sn-glycero-3-phosphoserine	Lognormal	-0.00526299	(-0.087, 0.077)	0.89982	0.983997	0.0277003	(-0.084, 0.082)
Creatine	Lognormal	0.000935813	(-0.014, 0.016)	0.904975	0.983997	0.0359337	(-0.013, 0.017)
3-Aminoquinoline	Lognormal	0.00243277	(-0.040, 0.045)	0.909984	0.985446	0.0268532	(-0.040, 0.043)
5'-S-Methyl-5'-thioadenosine	Lognormal	0.00316168	(-0.063, 0.069)	0.925294	0.990295	0.0282633	(-0.060, 0.073)
Hypoxanthine	Lognormal	0.00074778	(-0.016, 0.018)	0.932305	0.990295	0.0320009	(-0.017, 0.017)
Glycocholic acid	Lognormal	0.00149901	(-0.034, 0.037)	0.934598	0.990838	0.0316696	(-0.033, 0.037)
Ile-Glu-Arg	Lognormal	-0.00248115	(-0.068, 0.063)	0.940666	0.990879	0.0350312	(-0.066, 0.064)
Moxonidine	Lognormal	0.000806395	(-0.025, 0.027)	0.952162	0.997075	0.0345721	(-0.026, 0.027)
N-Acetylalanine	Lognormal	0.00176143	(-0.060, 0.064)	0.955643	0.998118	0.0332428	(-0.057, 0.062)
Adenosine	Lognormal	0.000652708	(-0.028, 0.030)	0.964754	0.998118	0.0350436	(-0.029, 0.031)
Pipecolic acid	Lognormal	0.000822927	(-0.040, 0.041)	0.968287	0.998118	0.0321975	(-0.044, 0.041)
Scopoletin	Lognormal	0.00134966	(-0.074, 0.076)	0.971942	0.998118	0.0253978	(-0.073, 0.078)
Benthiavalicarb-isopropyl	Lognormal	-0.000407257	(-0.036, 0.035)	0.98225	0.998118	0.0329113	(-0.036, 0.034)
Mefenorex	Lognormal	-0.00041834	(-0.039, 0.038)	0.983109	0.998118	0.0293629	(-0.039, 0.039)
Ethyldiethanolamine	Lognormal	-0.000155658	(-0.027, 0.027)	0.990903	0.998118	0.0350464	(-0.028, 0.026)
Benzophenone-3	Lognormal	4.93529e-05	(-0.059, 0.059)	0.998685	0.998685	0.0322724	(-0.057, 0.059)
Complex Lipids (CL)
PC (p-34:2)/PC (o-34:3) - ESI(+)	Lognormal	-0.0189933	(-0.028, -0.010)	9.95153e-05	0.0760853	16.9609	(-0.029, -0.010)
PC (36:2)	Lognormal	-0.00779144	(-0.012, -0.004)	0.000218002	0.0760853	8.62552	(-0.012, -0.004)
PC (p-34:1)/PC (o-34:2)	Lognormal	-0.0219566	(-0.033, -0.010)	0.000257045	0.0760853	30.0071	(-0.034, -0.010)
PE (p-36:2)/PE (o-36:3) - ESI(+)	Lognormal	-0.0290326	(-0.045, -0.013)	0.000364423	0.080902	6.91519	(-0.044, -0.013)
PC (p-36:4)/PC (o-36:5) - ESI(-)	Lognormal	-0.0198362	(-0.032, -0.008)	0.00127272	0.217686	6.20038	(-0.031, -0.008)
PC (p-36:1)/PC (o-36:2)	Lognormal	-0.0524116	(-0.084, -0.020)	0.00166432	0.217686	4.63626	(-0.085, -0.022)
PC (36:4) A - ESI(+)	Lognormal	-0.0173697	(-0.028, -0.007)	0.001716	0.217686	3.02512	(-0.027, -0.007)
PC (p-34:2)/PC (o-34:3) - ESI(-)	Lognormal	-0.0185148	(-0.030, -0.007)	0.00248687	0.247846	3.50218	(-0.031, -0.007)
PC 34:4e	Lognormal	-0.0226797	(-0.037, -0.008)	0.00251195	0.247846	3.55923	(-0.037, -0.009)
PE (p-34:2)/PE (o-34:3)	Lognormal	-0.0358553	(-0.060, -0.012)	0.00409171	0.309578	2.62008	(-0.060, -0.013)
PC (36:4) A - ESI(-)	Lognormal	-0.0177651	(-0.030, -0.006)	0.00484988	0.309578	2.12989	(-0.030, -0.006)
PC (p-34:1)/PC (o-34:2) A	Lognormal	-0.0248599	(-0.042, -0.008)	0.00498571	0.309578	1.45801	(-0.042, -0.008)
PC (32:2) - ESI(-)	Lognormal	-0.0236787	(-0.040, -0.007)	0.00641405	0.309578	1.52506	(-0.041, -0.007)
PC (34:4) - ESI(-)	Lognormal	-0.030371	(-0.053, -0.008)	0.00901232	0.309578	1.08008	(-0.055, -0.008)
TG (62:4)	Lognormal	-0.0345911	(-0.061, -0.009)	0.0101697	0.309578	0.862852	(-0.061, -0.007)
PE (p-36:4)/PE (o-36:5) - ESI(+)	Lognormal	-0.0177335	(-0.031, -0.004)	0.0102142	0.309578	0.777753	(-0.031, -0.005)
LPC (18:3)	Lognormal	-0.0243085	(-0.043, -0.006)	0.0104346	0.309578	0.976001	(-0.042, -0.006)
SM (d43:1) - ESI(-)	Lognormal	-0.031662	(-0.056, -0.008)	0.0110888	0.309578	0.889426	(-0.058, -0.008)
LPC (14:0) - ESI(+)	Lognormal	-0.0206197	(-0.036, -0.005)	0.0114156	0.309578	0.909276	(-0.036, -0.005)
PE (p-36:4)/PE (o-36:5) - ESI(-)	Lognormal	-0.0199628	(-0.035, -0.005)	0.0118994	0.309578	0.61395	(-0.035, -0.004)
PE (p-36:2)/PE (o-36:3) - ESI(-)	Lognormal	-0.0261134	(-0.046, -0.006)	0.0120356	0.309578	0.805054	(-0.046, -0.005)
PC (p-36:2)/PC (o-36:3)	Lognormal	-0.0163694	(-0.029, -0.004)	0.0120839	0.309578	0.902775	(-0.029, -0.004)
PC (p-36:3)/PC (o-36:4) - ESI(-)	Lognormal	-0.013297	(-0.024, -0.003)	0.0122975	0.309578	0.735919	(-0.023, -0.002)
LPC (18:0) B - ESI(-)	Lognormal	-0.0138005	(-0.025, -0.003)	0.0128041	0.309578	0.83006	(-0.025, -0.003)
LPC (18:0) A - ESI(-)	Lognormal	-0.0193577	(-0.034, -0.004)	0.01307	0.309578	0.879527	(-0.035, -0.005)
SM (d40:3)	Lognormal	-0.02562	(-0.046, -0.006)	0.0131023	0.309578	1.10336	(-0.045, -0.007)
SM (d39:1) - ESI(-)	Lognormal	-0.0152792	(-0.027, -0.003)	0.0133496	0.309578	0.723416	(-0.027, -0.003)
PC (p-36:4)/PC (o-36:5) - ESI(+)	Lognormal	-0.00997011	(-0.018, -0.002)	0.0139905	0.309578	0.749939	(-0.018, -0.002)
PE (p-38:5)/PE (o-38:6) - ESI(-)	Lognormal	-0.0190888	(-0.034, -0.004)	0.0142633	0.309578	0.950539	(-0.034, -0.005)
PC (p-36:3)/PC (o-36:4) - ESI(+)	Lognormal	-0.0105744	(-0.019, -0.002)	0.0146895	0.309578	0.696687	(-0.019, -0.002)
SM (d40:1) - ESI(-)	Lognormal	-0.0109269	(-0.020, -0.002)	0.0147317	0.309578	0.745161	(-0.019, -0.002)
Ceramide (d42:1) - ESI (+)	Lognormal	-0.00869301	(-0.016, -0.002)	0.0147713	0.309578	0.946983	(-0.015, -0.002)
LPC (18:2) - ESI(-)	Lognormal	-0.0165306	(-0.030, -0.003)	0.0155536	0.309578	0.720209	(-0.030, -0.003)
SM (d32:1) - ESI(-)	Lognormal	-0.0130871	(-0.024, -0.003)	0.0159203	0.309578	0.794888	(-0.023, -0.002)
PE (p-38:5)/PE (o-38:6) - ESI(+)	Lognormal	-0.0142379	(-0.026, -0.003)	0.0161878	0.309578	0.660495	(-0.026, -0.003)
CE (18:3)	Lognormal	-0.0184224	(-0.033, -0.003)	0.0170826	0.309578	0.689569	(-0.032, -0.003)
Ceramide (d42:2) B - ESI (+)	Lognormal	-0.0110839	(-0.020, -0.002)	0.0175196	0.311148	0.513614	(-0.020, -0.002)
PC (p-38:4)/PC (o-38:5) A	Lognormal	-0.01142	(-0.021, -0.002)	0.0194991	0.326817	0.45325	(-0.021, -0.002)
Ceramide (d42:1) - ESI(-)	Lognormal	-0.0105353	(-0.019, -0.002)	0.0196548	0.326817	0.495915	(-0.019, -0.002)
PE (p-38:4)/PE (o-38:5)	Lognormal	-0.0161077	(-0.030, -0.003)	0.019874	0.326817	0.566815	(-0.029, -0.003)
LPC (16:0) - ESI(-)	Lognormal	-0.0100494	(-0.018, -0.002)	0.0205896	0.326868	0.529522	(-0.018, -0.002)
Ceramide (d41:1) - ESI(-)	Lognormal	-0.0126063	(-0.023, -0.002)	0.0213415	0.326868	0.480237	(-0.024, -0.002)
PC (34:2) - ESI(+)	Lognormal	-0.00392015	(-0.007, -0.001)	0.0214209	0.326868	0.552984	(-0.007, -0.001)
LPC (18:2) - ESI(+)	Lognormal	-0.013092	(-0.024, -0.002)	0.0220808	0.326868	0.459621	(-0.024, -0.002)
PC (34:2) - ESI(-)	Lognormal	-0.00802884	(-0.015, -0.001)	0.0220857	0.326868	0.577526	(-0.015, -0.001)
PE (p-36:1)/PE (o-36:2) - ESI(+)	Lognormal	-0.0203723	(-0.038, -0.003)	0.0234463	0.335812	0.55798	(-0.038, -0.003)
CE (20:2)	Lognormal	-0.0224606	(-0.042, -0.003)	0.0242219	0.338805	0.436745	(-0.043, -0.004)
LPC (20:2) - ESI(+)	Lognormal	-0.0366331	(-0.069, -0.005)	0.0258022	0.350515	0.454591	(-0.067, -0.004)
PC (34:3)	Lognormal	-0.0143362	(-0.027, -0.002)	0.0264341	0.350515	0.382626	(-0.028, -0.002)
PC (p-38:4)/PC (o-38:5) B	Lognormal	-0.0116244	(-0.022, -0.001)	0.0280682	0.352418	0.412702	(-0.022, -0.001)
Ceramide (d40:1)	Lognormal	-0.00977172	(-0.018, -0.001)	0.0282062	0.352418	0.391336	(-0.018, -0.001)
TG (50:0)	Lognormal	-0.0244952	(-0.046, -0.003)	0.0285361	0.352418	0.431206	(-0.045, -0.003)
LPE (20:4) - ESI(-)	Lognormal	-0.0190068	(-0.036, -0.002)	0.0298605	0.352418	0.323209	(-0.037, -0.002)
TG (53:0)	Lognormal	-0.0175386	(-0.033, -0.002)	0.0299809	0.352418	0.403141	(-0.033, -0.002)
LPC (20:3) - ESI(-)	Lognormal	-0.0214663	(-0.041, -0.002)	0.0302799	0.352418	0.361656	(-0.041, -0.002)
PC (p-38:3)/PC (o-38:4) - ESI(-)	Lognormal	-0.0129635	(-0.025, -0.001)	0.0303195	0.352418	0.353444	(-0.025, -0.002)
TG (56:6)	Lognormal	0.00905082	(0.001, 0.017)	0.0304398	0.352418	0.363856	(0.001, 0.018)
SM (d36:3) - ESI(-)	Lognormal	-0.0186024	(-0.035, -0.002)	0.0314166	0.352418	0.354961	(-0.036, -0.001)
PC (38:4) A - ESI(-)	Lognormal	-0.00987872	(-0.019, -0.001)	0.0316054	0.352418	0.376327	(-0.018, -0.001)
Ceramide (d39:1)	Lognormal	-0.018513	(-0.035, -0.002)	0.0317493	0.352418	0.394376	(-0.035, -0.002)
PC (36:5) A	Lognormal	-0.0373679	(-0.072, -0.003)	0.0339131	0.36218	0.322462	(-0.071, -0.001)
CE (18:2)	Lognormal	-0.00786349	(-0.015, -0.001)	0.0342602	0.36218	0.330517	(-0.015, 0.000)
PC (32:2) - ESI(+)	Lognormal	-0.0159267	(-0.031, -0.001)	0.0351852	0.367582	0.320655	(-0.031, -0.001)
PC (34:3) B	Lognormal	-0.0106301	(-0.020, -0.001)	0.0359959	0.369056	0.316373	(-0.020, -0.001)
PC (34:3) C	Lognormal	-0.0150443	(-0.029, -0.001)	0.0366519	0.369056	0.385918	(-0.029, -0.001)
PC (36:5)A	Lognormal	-0.0198565	(-0.038, -0.001)	0.037865	0.372808	0.310124	(-0.038, -0.001)
TG (55:6)	Lognormal	0.0180641	(0.001, 0.035)	0.0387529	0.372808	0.258501	(-0.001, 0.035)
SM (d30:1) - ESI(-)	Lognormal	-0.028406	(-0.055, -0.002)	0.0387847	0.372808	0.284524	(-0.056, -0.002)
PC (p-38:3)/PC (o-38:4) A - ESI(+)	Lognormal	-0.0103254	(-0.020, -0.001)	0.0391533	0.372808	0.269374	(-0.020, -0.001)
SM (d33:1) - ESI(-)	Lognormal	-0.0114861	(-0.022, -0.001)	0.0403036	0.372808	0.322112	(-0.023, -0.001)
LPE (18:2) - ESI(-)	Lognormal	-0.0223312	(-0.044, -0.001)	0.044174	0.381086	0.298261	(-0.045, -0.002)
Ceramide (d43:1)	Lognormal	-0.0289163	(-0.057, -0.001)	0.0442025	0.381086	0.240809	(-0.056, 0.001)
SM (d40:2) B - ESI(-)	Lognormal	-0.0103615	(-0.020, 0.000)	0.0447084	0.381656	0.31802	(-0.020, -0.001)
PC (33:2) - ESI(-)	Lognormal	-0.016207	(-0.032, 0.000)	0.0451283	0.381656	0.252962	(-0.032, 0.000)
PI (38:4)/PI (18:0-20:4)	Lognormal	-0.00887485	(-0.018, 0.000)	0.0460119	0.38292	0.301712	(-0.018, 0.000)
SM (d42:1) - ESI(-)	Lognormal	-0.00873385	(-0.017, 0.000)	0.0488807	0.395419	0.252877	(-0.017, 0.000)
LPE (18:0)	Lognormal	-0.0134024	(-0.027, 0.000)	0.0489821	0.395419	0.277779	(-0.026, 0.000)
PC (37:2) - ESI(+)	Lognormal	-0.00901374	(-0.018, 0.000)	0.0501211	0.397389	0.249967	(-0.019, -0.001)
LPC (14:0) - ESI(-)	Lognormal	-0.025829	(-0.052, 0.000)	0.0515263	0.401533	0.211361	(-0.050, 0.001)
SM (d34:2) - ESI(-)	Lognormal	-0.00757765	(-0.015, 0.000)	0.0518941	0.401533	0.268789	(-0.015, 0.000)
TG (58:8)	Lognormal	0.0180197	(0.000, 0.036)	0.0529757	0.401693	0.235786	(0.001, 0.036)
TG (58:9)	Lognormal	0.01689	(0.000, 0.034)	0.0542363	0.401693	0.203081	(0.000, 0.034)
PC (36:3) A - ESI(+)	Lognormal	-0.00711594	(-0.014, 0.000)	0.055009	0.401693	0.2182	(-0.014, 0.000)
PC (38:6) A - ESI(+)	Lognormal	-0.00787766	(-0.016, 0.000)	0.0556301	0.401693	0.222818	(-0.016, 0.000)
PE (p-34:1)/PE (o-34:2) - ESI(+)	Lognormal	-0.0145424	(-0.029, 0.000)	0.0570817	0.405381	0.20488	(-0.030, 0.001)
PE (p-36:1)/PE (o-36:2) - ESI(-)	Lognormal	-0.0255159	(-0.052, 0.001)	0.0576378	0.405381	0.219355	(-0.051, 0.000)
SM (d40:1) - ESI(+)	Lognormal	-0.00581976	(-0.012, 0.000)	0.0586987	0.405381	0.248713	(-0.011, 0.000)
PC (p-38:3)/PC (o-38:4) B - ESI(+)	Lognormal	-0.0101779	(-0.021, 0.000)	0.0589	0.405381	0.197414	(-0.021, 0.000)
TG (56:7) B	Lognormal	0.0163046	(-0.001, 0.033)	0.0593461	0.405381	0.210485	(-0.001, 0.033)
PC (o-34:0)	Lognormal	-0.0135516	(-0.028, 0.000)	0.0593463	0.405381	0.234725	(-0.028, -0.001)
AC (10:1)	Lognormal	-0.0198873	(-0.040, 0.001)	0.060076	0.407233	0.236892	(-0.041, -0.001)
LPE (18:2) - ESI(+)	Lognormal	-0.0169252	(-0.034, 0.001)	0.0606349	0.407907	0.233299	(-0.035, -0.001)
PC (36:4) B - ESI(-)	Lognormal	-0.00646745	(-0.013, 0.000)	0.0620461	0.414262	0.212756	(-0.014, 0.000)
SM (d40:2) B - ESI(+)	Lognormal	-0.00621788	(-0.013, 0.000)	0.0642831	0.4242	0.187799	(-0.012, 0.001)
PC (34:4) - ESI(+)	Lognormal	-0.0162088	(-0.033, 0.001)	0.0650133	0.424499	0.197097	(-0.033, 0.001)
FA (16:1) (palmitoleic acid)	Lognormal	0.0136004	(-0.001, 0.028)	0.0662623	0.426383	0.18691	(-0.001, 0.027)
PC (40:8) - ESI(-)	Lognormal	-0.0142904	(-0.030, 0.001)	0.0699153	0.446653	0.17067	(-0.030, 0.001)
TG (60:11)	Lognormal	0.0263554	(-0.002, 0.055)	0.0707791	0.448942	0.158799	(-0.004, 0.055)
PC (38:3) - ESI(-)	Lognormal	-0.0108802	(-0.023, 0.001)	0.0730481	0.460048	0.184611	(-0.022, 0.001)
LPC (p-16:0)/LPC (o-16:1)	Lognormal	-0.0119365	(-0.025, 0.001)	0.0753487	0.471194	0.172909	(-0.025, 0.001)
SM (d39:1) - ESI(+)	Lognormal	-0.0088799	(-0.019, 0.001)	0.0759998	0.471943	0.162998	(-0.019, 0.001)
LPC (16:1) - ESI(-)	Lognormal	-0.0156527	(-0.033, 0.002)	0.0771307	0.472998	0.174725	(-0.033, 0.001)
TG (54:7) B	Lognormal	0.0145867	(-0.002, 0.031)	0.081271	0.479078	0.175663	(-0.001, 0.030)
PE (p-40:4)/PE (o-40:5) A	Lognormal	-0.0190347	(-0.040, 0.002)	0.0817513	0.479078	0.111486	(-0.041, 0.003)
PC (p-32:1)/PC (o-32:2)	Lognormal	-0.00924918	(-0.020, 0.001)	0.0826861	0.479903	0.151535	(-0.020, 0.001)
SM (d30:1) - ESI(+)	Lognormal	-0.0188703	(-0.040, 0.002)	0.0842511	0.485811	0.157074	(-0.040, 0.002)
PE (36:2)	Lognormal	-0.0183399	(-0.039, 0.002)	0.0851825	0.488013	0.163399	(-0.038, 0.002)
PC (37:5)	Lognormal	0.0142663	(-0.002, 0.030)	0.0867191	0.493632	0.16507	(-0.001, 0.031)
GlcCer (d42:2) - ESI(+)	Lognormal	0.0113815	(-0.002, 0.024)	0.0873411	0.494006	0.142664	(-0.001, 0.024)
PE (p-40:4)/PE (o-40:5) B	Lognormal	-0.0113676	(-0.024, 0.002)	0.0916271	0.514967	0.115099	(-0.025, 0.001)
LPC (18:0) - ESI(+)	Lognormal	-0.00800151	(-0.017, 0.001)	0.0925352	0.515906	0.161899	(-0.017, 0.001)
DG (38:6)	Lognormal	0.0144017	(-0.002, 0.031)	0.0936418	0.515906	0.138234	(-0.001, 0.031)
SM (d34:1) - ESI(-)	Lognormal	-0.0057402	(-0.012, 0.001)	0.0946433	0.515906	0.127975	(-0.012, 0.001)
PC (p-38:4)/PC (o-38:5) B	Lognormal	-0.0147655	(-0.032, 0.002)	0.0946991	0.515906	0.14754	(-0.032, 0.002)
TG (54:6) C	Lognormal	0.00944312	(-0.002, 0.021)	0.098168	0.521995	0.124295	(-0.002, 0.020)
LPC (20:2) - ESI(-)	Lognormal	-0.0118616	(-0.026, 0.002)	0.102267	0.537357	0.123135	(-0.027, 0.002)
LPC (20:3) - ESI(+)	Lognormal	-0.01051	(-0.023, 0.002)	0.102876	0.537377	0.116727	(-0.024, 0.002)
SM (d42:1) - ESI(+)	Lognormal	-0.00590951	(-0.013, 0.001)	0.104323	0.541749	0.138301	(-0.013, 0.001)
PC (35:1) - ESI(+)	Lognormal	0.00576895	(-0.001, 0.013)	0.106841	0.545897	0.128795	(-0.001, 0.013)
FA (24:0) (lignoceric acid)	Lognormal	-0.00945081	(-0.021, 0.002)	0.106966	0.545897	0.126494	(-0.021, 0.002)
LPC (18:1) - ESI(-)	Lognormal	-0.0100528	(-0.022, 0.002)	0.111454	0.556714	0.12265	(-0.022, 0.002)
PC (p-38:4)/PC (o-38:5) A	Lognormal	-0.00567648	(-0.013, 0.001)	0.112476	0.556714	0.120002	(-0.013, 0.001)
SM (d32:1) - ESI(+)	Lognormal	-0.00839742	(-0.019, 0.002)	0.112648	0.556714	0.133573	(-0.019, 0.001)
Ceramide (d33:1)	Lognormal	-0.0104023	(-0.023, 0.002)	0.113756	0.556714	0.120735	(-0.023, 0.002)
SM (d38:2) - ESI(-)	Lognormal	-0.00972761	(-0.022, 0.002)	0.116105	0.560317	0.11503	(-0.022, 0.002)
TG (56:8) B	Lognormal	0.0154887	(-0.004, 0.035)	0.116117	0.560317	0.109083	(-0.004, 0.035)
PC (34:0) - ESI(-)	Lognormal	-0.00762049	(-0.017, 0.002)	0.118858	0.560317	0.126361	(-0.017, 0.002)
PC (p-38:5)/PC (o-38:6) B	Lognormal	-0.00682169	(-0.015, 0.002)	0.119451	0.560317	0.114259	(-0.015, 0.002)
Ceramide (d38:1) - ESI(+)	Lognormal	-0.0072963	(-0.016, 0.002)	0.119705	0.560317	0.107814	(-0.016, 0.002)
PC (p-40:1)/PC (o-40:2)	Lognormal	0.0146374	(-0.004, 0.033)	0.120161	0.560317	0.100541	(-0.004, 0.033)
PC (p-40:3)/PC (o-40:4)	Lognormal	-0.0133765	(-0.030, 0.003)	0.120519	0.560317	0.126488	(-0.031, 0.002)
SM (d38:1)	Lognormal	-0.00503003	(-0.011, 0.001)	0.122906	0.568438	0.124033	(-0.012, 0.001)
Ceramide (d41:1) - ESI (+)	Lognormal	-0.00772089	(-0.018, 0.002)	0.129772	0.594009	0.104701	(-0.018, 0.002)
TG (48:4) A	Lognormal	-0.0201563	(-0.046, 0.006)	0.133137	0.604636	0.0995466	(-0.046, 0.006)
PC 40:5e	Lognormal	-0.00689953	(-0.016, 0.002)	0.133534	0.604636	0.0999705	(-0.016, 0.002)
SM (d36:0) - ESI(+)	Lognormal	0.0115436	(-0.004, 0.027)	0.137537	0.611917	0.108933	(-0.004, 0.027)
AC (14:2)	Lognormal	-0.0178712	(-0.041, 0.006)	0.139352	0.611917	0.106334	(-0.040, 0.006)
PC (33:2) - ESI(+)	Lognormal	-0.00702897	(-0.016, 0.002)	0.140207	0.611917	0.083906	(-0.016, 0.002)
PC (38:6) B - ESI(+)	Lognormal	0.0044112	(-0.001, 0.010)	0.140233	0.611917	0.100303	(-0.002, 0.010)
PC (36:5) D	Lognormal	0.0132198	(-0.004, 0.031)	0.142805	0.61859	0.088592	(-0.004, 0.031)
LPE (16:0)	Lognormal	-0.0163526	(-0.038, 0.006)	0.144998	0.622019	0.101917	(-0.038, 0.005)
TG (48:0)	Lognormal	-0.015606	(-0.037, 0.005)	0.147766	0.628145	0.0958174	(-0.037, 0.004)
SM (d44:2)	Lognormal	0.0108314	(-0.004, 0.026)	0.151094	0.63453	0.0911625	(-0.005, 0.025)
TG (56:5) A	Lognormal	0.00953293	(-0.004, 0.023)	0.154356	0.640503	0.0940831	(-0.003, 0.023)
SM (d43:2) - ESI(-)	Lognormal	-0.0159058	(-0.038, 0.006)	0.15676	0.64632	0.0937187	(-0.038, 0.006)
PC (36:3) B - ESI(-)	Lognormal	-0.00624482	(-0.015, 0.002)	0.158967	0.648201	0.0909534	(-0.015, 0.002)
TG (56:5) B	Lognormal	0.00894186	(-0.003, 0.021)	0.15986	0.648201	0.0912379	(-0.003, 0.021)
PC (37:6)	Lognormal	0.0119924	(-0.005, 0.029)	0.162073	0.650024	0.0890762	(-0.004, 0.029)
Ceramide (d42:2) B - ESI(-)	Lognormal	-0.00984841	(-0.024, 0.004)	0.163747	0.652049	0.0931969	(-0.024, 0.004)
FA (20:5) (eicosapentaenoic acid)	Lognormal	0.0176515	(-0.007, 0.043)	0.167777	0.658517	0.0816655	(-0.006, 0.043)
PC (40:5) B - ESI(-)	Lognormal	-0.015646	(-0.038, 0.007)	0.169283	0.658517	0.0808033	(-0.038, 0.007)
PC (36:3) A - ESI(-)	Lognormal	-0.00708729	(-0.017, 0.003)	0.171303	0.658517	0.0966506	(-0.017, 0.003)
PE (p-34:1)/PE (o-34:2) - ESI(-)	Lognormal	-0.0116256	(-0.028, 0.005)	0.172752	0.661222	0.0890769	(-0.028, 0.006)
Ceramide (d38:1) - ESI(-)	Lognormal	-0.00906107	(-0.022, 0.004)	0.175784	0.663802	0.0877753	(-0.021, 0.005)
LPC (o-16:0)	Lognormal	-0.00964182	(-0.024, 0.004)	0.17598	0.663802	0.0801068	(-0.023, 0.005)
TG (46:0)	Lognormal	-0.0241644	(-0.059, 0.011)	0.178125	0.663802	0.082675	(-0.061, 0.008)
PE (p-38:6)/PE (o-38:7)	Lognormal	-0.0125674	(-0.031, 0.006)	0.178659	0.663802	0.082661	(-0.030, 0.006)
FA (18:1) (oleic acid)	Lognormal	0.00598936	(-0.003, 0.015)	0.179645	0.664685	0.092408	(-0.003, 0.014)
TG (60:6)	Lognormal	0.0146739	(-0.007, 0.036)	0.184743	0.675109	0.079594	(-0.009, 0.035)
TG (58:6)	Lognormal	0.00757408	(-0.004, 0.019)	0.187184	0.677733	0.0728658	(-0.004, 0.019)
TG (49:2)	Lognormal	0.0141187	(-0.007, 0.035)	0.18823	0.677733	0.0854698	(-0.006, 0.035)
PC (40:7) A - ESI(+)	Lognormal	-0.00720897	(-0.018, 0.003)	0.18891	0.677733	0.0809736	(-0.018, 0.004)
SM (d42:2)	Lognormal	0.00490375	(-0.002, 0.012)	0.189051	0.677733	0.0702482	(-0.002, 0.012)
PE (36:3)	Lognormal	-0.0197995	(-0.049, 0.010)	0.18977	0.677733	0.089309	(-0.049, 0.011)
PC (40:5) B - ESI(+)	Lognormal	-0.00907025	(-0.023, 0.004)	0.191783	0.677733	0.079283	(-0.023, 0.005)
PC (38:3) - ESI(+)	Lognormal	-0.00593958	(-0.015, 0.003)	0.192926	0.677733	0.0795775	(-0.015, 0.003)
GlcCer (d14:1(4E)/20:0(2OH))	Lognormal	-0.0126852	(-0.032, 0.006)	0.192965	0.677733	0.0779571	(-0.033, 0.005)
PE (38:2)	Lognormal	-0.0122921	(-0.031, 0.006)	0.193856	0.677733	0.0809413	(-0.031, 0.006)
PC (42:10)	Lognormal	0.0132189	(-0.007, 0.033)	0.195948	0.68236	0.0692704	(-0.006, 0.032)
TG (46:2)	Lognormal	-0.0203375	(-0.051, 0.010)	0.197263	0.684256	0.0816432	(-0.051, 0.012)
LPC (20:4)	Lognormal	-0.00727946	(-0.018, 0.004)	0.200152	0.687364	0.07285	(-0.019, 0.004)
LPC (22:4)	Lognormal	-0.0162309	(-0.041, 0.009)	0.200513	0.687364	0.0793315	(-0.042, 0.008)
PC (p-42:5)/PC (o-42:6) A	Lognormal	-0.00832559	(-0.021, 0.004)	0.201902	0.687364	0.078475	(-0.021, 0.005)
PC (30:0)	Lognormal	-0.00913123	(-0.023, 0.005)	0.202048	0.687364	0.0685232	(-0.024, 0.004)
AC (12:0)	Lognormal	-0.0131581	(-0.033, 0.007)	0.205503	0.691236	0.0803777	(-0.034, 0.006)
PC (37:2) - ESI(-)	Lognormal	-0.0141791	(-0.036, 0.008)	0.207474	0.691817	0.0834942	(-0.037, 0.008)
FA (14:1) (physeteric acid)	Lognormal	0.0118261	(-0.007, 0.030)	0.208013	0.691817	0.0740762	(-0.006, 0.031)
TG (56:8) A	Lognormal	0.00888032	(-0.005, 0.023)	0.210279	0.695831	0.0705259	(-0.006, 0.022)
CE (20:3)	Lognormal	-0.0074874	(-0.019, 0.004)	0.210787	0.695831	0.0735475	(-0.019, 0.005)
PE (p-38:3)/PE (o-38:4)	Lognormal	-0.016133	(-0.041, 0.009)	0.212244	0.698046	0.0717157	(-0.042, 0.008)
Ceramide (d44:1)	Lognormal	-0.0167488	(-0.043, 0.010)	0.214953	0.698155	0.0703523	(-0.042, 0.011)
TG (60:12)	Lognormal	0.0235224	(-0.014, 0.061)	0.215219	0.698155	0.0684244	(-0.013, 0.059)
SM (d41:2) B - ESI(+)	Lognormal	-0.00524151	(-0.014, 0.003)	0.217454	0.698155	0.0736755	(-0.014, 0.003)
TG (56:5) C	Lognormal	0.00734223	(-0.004, 0.019)	0.218567	0.698155	0.0744971	(-0.004, 0.020)
LPC (16:0) - ESI(+)	Lognormal	-0.00337658	(-0.009, 0.002)	0.223755	0.709624	0.0708934	(-0.009, 0.002)
PE (p-40:4)/PE (o-40:5)	Lognormal	-0.00996405	(-0.026, 0.006)	0.230255	0.716274	0.0515844	(-0.027, 0.005)
Ceramide (d32:1)	Lognormal	-0.00939206	(-0.025, 0.006)	0.232305	0.716274	0.0670866	(-0.024, 0.006)
AC (12:1)	Lognormal	-0.011862	(-0.031, 0.008)	0.236899	0.723536	0.0684409	(-0.032, 0.007)
CE (20:5)	Lognormal	0.0131417	(-0.009, 0.035)	0.237513	0.723536	0.0600169	(-0.008, 0.035)
TG (58:2)	Lognormal	-0.0301251	(-0.080, 0.020)	0.24269	0.723536	0.0752944	(-0.079, 0.021)
TG (54:5) B	Lognormal	0.00595497	(-0.004, 0.016)	0.243308	0.723536	0.0650931	(-0.005, 0.015)
PE (34:1)	Lognormal	-0.0182531	(-0.049, 0.013)	0.246781	0.723536	0.063087	(-0.048, 0.014)
PC (38:2)	Lognormal	-0.00775029	(-0.021, 0.005)	0.248496	0.723536	0.0694706	(-0.021, 0.005)
PC (40:5) A - ESI(+)	Lognormal	0.00498816	(-0.003, 0.013)	0.248962	0.723536	0.0727319	(-0.004, 0.014)
Lactosylceramide (d18:1/24:1(15Z))	Lognormal	0.00912542	(-0.006, 0.025)	0.249935	0.723536	0.0586172	(-0.006, 0.025)
GlcCer (d38:1)	Lognormal	-0.00771389	(-0.021, 0.005)	0.250941	0.723536	0.068581	(-0.021, 0.005)
PC (38:5) B - ESI(+)	Lognormal	0.00638551	(-0.004, 0.017)	0.251806	0.723536	0.0630643	(-0.005, 0.017)
SM (d41:3)	Lognormal	-0.0053232	(-0.014, 0.004)	0.254397	0.723536	0.0682214	(-0.014, 0.004)
TG (46:4) A	Lognormal	-0.0215375	(-0.058, 0.015)	0.254812	0.723536	0.0646603	(-0.057, 0.017)
TG (54:6) B	Lognormal	-0.0197136	(-0.054, 0.014)	0.254961	0.723536	0.0697739	(-0.053, 0.015)
TG (54:7) A	Lognormal	-0.0123516	(-0.034, 0.009)	0.261067	0.726386	0.0633687	(-0.034, 0.009)
PC (40:6)B	Lognormal	0.00536906	(-0.004, 0.015)	0.261128	0.726386	0.0613625	(-0.004, 0.014)
AC (10:0)	Lognormal	-0.0170796	(-0.047, 0.013)	0.261666	0.726386	0.0670187	(-0.048, 0.013)
SM (d32:2) - ESI(-)	Lognormal	-0.0120673	(-0.033, 0.009)	0.261971	0.726386	0.0704002	(-0.033, 0.009)
TG (48:5)	Lognormal	-0.0171608	(-0.047, 0.013)	0.263753	0.726386	0.0626406	(-0.047, 0.012)
PE (38:4)	Lognormal	-0.00628236	(-0.017, 0.005)	0.264218	0.726386	0.0470074	(-0.017, 0.005)
AC (18:0)	Lognormal	-0.0072215	(-0.020, 0.005)	0.265033	0.726386	0.0551924	(-0.019, 0.005)
DG (38:5)	Lognormal	0.0067543	(-0.005, 0.019)	0.271155	0.730778	0.0553915	(-0.005, 0.019)
PC (35:3)	Lognormal	-0.00442219	(-0.012, 0.003)	0.272053	0.730778	0.0603803	(-0.012, 0.003)
TG (44:0)	Lognormal	-0.0193772	(-0.054, 0.015)	0.272709	0.730778	0.0624506	(-0.055, 0.013)
LPE (20:4) - ESI(+)	Lognormal	-0.00871274	(-0.024, 0.007)	0.273219	0.730778	0.0572021	(-0.025, 0.006)
PC (p-44:4)/PC (o-44:5) - ESI(-)	Lognormal	-0.00782755	(-0.022, 0.006)	0.275637	0.731083	0.0598132	(-0.023, 0.006)
FA (17:0) (margaric acid)	Lognormal	0.0033362	(-0.003, 0.009)	0.275663	0.731083	0.0589906	(-0.003, 0.010)
PC (p-42:3)/PC (o-42:4)	Lognormal	-0.00698954	(-0.020, 0.006)	0.275803	0.731083	0.0546516	(-0.019, 0.006)
TG (48:3)	Lognormal	-0.0119549	(-0.033, 0.010)	0.27757	0.732745	0.0610581	(-0.034, 0.009)
PC (p-42:5)/PC (o-42:6)	Lognormal	-0.015471	(-0.043, 0.012)	0.279277	0.732745	0.0664242	(-0.042, 0.014)
PC (40:4) - ESI(-)	Lognormal	-0.0104354	(-0.029, 0.008)	0.279342	0.732745	0.0625099	(-0.030, 0.007)
TG (48:4) B	Lognormal	-0.0206064	(-0.058, 0.017)	0.27973	0.732745	0.0675271	(-0.062, 0.016)
AC (18:2)	Lognormal	-0.00802667	(-0.023, 0.007)	0.282022	0.736574	0.0591467	(-0.022, 0.006)
FA (22:0) (behenic acid)	Lognormal	-0.0067719	(-0.019, 0.006)	0.288961	0.748097	0.0514054	(-0.020, 0.006)
PC (34:1)	Lognormal	0.00204847	(-0.002, 0.006)	0.29062	0.750206	0.0567008	(-0.002, 0.006)
CE (14:0)	Lognormal	-0.0191376	(-0.055, 0.016)	0.291484	0.750254	0.0565198	(-0.055, 0.018)
SM (d41:1) - ESI(+)	Lognormal	-0.00406432	(-0.012, 0.003)	0.293532	0.751601	0.0600006	(-0.012, 0.003)
GlcCer (d42:2) - ESI(-)	Lognormal	0.00673679	(-0.006, 0.019)	0.295818	0.751601	0.0527778	(-0.005, 0.019)
SM (d32:0) - ESI(-)	Lognormal	-0.0309735	(-0.089, 0.027)	0.295873	0.751601	0.0662189	(-0.090, 0.027)
PC (36:3) B - ESI(+)	Lognormal	-0.00475427	(-0.014, 0.004)	0.296239	0.751601	0.0594556	(-0.013, 0.004)
TG (54:1)	Lognormal	-0.0120388	(-0.035, 0.011)	0.300699	0.75263	0.0542577	(-0.035, 0.010)
PC (34:3) A	Lognormal	-0.00522897	(-0.015, 0.005)	0.30173	0.75263	0.0548089	(-0.015, 0.005)
TG (42:0)	Lognormal	-0.0191727	(-0.056, 0.017)	0.305218	0.756682	0.0595908	(-0.054, 0.019)
SM (d42:3) - ESI(-)	Lognormal	-0.00456096	(-0.013, 0.004)	0.305784	0.756682	0.0538389	(-0.013, 0.004)
PE (34:2) - ESI(-)	Lognormal	-0.0142795	(-0.042, 0.013)	0.306104	0.756682	0.0598678	(-0.041, 0.013)
TG (50:4)	Lognormal	-0.00766959	(-0.022, 0.007)	0.309724	0.756682	0.0603097	(-0.023, 0.006)
PC (39:6)	Lognormal	0.00797179	(-0.007, 0.023)	0.310707	0.756682	0.0503101	(-0.008, 0.023)
FA (20:1) (eicosenoic acid)	Lognormal	0.00560554	(-0.005, 0.016)	0.314456	0.756682	0.0561882	(-0.005, 0.017)
FA (20:3) (homo-gamma-linolenic acid)	Lognormal	0.00479666	(-0.005, 0.014)	0.317487	0.756682	0.0506968	(-0.005, 0.014)
DG (36:2)	Lognormal	0.00553913	(-0.005, 0.016)	0.317595	0.756682	0.0514696	(-0.006, 0.016)
PC (p-32:0)/PC (o-32:1) - ESI(-)	Lognormal	-0.00766126	(-0.023, 0.007)	0.32349	0.760378	0.0549125	(-0.024, 0.008)
CE (22:2)	Lognormal	0.0179621	(-0.018, 0.054)	0.325004	0.760378	0.0575937	(-0.019, 0.053)
Ceramide (d42:0)	Lognormal	-0.00775117	(-0.023, 0.008)	0.325387	0.760378	0.0490696	(-0.024, 0.006)
TG (50:5)	Lognormal	-0.0102762	(-0.031, 0.010)	0.33113	0.763848	0.0525695	(-0.032, 0.010)
Cholesterol	Lognormal	-0.00298319	(-0.009, 0.003)	0.332932	0.763848	0.0511956	(-0.009, 0.003)
Ceramide (d34:1) - ESI(+)	Lognormal	0.00421167	(-0.004, 0.013)	0.333704	0.763848	0.0539807	(-0.004, 0.013)
FA (10:0) (capric acid)	Lognormal	0.0123141	(-0.013, 0.037)	0.334784	0.763848	0.0512154	(-0.012, 0.038)
SM (d34:0) - ESI(-)	Lognormal	-0.00716844	(-0.022, 0.007)	0.336041	0.763848	0.0542386	(-0.023, 0.007)
SM (d36:1) - ESI(-)	Lognormal	-0.00445422	(-0.014, 0.005)	0.336334	0.763848	0.0573558	(-0.013, 0.004)
TG (42:2)	Lognormal	-0.0410625	(-0.125, 0.043)	0.33765	0.764078	0.0487065	(-0.128, 0.043)
TG (51:5)	Lognormal	-0.00921459	(-0.028, 0.010)	0.338156	0.764078	0.0509201	(-0.027, 0.010)
DG (32:0)	Lognormal	0.00824054	(-0.009, 0.025)	0.340191	0.764783	0.0555887	(-0.009, 0.026)
PC (40:7) B - ESI(+)	Lognormal	0.00448126	(-0.005, 0.014)	0.342817	0.768741	0.0511994	(-0.005, 0.013)
FA (12:0) (lauric acid)	Lognormal	0.00764514	(-0.009, 0.024)	0.361187	0.801834	0.0511825	(-0.009, 0.023)
PC (28:0)	Lognormal	-0.0183098	(-0.058, 0.021)	0.363753	0.805063	0.0514327	(-0.059, 0.021)
PC (38:5) A	Lognormal	0.00258914	(-0.003, 0.008)	0.375541	0.820434	0.0524489	(-0.003, 0.009)
TG (46:1)	Lognormal	-0.0148073	(-0.048, 0.018)	0.376375	0.820434	0.0470055	(-0.047, 0.016)
TG (42:1)	Lognormal	-0.0306707	(-0.098, 0.037)	0.376446	0.820434	0.0486098	(-0.098, 0.038)
TG (44:1)	Lognormal	-0.0195973	(-0.063, 0.024)	0.378844	0.820434	0.0523689	(-0.066, 0.024)
Ceramide (d42:2) A - ESI (+)	Lognormal	0.00359222	(-0.004, 0.012)	0.379283	0.820434	0.0459104	(-0.005, 0.011)
TG (46:3) A	Lognormal	-0.0188032	(-0.061, 0.023)	0.379741	0.820434	0.0490371	(-0.058, 0.025)
SM (d43:1) - ESI(+)	Lognormal	-0.00694289	(-0.022, 0.009)	0.38052	0.820434	0.0528989	(-0.022, 0.009)
LPC (16:1) - ESI(+)	Lognormal	-0.00505258	(-0.016, 0.006)	0.380652	0.820434	0.052064	(-0.017, 0.006)
PC (p-36:1)/PC (o-36:2) B	Lognormal	-0.00641285	(-0.021, 0.008)	0.389443	0.82494	0.0478304	(-0.022, 0.008)
TG (50:1)	Lognormal	-0.00769129	(-0.025, 0.010)	0.389932	0.82494	0.0494954	(-0.026, 0.009)
TG (42:3)	Lognormal	-0.0171404	(-0.056, 0.022)	0.390174	0.82494	0.0503068	(-0.055, 0.024)
TG (52:2)	Lognormal	0.00318226	(-0.004, 0.010)	0.392889	0.826744	0.045165	(-0.004, 0.010)
LPE (22:6)	Lognormal	-0.00765396	(-0.025, 0.010)	0.397307	0.831796	0.0493233	(-0.025, 0.011)
FA (14:0) (myristic acid)	Lognormal	0.00366095	(-0.005, 0.012)	0.3981	0.831796	0.0484509	(-0.005, 0.012)
SM (d40:2) A - ESI(+)	Lognormal	-0.00519102	(-0.017, 0.007)	0.400013	0.831877	0.0479262	(-0.017, 0.007)
PC (38:4) C - ESI(+)	Lognormal	-0.00246596	(-0.008, 0.003)	0.402744	0.833662	0.0482676	(-0.009, 0.003)
AC (8:0)	Lognormal	-0.0127835	(-0.043, 0.017)	0.40395	0.833662	0.0475057	(-0.044, 0.015)
SM (d39:2)	Lognormal	-0.00373746	(-0.013, 0.005)	0.40659	0.833662	0.0402353	(-0.012, 0.005)
PC (p-32:0)/PC (o-32:1) - ESI(+)	Lognormal	-0.00329912	(-0.011, 0.005)	0.409796	0.833662	0.0428616	(-0.011, 0.004)
PC (38:4) B - ESI(+)	Lognormal	-0.00413324	(-0.014, 0.006)	0.412932	0.833662	0.0450007	(-0.014, 0.006)
PC (p-38:6)/PC (o-38:7)	Lognormal	-0.00545563	(-0.019, 0.008)	0.413857	0.833662	0.0427369	(-0.019, 0.008)
PE (p-40:5)/PE (o-40:6)	Lognormal	-0.00399368	(-0.014, 0.006)	0.414878	0.833662	0.0372903	(-0.014, 0.005)
TG (40:1)	Lognormal	-0.016838	(-0.057, 0.024)	0.417817	0.833662	0.0487022	(-0.057, 0.025)
LPC (20:5)	Lognormal	0.0112576	(-0.016, 0.039)	0.419939	0.833662	0.047138	(-0.017, 0.039)
PC (33:1) - ESI(+)	Lognormal	0.00397969	(-0.006, 0.014)	0.420047	0.833662	0.0460731	(-0.005, 0.015)
TG (51:2)	Lognormal	0.00577149	(-0.008, 0.020)	0.425086	0.837061	0.0512618	(-0.009, 0.020)
PE (36:4) - ESI(-)	Lognormal	-0.0110605	(-0.038, 0.016)	0.425129	0.837061	0.0447026	(-0.038, 0.017)
PC (36:5) C	Lognormal	0.00868026	(-0.013, 0.030)	0.427354	0.83779	0.0420234	(-0.012, 0.030)
TG (64:3)	Lognormal	-0.00893932	(-0.031, 0.013)	0.428378	0.83779	0.0436655	(-0.029, 0.015)
GlcCer (d41:1)	Lognormal	-0.00528189	(-0.018, 0.008)	0.43116	0.83779	0.0466635	(-0.018, 0.007)
TG (56:9)	Lognormal	0.00776508	(-0.012, 0.027)	0.43231	0.838191	0.0478885	(-0.011, 0.028)
SM (d40:2) A - ESI(-)	Lognormal	-0.00753599	(-0.027, 0.012)	0.447769	0.854077	0.0450093	(-0.027, 0.013)
PC (32:0) - ESI(+)	Lognormal	0.00214366	(-0.003, 0.008)	0.4478	0.854077	0.0408533	(-0.003, 0.008)
LPC (20:0)	Lognormal	-0.00651129	(-0.023, 0.010)	0.448259	0.854077	0.044618	(-0.023, 0.011)
SM (d32:2) - ESI(+)	Lognormal	-0.0044624	(-0.016, 0.007)	0.454905	0.855402	0.0404853	(-0.016, 0.008)
PC (35:2) A	Lognormal	0.00335936	(-0.005, 0.012)	0.455862	0.855402	0.0456835	(-0.005, 0.012)
TG (52:6)	Lognormal	-0.00705169	(-0.026, 0.011)	0.456145	0.855402	0.0466501	(-0.026, 0.012)
LPC (20:1) - ESI(-)	Lognormal	-0.00623539	(-0.023, 0.010)	0.456288	0.855402	0.0453212	(-0.022, 0.011)
PC (40:4) - ESI(+)	Lognormal	-0.00457302	(-0.017, 0.007)	0.457895	0.855402	0.0449045	(-0.017, 0.008)
PC (38:7)	Lognormal	0.00591669	(-0.010, 0.022)	0.459045	0.855402	0.0423834	(-0.010, 0.022)
CE (18:0)	Lognormal	0.00784001	(-0.013, 0.029)	0.464692	0.861244	0.0465075	(-0.013, 0.028)
PG (34:0)/PG (17:0/17:0)	Lognormal	-0.00675501	(-0.025, 0.011)	0.465537	0.861244	0.0418219	(-0.025, 0.012)
TG (46:4) B	Lognormal	-0.0161479	(-0.060, 0.027)	0.468651	0.863435	0.0445654	(-0.060, 0.027)
PC (32:0) - ESI(-)	Lognormal	-0.00320188	(-0.012, 0.006)	0.472897	0.863435	0.0427441	(-0.011, 0.006)
TG (62:1)	Lognormal	-0.0101869	(-0.038, 0.018)	0.474422	0.863435	0.0450681	(-0.039, 0.017)
PC (35:2)	Lognormal	-0.00427679	(-0.016, 0.007)	0.474534	0.863435	0.0465533	(-0.016, 0.007)
Ceramide (d34:1) - ESI(-)	Lognormal	-0.00308947	(-0.012, 0.005)	0.474679	0.863435	0.0430176	(-0.013, 0.004)
LPC (20:1) - ESI(+)	Lognormal	-0.010431	(-0.039, 0.018)	0.47543	0.863435	0.0459827	(-0.039, 0.018)
LPC (p-18:0)/LPC (o-18:1)	Lognormal	-0.00547989	(-0.020, 0.010)	0.475472	0.863435	0.0447342	(-0.020, 0.010)
TG (52:4)	Lognormal	-0.00331854	(-0.013, 0.006)	0.490159	0.878541	0.0445498	(-0.013, 0.006)
AC (14:1)	Lognormal	-0.00773942	(-0.030, 0.014)	0.490395	0.878541	0.0430201	(-0.030, 0.014)
TG (53:3)	Lognormal	0.00397327	(-0.007, 0.015)	0.497245	0.886654	0.043716	(-0.007, 0.015)
TG (53:2)	Lognormal	0.00460663	(-0.009, 0.018)	0.504237	0.891958	0.0432335	(-0.010, 0.018)
PC (33:0)	Lognormal	-0.00595469	(-0.024, 0.012)	0.508513	0.894178	0.0432304	(-0.023, 0.012)
Ceramide (d42:2) A - ESI(-)	Lognormal	-0.00335907	(-0.013, 0.007)	0.514	0.89573	0.0390623	(-0.014, 0.007)
FA (18:2) (linoleic acid)	Lognormal	0.00285077	(-0.006, 0.011)	0.514299	0.89573	0.0383479	(-0.006, 0.012)
DG (36:4) A	Lognormal	-0.00554273	(-0.022, 0.011)	0.516001	0.89573	0.0397659	(-0.022, 0.011)
GlcCer (d40:1) - ESI(-)	Lognormal	-0.00378346	(-0.015, 0.008)	0.517872	0.89573	0.0410549	(-0.015, 0.008)
PE (34:2) - ESI(+)	Lognormal	-0.0216042	(-0.088, 0.044)	0.522	0.89573	0.0397069	(-0.091, 0.044)
TG (60:1)	Lognormal	-0.00924402	(-0.038, 0.019)	0.523229	0.89573	0.044024	(-0.039, 0.019)
LPC (15:0)	Lognormal	-0.00444352	(-0.018, 0.009)	0.527865	0.89573	0.0418812	(-0.018, 0.009)
SM (d36:3) - ESI(+)	Lognormal	-0.00398542	(-0.016, 0.008)	0.528196	0.89573	0.0388476	(-0.016, 0.008)
CE (22:6)	Lognormal	0.00377574	(-0.008, 0.015)	0.528686	0.89573	0.0400877	(-0.008, 0.015)
TG (56:3)	Lognormal	0.00629096	(-0.013, 0.026)	0.53022	0.89573	0.0406891	(-0.014, 0.026)
FA (20:4) (arachidonic acid)	Lognormal	-0.00224559	(-0.009, 0.005)	0.532979	0.89573	0.0381358	(-0.009, 0.005)
PC (p-40:7)/PC (o-40:8)	Lognormal	-0.0130544	(-0.054, 0.028)	0.533249	0.89573	0.0386284	(-0.053, 0.029)
FA (22:6) (docosahexaenoic acid)	Lognormal	0.00454376	(-0.010, 0.019)	0.534805	0.89573	0.0413373	(-0.010, 0.019)
TG (40:0)	Lognormal	-0.010061	(-0.042, 0.022)	0.536499	0.89573	0.0411475	(-0.042, 0.021)
Ceramide (d36:1) - ESI(+)	Lognormal	0.00361674	(-0.008, 0.015)	0.536561	0.89573	0.039257	(-0.008, 0.015)
PC (36:1) - ESI(-)	Lognormal	-0.00277879	(-0.012, 0.006)	0.540671	0.897946	0.0416818	(-0.012, 0.005)
TG (56:1)	Lognormal	-0.00794445	(-0.034, 0.018)	0.544661	0.899226	0.0420292	(-0.034, 0.018)
TG (48:2)	Lognormal	-0.00691745	(-0.029, 0.015)	0.544802	0.899226	0.039068	(-0.031, 0.015)
LPC (18:1) - ESI(+)	Lognormal	-0.00330118	(-0.014, 0.008)	0.550488	0.905172	0.0439993	(-0.014, 0.008)
Ceramide (d34:0)	Lognormal	-0.00387108	(-0.017, 0.009)	0.551261	0.905172	0.0342244	(-0.017, 0.008)
PE (36:1) - ESI(+)	Lognormal	-0.00665338	(-0.029, 0.015)	0.553422	0.906713	0.0390081	(-0.029, 0.015)
PC (o-32:0) - ESI(+)	Lognormal	-0.00239269	(-0.010, 0.006)	0.557102	0.908207	0.038211	(-0.011, 0.005)
PC (37:4) - ESI(-)	Lognormal	-0.00419089	(-0.018, 0.010)	0.557628	0.908207	0.0420803	(-0.018, 0.010)
TG (48:1)	Lognormal	-0.00620799	(-0.027, 0.015)	0.558425	0.908207	0.038754	(-0.028, 0.014)
TG (58:10)	Lognormal	0.00559098	(-0.013, 0.024)	0.562882	0.908799	0.0421076	(-0.012, 0.026)
PC (35:4) - ESI(+)	Lognormal	-0.00315374	(-0.014, 0.008)	0.57461	0.914434	0.0376611	(-0.014, 0.007)
TG (53:1)	Lognormal	-0.00816124	(-0.037, 0.021)	0.578084	0.915674	0.0400159	(-0.037, 0.020)
PC (p-42:4)/PC (o-42:5) - ESI(-)	Lognormal	-0.00528935	(-0.024, 0.013)	0.580649	0.917466	0.0384412	(-0.024, 0.013)
PC 38:7e	Lognormal	-0.00467856	(-0.021, 0.012)	0.585064	0.919535	0.0366628	(-0.022, 0.011)
FA (20:2) (eicosadienoic acid)	Lognormal	0.00320687	(-0.009, 0.015)	0.595693	0.929658	0.0417395	(-0.009, 0.015)
TG (54:3)	Lognormal	0.00285883	(-0.008, 0.013)	0.598427	0.930544	0.0416735	(-0.008, 0.014)
LPC (17:1)	Lognormal	0.0039704	(-0.011, 0.019)	0.598591	0.930544	0.0387536	(-0.010, 0.020)
PC (35:2) B	Lognormal	-0.00177064	(-0.008, 0.005)	0.600061	0.930544	0.0354819	(-0.009, 0.005)
DG (36:4) B	Lognormal	0.00982557	(-0.027, 0.047)	0.600452	0.930544	0.0403121	(-0.026, 0.048)
TG (58:4)	Lognormal	0.00625897	(-0.017, 0.030)	0.604722	0.933368	0.041211	(-0.018, 0.031)
TG (59:3)	Lognormal	0.00607145	(-0.017, 0.029)	0.604833	0.933368	0.0374365	(-0.017, 0.029)
GlcCer (d42:1) - ESI(-)	Lognormal	-0.00285143	(-0.014, 0.008)	0.608512	0.933368	0.0363821	(-0.013, 0.008)
CE (16:0)	Lognormal	0.00696012	(-0.020, 0.034)	0.613161	0.933368	0.0344513	(-0.019, 0.034)
SM (d34:2) - ESI(+)	Lognormal	-0.00158414	(-0.008, 0.005)	0.613304	0.933368	0.0361494	(-0.008, 0.005)
TG (56:7) A	Lognormal	0.0105762	(-0.031, 0.052)	0.618591	0.934201	0.0406408	(-0.034, 0.049)
PC (p-40:4)/PC (o-40:5) - ESI(+)	Lognormal	-0.00240185	(-0.012, 0.007)	0.619156	0.934201	0.0373065	(-0.012, 0.007)
SM (d34:0) - ESI(+)	Lognormal	-0.00197435	(-0.010, 0.006)	0.619928	0.934201	0.0348548	(-0.010, 0.006)
PC (35:4) - ESI(-)	Lognormal	-0.00406018	(-0.020, 0.012)	0.62411	0.934201	0.0385275	(-0.020, 0.012)
PC (34:0) - ESI(+)	Lognormal	-0.00142537	(-0.007, 0.004)	0.624905	0.934201	0.0320378	(-0.007, 0.004)
TG (48:6)	Lognormal	0.00629551	(-0.019, 0.032)	0.630549	0.938001	0.0387022	(-0.020, 0.031)
PC (p-44:4)/PC (o-44:5) - ESI(+)	Lognormal	0.00290067	(-0.009, 0.015)	0.636199	0.938001	0.0386289	(-0.009, 0.015)
PC (p-40:6)/PC (o-40:7) B	Lognormal	-0.00361868	(-0.019, 0.011)	0.637415	0.938001	0.0355334	(-0.019, 0.012)
SM (d34:1) - ESI(+)	Lognormal	-0.00113951	(-0.006, 0.004)	0.637629	0.938001	0.034489	(-0.006, 0.004)
PC (35:1) - ESI(-)	Lognormal	0.00338889	(-0.011, 0.018)	0.639371	0.938001	0.0365418	(-0.010, 0.018)
GlcCer (d40:1) - ESI(+)	Lognormal	-0.00317146	(-0.016, 0.010)	0.640508	0.938001	0.0358879	(-0.017, 0.009)
Ceramide (d40:2)	Lognormal	0.00996521	(-0.032, 0.052)	0.645526	0.938001	0.03795	(-0.030, 0.051)
TG (54:2)	Lognormal	0.00351268	(-0.011, 0.019)	0.647004	0.938001	0.0396205	(-0.011, 0.019)
DG (34:2)	Lognormal	0.00271232	(-0.009, 0.014)	0.647877	0.938001	0.0328569	(-0.009, 0.014)
SM (d42:0) - ESI(+)	Lognormal	-0.00633692	(-0.034, 0.021)	0.648467	0.938001	0.0366413	(-0.033, 0.022)
PC (33:1) - ESI(-)	Lognormal	0.00475002	(-0.016, 0.025)	0.64998	0.938001	0.0365155	(-0.015, 0.027)
TG (58:1)	Lognormal	-0.00601465	(-0.032, 0.020)	0.650544	0.938001	0.0347866	(-0.030, 0.021)
PC (36:5) B	Lognormal	0.00517142	(-0.017, 0.028)	0.651162	0.938001	0.0383484	(-0.016, 0.027)
FA (18:3) (linolenic acid)	Lognormal	0.00292171	(-0.010, 0.016)	0.661762	0.938001	0.0400795	(-0.011, 0.015)
PC (16:0/9:0(CHO))	Lognormal	0.00466467	(-0.016, 0.026)	0.661929	0.938001	0.0309302	(-0.015, 0.026)
PC (38:4) A - ESI(+)	Lognormal	-0.00220051	(-0.012, 0.008)	0.66219	0.938001	0.0381995	(-0.012, 0.008)
FA (24:1) (nervonic acid)	Lognormal	0.00218675	(-0.008, 0.012)	0.66366	0.938001	0.0339193	(-0.008, 0.012)
TG (50:2)	Lognormal	0.00252323	(-0.009, 0.014)	0.666582	0.938001	0.0364672	(-0.008, 0.014)
SM (d38:0)	Lognormal	-0.0138502	(-0.077, 0.049)	0.667534	0.938001	0.0362585	(-0.077, 0.048)
SM (d41:1) - ESI(-)	Lognormal	0.0228539	(-0.082, 0.127)	0.669226	0.938001	0.0393342	(-0.081, 0.129)
TG (58:5)	Lognormal	-0.00385425	(-0.022, 0.014)	0.669699	0.938001	0.0361492	(-0.021, 0.014)
PC (38:5) B - ESI(-)	Lognormal	0.00371565	(-0.013, 0.021)	0.671372	0.93804	0.0380451	(-0.013, 0.021)
TG (49:0)	Lognormal	-0.00462461	(-0.026, 0.017)	0.674836	0.93804	0.0374848	(-0.025, 0.017)
SM (d36:2) - ESI(-)	Lognormal	-0.0027117	(-0.015, 0.010)	0.67583	0.93804	0.0375381	(-0.015, 0.010)
TG (46:3) B	Lognormal	-0.00771354	(-0.044, 0.029)	0.677121	0.93804	0.0373108	(-0.042, 0.030)
PE (p-36:5)/PE (o-36:6)	Lognormal	-0.0113606	(-0.065, 0.042)	0.67849	0.938471	0.0368244	(-0.063, 0.043)
PC (36:6)	Lognormal	-0.00384413	(-0.022, 0.014)	0.679969	0.938608	0.0338192	(-0.021, 0.015)
PC (p-38:5)/PC (o-38:6) A	Lognormal	-0.00280478	(-0.016, 0.011)	0.681831	0.938608	0.0351615	(-0.016, 0.011)
PC (40:8) - ESI(+)	Lognormal	-0.00188983	(-0.011, 0.007)	0.683873	0.938608	0.0333826	(-0.011, 0.007)
PC (40:6) B	Lognormal	0.0026694	(-0.011, 0.016)	0.699754	0.944914	0.0395027	(-0.011, 0.016)
TG (51:4)	Lognormal	-0.00302157	(-0.018, 0.012)	0.701237	0.944914	0.0356812	(-0.019, 0.013)
FA (15:0) (pentadecylic acid)	Lognormal	-0.0016453	(-0.010, 0.007)	0.70451	0.945894	0.0332464	(-0.010, 0.007)
SM (d36:1) - ESI(+)	Lognormal	0.00131919	(-0.006, 0.008)	0.705643	0.945894	0.0380055	(-0.005, 0.009)
TG (54:6) A	Lognormal	-0.00310311	(-0.020, 0.014)	0.715327	0.947553	0.0356036	(-0.019, 0.014)
Ceramide (d40:0)	Lognormal	-0.00521653	(-0.034, 0.023)	0.718357	0.947553	0.0302614	(-0.034, 0.023)
TG (58:3)	Lognormal	0.00504769	(-0.023, 0.033)	0.721817	0.947553	0.0359929	(-0.023, 0.033)
PC (37:4) - ESI(+)	Lognormal	0.00230692	(-0.010, 0.015)	0.722363	0.947553	0.0348882	(-0.010, 0.014)
PC (38:5) A - ESI(-)	Lognormal	-0.00174731	(-0.011, 0.008)	0.72478	0.947553	0.0369719	(-0.011, 0.008)
PC (32:1) - ESI(-)	Lognormal	-0.00305814	(-0.020, 0.014)	0.727563	0.947553	0.0345469	(-0.020, 0.015)
Gal-Gal-Cer (d18:1/16:0)/Lactosylceramide (d18:1/16:0)	Lognormal	0.00162222	(-0.007, 0.011)	0.727846	0.947553	0.032896	(-0.007, 0.011)
SM (d43:2) - ESI(+)	Lognormal	0.00291026	(-0.014, 0.019)	0.729141	0.947553	0.0366733	(-0.014, 0.020)
LPC (22:5) - ESI(+)	Lognormal	0.00348377	(-0.016, 0.023)	0.730429	0.947553	0.0383769	(-0.016, 0.023)
CE (16:1)	Lognormal	0.00250157	(-0.012, 0.017)	0.739282	0.954189	0.0332938	(-0.011, 0.017)
TG (62:2)	Lognormal	-0.00505124	(-0.035, 0.025)	0.741706	0.954544	0.034631	(-0.036, 0.025)
SM (d42:3) - ESI(+)	Lognormal	0.00115923	(-0.006, 0.008)	0.744669	0.954995	0.0358335	(-0.006, 0.008)
TG (62:3)	Lognormal	-0.00599513	(-0.042, 0.030)	0.746897	0.954995	0.0345584	(-0.043, 0.031)
TG (51:3)	Lognormal	0.00203064	(-0.010, 0.015)	0.750909	0.954995	0.0323654	(-0.011, 0.015)
TG (52:1)	Lognormal	-0.00320419	(-0.023, 0.017)	0.753069	0.954995	0.03641	(-0.025, 0.015)
DG (36:1)	Lognormal	0.00273394	(-0.014, 0.020)	0.754574	0.954995	0.0357714	(-0.014, 0.019)
PE (36:4) - ESI(+)	Lognormal	-0.00353813	(-0.026, 0.019)	0.755604	0.954995	0.0334132	(-0.026, 0.018)
SM (d42:0) - ESI(-)	Lognormal	-0.00202375	(-0.015, 0.011)	0.756329	0.954995	0.0334068	(-0.015, 0.011)
SM (d41:2) A - ESI(+)	Lognormal	0.00167224	(-0.009, 0.012)	0.758771	0.954995	0.031428	(-0.008, 0.013)
PC (37:3)	Lognormal	-0.00210719	(-0.016, 0.011)	0.758942	0.954995	0.0367696	(-0.016, 0.012)
SM (d37:1)	Lognormal	-0.00291783	(-0.022, 0.016)	0.759164	0.954995	0.036736	(-0.022, 0.016)
DG (34:1)	Lognormal	-0.00376347	(-0.029, 0.021)	0.766834	0.954995	0.0318085	(-0.030, 0.021)
TG (54:4)	Lognormal	0.00168691	(-0.010, 0.013)	0.769266	0.954995	0.0333467	(-0.009, 0.014)
TG (54:8)	Lognormal	-0.00371424	(-0.029, 0.021)	0.77126	0.954995	0.0392499	(-0.028, 0.021)
PC (p-42:4)/PC (o-42:5) - ESI(+)	Lognormal	-0.001662	(-0.013, 0.010)	0.77218	0.954995	0.0320878	(-0.012, 0.010)
SM (d33:1) - ESI(+)	Lognormal	-0.00144012	(-0.011, 0.008)	0.773245	0.954995	0.0362426	(-0.011, 0.009)
PC (p-38:5)/PC (o-38:6)	Lognormal	-0.0054008	(-0.043, 0.032)	0.777654	0.957835	0.0393208	(-0.041, 0.033)
PC (42:5)	Lognormal	0.00217853	(-0.013, 0.017)	0.779771	0.957835	0.0352567	(-0.013, 0.018)
CE (20:4)	Lognormal	-0.00133309	(-0.011, 0.008)	0.784927	0.957835	0.0381462	(-0.011, 0.008)
TG (59:2)	Lognormal	-0.00336274	(-0.028, 0.021)	0.785259	0.957835	0.0331478	(-0.030, 0.019)
SM (d36:2) - ESI(+)	Lognormal	0.000937342	(-0.006, 0.008)	0.791143	0.957835	0.034376	(-0.006, 0.008)
DG (34:3)	Lognormal	0.00253091	(-0.016, 0.022)	0.794688	0.959311	0.0310078	(-0.016, 0.022)
PC (o-32:0) - ESI(-)	Lognormal	-0.00169345	(-0.014, 0.011)	0.795104	0.959311	0.0350935	(-0.015, 0.011)
LPC (22:5) - ESI(-)	Lognormal	-0.00444203	(-0.039, 0.030)	0.801828	0.960895	0.0308899	(-0.036, 0.032)
GlcCer (d42:1) - ESI(+)	Lognormal	0.00127445	(-0.009, 0.011)	0.804436	0.962546	0.031854	(-0.008, 0.012)
DG (36:5)	Lognormal	-0.00259174	(-0.023, 0.018)	0.806023	0.962546	0.0329639	(-0.024, 0.019)
TG (52:5)	Lognormal	0.00155483	(-0.011, 0.014)	0.811572	0.963471	0.0336855	(-0.011, 0.014)
TG (53:4)	Lognormal	0.0015226	(-0.011, 0.014)	0.815226	0.966517	0.0335697	(-0.013, 0.014)
TG (50:3) B	Lognormal	-0.00922769	(-0.088, 0.069)	0.818529	0.967848	0.0376491	(-0.088, 0.067)
PC (40:6) A	Lognormal	-0.00132222	(-0.013, 0.010)	0.822864	0.97168	0.0352858	(-0.013, 0.009)
TG (57:2)	Lognormal	-0.00189413	(-0.019, 0.015)	0.828102	0.975271	0.0329394	(-0.019, 0.014)
TG (60:2)	Lognormal	-0.00444481	(-0.046, 0.037)	0.834493	0.979483	0.0326918	(-0.044, 0.036)
PC (40:7) - ESI(-)	Lognormal	-0.00204345	(-0.021, 0.017)	0.834987	0.979483	0.0375587	(-0.021, 0.018)
SM (d41:2) - ESI(-)	Lognormal	-0.00151693	(-0.016, 0.013)	0.837772	0.980604	0.0342138	(-0.016, 0.013)
PE (36:1) - ESI(-)	Lognormal	-0.00251833	(-0.027, 0.022)	0.842572	0.980604	0.0331339	(-0.027, 0.024)
TG (46:5)	Lognormal	0.00463874	(-0.041, 0.051)	0.84317	0.980604	0.0380622	(-0.039, 0.050)
PC (p-34:1)/PC (o-34:2) B	Lognormal	-0.00194293	(-0.021, 0.018)	0.845518	0.980604	0.0329289	(-0.022, 0.017)
TG (53:5)	Lognormal	-0.00151646	(-0.017, 0.014)	0.8486	0.980604	0.0351974	(-0.017, 0.015)
PC (p-44:5)/PC (o-44:6)	Lognormal	0.0013846	(-0.013, 0.016)	0.849063	0.980604	0.0333181	(-0.013, 0.015)
DG (36:3)	Lognormal	0.00103132	(-0.010, 0.012)	0.851865	0.980604	0.0314343	(-0.010, 0.011)
PC (42:6)	Lognormal	-0.00256303	(-0.030, 0.024)	0.852696	0.980604	0.0319617	(-0.028, 0.025)
TG (56:10)	Lognormal	0.00297574	(-0.029, 0.035)	0.854039	0.980604	0.0329034	(-0.027, 0.037)
Ceramide (d34:2)	Lognormal	-0.00108617	(-0.013, 0.010)	0.854379	0.980604	0.0345417	(-0.013, 0.010)
PE (38:6) - ESI(-)	Lognormal	-0.00241196	(-0.029, 0.024)	0.860745	0.980604	0.0347093	(-0.028, 0.025)
TG (52:3)	Lognormal	0.000544436	(-0.006, 0.007)	0.863922	0.980604	0.033849	(-0.006, 0.007)
TAG (58:7)/TAG (18:1/18:1/22:5)	Lognormal	0.00104066	(-0.013, 0.015)	0.881123	0.983997	0.0380075	(-0.013, 0.014)
PE (38:6) - ESI(+)	Lognormal	-0.00243946	(-0.034, 0.030)	0.881559	0.983997	0.0331814	(-0.034, 0.031)
PC (38:6) - ESI(-)	Lognormal	0.000907792	(-0.011, 0.013)	0.883927	0.983997	0.0335686	(-0.011, 0.013)
PC (36:4) C - ESI(+)	Lognormal	-0.000401503	(-0.006, 0.005)	0.884295	0.983997	0.0361525	(-0.006, 0.005)
TG (55:2)	Lognormal	0.00132631	(-0.017, 0.020)	0.888575	0.983997	0.0358042	(-0.017, 0.020)
Ceramide (d36:1) - ESI(-)	Lognormal	-0.00140295	(-0.021, 0.018)	0.889908	0.983997	0.0335549	(-0.021, 0.018)
PC (36:4) B - ESI(+)	Lognormal	0.0008873	(-0.012, 0.014)	0.891985	0.983997	0.0333074	(-0.012, 0.014)
SM (d36:0) - ESI(-)	Lognormal	0.00203976	(-0.028, 0.032)	0.892781	0.983997	0.0346034	(-0.028, 0.032)
TG (54:5) A	Lognormal	-0.00083081	(-0.013, 0.012)	0.896458	0.983997	0.0328345	(-0.013, 0.012)
PC (p-40:4)/PC (o-40:5) - ESI(-)	Lognormal	0.000861275	(-0.013, 0.014)	0.901352	0.983997	0.0338905	(-0.014, 0.014)
GlcCer (d34:1)	Lognormal	0.00136596	(-0.020, 0.023)	0.90175	0.983997	0.0379237	(-0.021, 0.023)
TG (60:3)	Lognormal	-0.00191156	(-0.033, 0.029)	0.904591	0.983997	0.0345918	(-0.033, 0.031)
TG (60:4)	Lognormal	-0.00196789	(-0.034, 0.030)	0.904728	0.983997	0.0363087	(-0.035, 0.029)
PC (p-40:6)/PC (o-40:7) A	Lognormal	0.000676482	(-0.012, 0.013)	0.914144	0.987542	0.0336336	(-0.011, 0.013)
TG (56:4)	Lognormal	0.000654997	(-0.013, 0.014)	0.922912	0.990295	0.0352403	(-0.012, 0.015)
TG (49:1)	Lognormal	0.00104931	(-0.021, 0.023)	0.926221	0.990295	0.0321459	(-0.021, 0.024)
CE (18:1)	Lognormal	-0.000590525	(-0.013, 0.012)	0.927151	0.990295	0.0327596	(-0.012, 0.013)
LPC (22:6)	Lognormal	0.000676026	(-0.014, 0.015)	0.928666	0.990295	0.03292	(-0.014, 0.016)
FA (20:3) (eicosatrienoic acid)	Lognormal	0.000694709	(-0.015, 0.016)	0.928922	0.990295	0.0332246	(-0.014, 0.016)
SM (d32:0) - ESI(+)	Lognormal	-0.000741513	(-0.017, 0.016)	0.929874	0.990295	0.0321892	(-0.017, 0.016)
AC (18:1)	Lognormal	0.000527987	(-0.011, 0.012)	0.93107	0.990295	0.0342404	(-0.012, 0.013)
PC (36:1) - ESI(+)	Lognormal	0.000267478	(-0.006, 0.006)	0.932188	0.990295	0.0322677	(-0.006, 0.006)
PC (39:4)	Lognormal	-0.000431358	(-0.011, 0.010)	0.93679	0.990838	0.0333351	(-0.012, 0.010)
PC (40:5) A - ESI(-)	Lognormal	-0.000651215	(-0.017, 0.016)	0.937616	0.990838	0.0352131	(-0.017, 0.015)
PC (31:0)	Lognormal	0.000431099	(-0.012, 0.013)	0.94564	0.993696	0.0346578	(-0.012, 0.013)
PC (32:1) - ESI(+)	Lognormal	0.000419485	(-0.012, 0.013)	0.946697	0.993696	0.0353878	(-0.012, 0.012)
SM (d40:0)	Lognormal	-0.000358946	(-0.013, 0.013)	0.95684	0.998118	0.0332763	(-0.014, 0.012)
PC (p-42:5)/PC (o-42:6) B	Lognormal	-0.00036438	(-0.015, 0.014)	0.960739	0.998118	0.0346177	(-0.016, 0.014)
TG (64:2)	Lognormal	-0.000695337	(-0.031, 0.030)	0.964305	0.998118	0.036248	(-0.027, 0.032)
PC 40:6e	Lognormal	-0.000200645	(-0.010, 0.010)	0.967791	0.998118	0.0318286	(-0.010, 0.010)
TG (50:3) A	Lognormal	-0.000212727	(-0.014, 0.014)	0.976234	0.998118	0.0314343	(-0.014, 0.015)
TG (49:3)	Lognormal	0.000325524	(-0.022, 0.022)	0.976803	0.998118	0.0328587	(-0.023, 0.021)
TG (55:1)	Lognormal	-0.000309981	(-0.022, 0.022)	0.977943	0.998118	0.0345217	(-0.022, 0.022)
AC (16:0)	Lognormal	0.000146656	(-0.010, 0.011)	0.978123	0.998118	0.0315484	(-0.010, 0.011)
DG (32:1)	Lognormal	-0.000277595	(-0.023, 0.023)	0.981305	0.998118	0.0295214	(-0.024, 0.022)
TG (57:1)	Lognormal	-0.000215386	(-0.020, 0.019)	0.982781	0.998118	0.0332176	(-0.019, 0.019)
TG (44:2)	Lognormal	0.000648864	(-0.078, 0.079)	0.987099	0.998118	0.0353558	(-0.080, 0.079)
TG (54:9)	Lognormal	-0.000452362	(-0.060, 0.059)	0.988162	0.998118	0.0334832	(-0.061, 0.059)
PC (p-36:5)/PC (o-36:6)	Lognormal	-0.000144504	(-0.020, 0.020)	0.988684	0.998118	0.0338844	(-0.021, 0.020)
TG (56:2)	Lognormal	-0.000115392	(-0.022, 0.022)	0.99193	0.998118	0.0352196	(-0.024, 0.023)
TG (50:6)	Lognormal	7.75724e-05	(-0.027, 0.028)	0.995585	0.998118	0.0335202	(-0.028, 0.027)
PC (31:1)	Lognormal	-9.22907e-05	(-0.036, 0.036)	0.99599	0.998118	0.0337077	(-0.036, 0.037)
SM (d38:2) - ESI(+)	Lognormal	1.30201e-05	(-0.007, 0.007)	0.996994	0.998118	0.0334479	(-0.007, 0.007)
Oxylipins (OL)
11,12-Epoxyeicosa-5,8,14-trienoic acid	Gamma	0.38341	(0.102, 0.666)	0.0073709	0.309578	1.1278	(0.108, 0.672)
8,9-Epoxyeicosa-5,11,14-trienoic acid	Gamma	-0.350997	(-0.614, -0.086)	0.00809326	0.309578	0.680293	(-0.631, -0.086)
Prostaglandin F2a	Gamma	-0.348267	(-0.637, -0.058)	0.0155	0.309578	0.29392	(-0.670, -0.013)
Resolvin D1	Gamma	-0.379057	(-0.683, -0.073)	0.0162588	0.309578	0.596836	(-0.674, -0.055)
12-Hydroxy-5,8,10,14,17-eicosapentaenoic acid	Gamma	0.450694	(0.077, 0.828)	0.0167337	0.309578	3.2711	(0.158, 0.720)
9,11,15-trihydroxy-5,13,1Z-prostatrienoic acid	Gamma	-0.5203	(-0.990, -0.049)	0.0224726	0.327142	2.49383	(-0.880, -0.175)
Leukotriene B4	Gamma	-0.245983	(-0.473, -0.018)	0.0369887	0.369056	0.331947	(-0.437, -0.028)
11-Hydroxy-14,15-epoxyeicosatrienoic acid	Gamma	-0.525233	(-1.040, -0.005)	0.0413814	0.374966	0.705047	(-0.971, -0.107)
5-Hydroxy-6,8,11,14,17-eicosapentaenoic acid	Gamma	0.235751	(-0.009, 0.483)	0.0520003	0.401533	0.188707	(0.010, 0.468)
17,18-Epoxy-5,8,11,14-eicosatetraenoic acid	Gamma	-0.428169	(-0.874, 0.022)	0.0644898	0.4242	0.459945	(-0.810, -0.045)
16(17)-epoxy-4,7,10,13,19-docosapentaenoic acid	Gamma	0.324038	(-0.067, 0.717)	0.0819985	0.479078	0.165507	(-0.053, 0.691)
9-Hydroxy-5,7,11,14,17-icosapentaenoic acid	Gamma	0.20471	(-0.051, 0.462)	0.104933	0.541749	0.0916222	(-0.043, 0.464)
8,9-dihydroxyeicosa-5,11,14-trienoic acid	Gamma	0.181411	(-0.046, 0.410)	0.113949	0.556714	0.0728395	(-0.061, 0.416)
17,18-dihydroxyeicosa-5,8,11,14-tetraenoic acid	Lognormal	0.193618	(-0.060, 0.448)	0.137341	0.611917	0.0996855	(-0.050, 0.453)
15-hydroxyeicosa-5,8,11,13,17-pentaenoic acid	Gamma	0.268184	(-0.097, 0.637)	0.144725	0.622019	0.112443	(-0.060, 0.626)
13-ketooctadeca-9,11-dienoic acid	Lognormal	-0.195751	(-0.471, 0.079)	0.164781	0.653238	0.0786427	(-0.476, 0.077)
5-ketoeicosa-6,8,11,14-tetraenoic acid	Gamma	-0.198286	(-0.499, 0.105)	0.177041	0.663802	0.0670708	(-0.535, 0.150)
Prostaglandin D2	Gamma	-0.350096	(-0.884, 0.197)	0.1774	0.663802	0.145262	(-0.784, 0.097)
4-hydroxydocosa-5,7,10,13,16,19-hexaenoic acid	Gamma	0.187151	(-0.125, 0.501)	0.235809	0.723536	0.0648167	(-0.126, 0.519)
15,16-dihydroxyoctadeca-9,12-dienoic acid	Lognormal	-0.110046	(-0.294, 0.074)	0.24385	0.723536	0.056006	(-0.297, 0.077)
15(16)-epoxy-9,12-octadecadienoic acid	Gamma	-0.242027	(-0.687, 0.210)	0.248452	0.723536	0.0798193	(-0.602, 0.135)
9,10-dihydroxyoctadec-12-enoic acid	Lognormal	-0.116447	(-0.316, 0.083)	0.254816	0.723536	0.0504944	(-0.313, 0.084)
9,12,13-trihydroxyoctadec-10-enoic acid	Lognormal	-0.0709424	(-0.210, 0.068)	0.317737	0.756682	0.0471102	(-0.218, 0.073)
15-Deoxy-delta-12,14-Prostaglandin J2	Gamma	-0.158217	(-0.454, 0.140)	0.318693	0.756682	0.052223	(-0.454, 0.138)
9-Hydroxylinoleic acid	Lognormal	-0.057397	(-0.188, 0.073)	0.389374	0.82494	0.0432755	(-0.182, 0.079)
5,6-dihydroxyeicosa-8,11,14-trienoic acid	Gamma	0.0938838	(-0.135, 0.324)	0.412032	0.833662	0.0331262	(-0.137, 0.326)
15-Keto-prostaglandin E2	Gamma	-0.190556	(-0.680, 0.306)	0.415136	0.833662	0.0640663	(-0.596, 0.226)
14,15-dihydroxyeicosa-5,8,11,17-tetraenoic acid	Gamma	-0.137714	(-0.483, 0.212)	0.419685	0.833662	0.0461233	(-0.472, 0.202)
11(12)-epoxy-5,8,14,17- eicosatetraenoic acid	Gamma	-0.162243	(-0.591, 0.273)	0.446951	0.854077	0.0568442	(-0.573, 0.259)
12,13-dihydroxyoctadeca-9,15-dienoic acid	Gamma	-0.1856	(-0.659, 0.295)	0.447772	0.854077	0.0593894	(-0.568, 0.149)
Prostaglandin E1	Gamma	0.126468	(-0.239, 0.494)	0.483602	0.87462	0.0439278	(-0.188, 0.447)
14(15)-epoxy-5,8,11,17-eicosatetraenoic acid	Gamma	0.200299	(-0.465, 0.874)	0.50364	0.891958	0.0811614	(-0.368, 0.711)
12,13-dihydroxyoctadec-9-enoic acid	Lognormal	-0.0611265	(-0.251, 0.129)	0.529104	0.89573	0.0383786	(-0.258, 0.130)
17-hydroxy-4,7,10,13,15,19-docosahexaenoic acid	Gamma	0.0746011	(-0.177, 0.328)	0.551462	0.905172	0.0328015	(-0.178, 0.358)
10-nitrolinoleic acid	Gamma	0.119823	(-0.319, 0.564)	0.570729	0.914063	0.0452838	(-0.253, 0.499)
Leukotriene B5	Gamma	-0.149932	(-0.680, 0.385)	0.576554	0.915674	0.0568651	(-0.645, 0.303)
20-Hydroxyarachidonic acid	Lognormal	-0.096409	(-0.447, 0.254)	0.590269	0.924443	0.0294967	(-0.436, 0.269)
5,6,15-trihydroxyeicosa-7,9,11,13-tetraenoic acid	Gamma	-0.0898053	(-0.424, 0.249)	0.609479	0.933368	0.0368188	(-0.397, 0.240)
8-hydroxyeicosa-5,9,11,14-tetraenoic acid	Gamma	0.0638661	(-0.183, 0.312)	0.612539	0.933368	0.0296585	(-0.205, 0.329)
9,10-Epoxystearic acid	Lognormal	-0.0831478	(-0.405, 0.239)	0.613676	0.933368	0.0369679	(-0.399, 0.229)
8,15-dihydroxyeicosa-5,9,11,13-tetraenoic acid	Gamma	-0.139507	(-0.660, 0.393)	0.616044	0.934201	0.0582905	(-0.614, 0.324)
9,10-dihydroxyoctadeca-12,15-dienoic acid	Gamma	-0.0506945	(-0.273, 0.173)	0.647186	0.938001	0.0261179	(-0.294, 0.186)
15-ketoeicosa-5,8,11,13-tetraenoic acid	Gamma	0.0853679	(-0.307, 0.480)	0.669387	0.938001	0.0360764	(-0.224, 0.398)
5-Hydroxy-6,8,11,14-eicosatetraenoic acid	Lognormal	-0.0388341	(-0.241, 0.163)	0.706573	0.945894	0.0313255	(-0.238, 0.157)
9S,10R-dihydroxy-stearic acid	Lognormal	-0.0486891	(-0.326, 0.228)	0.730869	0.947553	0.0362604	(-0.323, 0.235)
10-nitrooleic acid	Lognormal	0.0419229	(-0.202, 0.285)	0.736312	0.95174	0.0332936	(-0.209, 0.283)
9-nitrooleic acid	Gamma	-0.0489264	(-0.364, 0.270)	0.760045	0.954995	0.0314962	(-0.350, 0.269)
9-hydroxyoctadeca-10,12,15-trienoic acid	Gamma	-0.0394579	(-0.301, 0.224)	0.763056	0.954995	0.0248548	(-0.297, 0.216)
18-(3-ethyloxiran-2-yl)octadeca-4,7,10,13,16-pentaenoic acid	Gamma	0.0487309	(-0.332, 0.433)	0.78554	0.957835	0.0352144	(-0.247, 0.406)
19,20-dihydroxydocosa-4,7,10,13,16-pentaenoic acid	Lognormal	0.0236935	(-0.149, 0.196)	0.788175	0.957835	0.0312309	(-0.156, 0.188)
12(13)-epoxy-9,15-octadecadienoic acid	Gamma	-0.0494616	(-0.477, 0.384)	0.811323	0.963471	0.0376014	(-0.411, 0.289)
9(10)-epoxy-12Z-octadecenoic acid	Gamma	0.0198945	(-0.210, 0.251)	0.863617	0.980604	0.0204729	(-0.173, 0.218)
Prostaglandin E3	Gamma	0.0461038	(-0.612, 0.715)	0.871956	0.983997	0.0623109	(-0.556, 0.566)
14,15-dihydroxyeicosa-5,8,11-trienoic acid	Gamma	-0.0112033	(-0.158, 0.136)	0.881574	0.983997	0.0162477	(-0.153, 0.159)
14-hydroxydocosa-4,7,10,12,16,19-hexaenoic acid	Lognormal	0.0217433	(-0.307, 0.350)	0.896934	0.983997	0.0223771	(-0.306, 0.338)
11,12-Dihydroxyicosa-5,8,14-trienoic acid	Gamma	-0.0101208	(-0.171, 0.151)	0.902226	0.983997	0.0163477	(-0.167, 0.151)
5,15-dihydroxyeicosa-6,8,11,13-tetraenoic acid	Gamma	0.0282042	(-0.467, 0.531)	0.90662	0.983997	0.0487894	(-0.420, 0.508)
9-ketooctadeca-10,12-dienoic acid	Gamma	-0.013239	(-0.235, 0.210)	0.907538	0.983997	0.0296559	(-0.247, 0.266)
12,13-epoxy-9-octadecenoic acid	Lognormal	-0.0165574	(-0.323, 0.290)	0.915733	0.988057	0.0341329	(-0.338, 0.269)
9-hydroxyeicosa-5,7,11,14-tetraenoic acid	Gamma	-0.0120686	(-0.242, 0.220)	0.918466	0.988603	0.0266083	(-0.267, 0.242)
13-Hydroxyoctadecadienoic acid	Lognormal	-0.00484828	(-0.127, 0.118)	0.938244	0.990838	0.0296019	(-0.128, 0.118)
Thromboxane B2	Lognormal	-0.0104094	(-0.275, 0.254)	0.938603	0.990838	0.0360377	(-0.288, 0.246)
12-Hydroxy-5,8,10,14-eicosatetraenoic acid	Lognormal	0.00856154	(-0.212, 0.229)	0.939511	0.990838	0.024746	(-0.229, 0.218)
15-hydroxyeicosa-5,8,11,13-tetraenoic acid	Lognormal	-0.00530843	(-0.166, 0.155)	0.948459	0.99437	0.0290732	(-0.172, 0.159)
13-hydroxyoctadeca-9,11,15-trienoic acid	Gamma	0.0066382	(-0.239, 0.254)	0.956908	0.998118	0.0251291	(-0.240, 0.246)
trans-12,13-epoxy-11-oxo-trans-9-octadecenoic acid	Gamma	-0.00515431	(-0.209, 0.200)	0.959887	0.998118	0.0196718	(-0.219, 0.197)
6-Ketoprostaglandin F1 alpha	Gamma	0.0094814	(-0.398, 0.420)	0.962925	0.998118	0.0379515	(-0.342, 0.389)
6-trans-Leukotriene B4	Gamma	-0.00365296	(-0.491, 0.490)	0.987357	0.998118	0.0380477	(-0.426, 0.452)
9(10)-epoxy-12,15-octadecadienoic acid	Gamma	0.00318323	(-0.537, 0.549)	0.990277	0.998118	0.0412462	(-0.389, 0.422)
11-Hydroxy-arachidonic acid	Gamma	0.000702473	(-0.178, 0.180)	0.993801	0.998118	0.0194617	(-0.188, 0.190)
Prostaglandin E2	Gamma	0.00161212	(-0.528, 0.537)	0.995098	0.998118	0.0393056	(-0.380, 0.381)
ME/CFS: myalgic encephalomyelitis/chronic fatigue syndrome; sr-IBS: self-reported physician diagnosed irritable bowl syndrome; CI: confidence interval; FDR: false discovery rate adjusted p-value; HDI: highest density credible intervals. Regression models were adjusted for age, sex, race/ethnicity, geographic/clinical site, season of sampling, and body mass index. In PM, BA, and CL panels, estimat…
