# Supplementary material for: Metabolomic Evidence for Peroxisomal Dysfunction in Myalgic Encephalomyelitis/Chronic Fatigue Syndrome
Source: Int J Mol Sci. 2022 Jul 18;23(14):7906. doi: 10.3390/ijms23147906 (PMC9320121; doi:10.3390/ijms23147906)
Supplement: Supplementary file 1 [file ijms-23-07906-s001.zip › Table_S8.xlsx]

## Sheet: Sheet1
Supplementary Table S8. ChemRICH enrichment analysis comparing ME/CFS without sr-IBS vs. controls without sr-IBS.
Cluster name	Cluster size	p-values	Key compound	Altered	Increased	Decreased	Altered Ratio
plasmalogens	24	5.8e-08	PE (p-36:2)/PE (o-36:3) - ESI(+)	15	0	9	0.6
unsaturated phospholipid ethers	42	3e-06	PC (p-34:2)/PC (o-34:3) - ESI(+)	17	0	14	0.4
sphingomyelins	49	1.9e-05	SM (d43:1) - ESI(-)	19	0	11	0.4
unsaturated phosphatidylcholines	90	4.1e-05	PC (36:2)	24	0	16	0.3
exposome food	14	0.00015	Choline	8	0	4	0.6
unsaturated ceramides	21	0.0002	Ceramide (d42:1) - ESI (+)	7	0	7	0.3
saturated lysophospholipids	10	0.00056	LPC (14:0) - ESI(+)	6	0	4	0.6
HEPE	5	0.00074	12-Hydroxy-5,8,10,14,17-eicosapentaenoic acid	2	1	0	0.4
unsaturated lysophosphatidylcholines	20	0.0055	LPC (18:3)	6	0	5	0.3
unsaturated long chain TGs	41	0.012	TG (62:4)	9	2	1	0.2
EpODE	7	0.017	11,12-Epoxyeicosa-5,8,14-trienoic acid	4	1	2	0.6
carnitines	27	0.028	2-Methylbutyryl-L-carnitine	3	0	2	0.1
saturated TGs	8	0.029	TG (50:0)	2	0	2	0.2
saturated lysophosphoethanolamines	4	0.069	LPE (18:0)	1	0	1	0.2
unsaturated lysophosphoethanolamines	6	0.071	LPE (20:4) - ESI(-)	3	0	2	0.5
drugs	85	0.074	Acetominophen	15	7	2	0.2
amino acids	24	0.088	L-Citrulline	4	0	2	0.2
unsaturated FFA	15	0.094	FA (16:1) (palmitoleic acid)	1	0	0	0.07
dicarboxylic acids	9	0.14	Succinic acid	2	1	0	0.2
cholesterol esters	13	0.27	CE (18:3)	3	0	3	0.2
dipeptides	16	0.41	N-Acetylhistidine	1	0	1	0.06
prostaglandins	9	0.43	Prostaglandin F2a	2	0	2	0.2
OH-FA_22_6_1	3	0.45	Resolvin D1	1	0	1	0.3
amino acids, basic	8	0.46	SDMA	2	0	2	0.2
unsaturated phosphatidylethanolamines	13	0.48	PE (36:2)	1	0	0	0.08
amino acids, branched-chain	3	0.53	Leucine	1	0	1	0.3
unsaturated glucyosylceramides	12	0.65	GlcCer (d42:2) - ESI(+)	1	0	0	0.08
DiHETE	8	0.69	Leukotriene B4	1	0	1	0.1
adenosine	4	0.73	7-Methylguanosine	1	0	0	0.2
sugar alcohols	7	0.76	Mannitol	1	1	0	0.1
saturated FFA	18	0.76	Arachidic acid	1	1	0	0.06
diglycerides	14	0.81	DG (38:6)	1	0	0	0.07
amino acids, aromatic	7	1	Tyrosine	0	0	0	0
amino acids, cyclic	6	1	Histidine	0	0	0	0
amino alcohols	3	1	3-Amino-1-propanol	0	0	0	0
benzene derivatives	6	1	Tri-2-ethylhexyl trimellitate	0	0	0	0
DiHETrE	5	1	8,9-dihydroxyeicosa-5,11,14-trienoic acid	0	0	0	0
DiHODE	3	1	15,16-dihydroxyoctadeca-9,12-dienoic acid	0	0	0	0
DiHOME	4	1	9,10-dihydroxyoctadec-12-enoic acid	0	0	0	0
EpETrE	7	1	15(16)-epoxy-9,12-octadecadienoic acid	0	0	0	0
ethanolamines	3	1	Heptadecasphing-4-enine	0	0	0	0
guanidines	3	1	Guanidine	0	0	0	0
HETE	7	1	20-Hydroxyarachidonic acid	0	0	0	0
hexoses	10	1	Levoglucosan	0	0	0	0
histidine	4	1	Ergothioneine	0	0	0	0
HODE	3	1	9-Hydroxylinoleic acid	0	0	0	0
hydroxybutyrates	7	1	2-hydroxybutanoic acid	0	0	0	0
imidazoles	3	1	1,2-Dimethylimidazole	0	0	0	0
indoles	8	1	Kynurenine	0	0	0	0
lipids	3	1	Dinor-12-oxophytodienoic acid	0	0	0	0
monounsaturated long chain TGs	16	1	TG (58:2)	0	0	0	0
monounsaturated TGs	18	1	TG (49:2)	0	0	0	0
nitroFA	3	1	10-nitrolinoleic acid	0	0	0	0
oxo-ODE	5	1	13-ketooctadeca-9,11-dienoic acid	0	0	0	0
pyridines	3	1	3-Hydroxypyridine	0	0	0	0
saturated ceramides	4	1	Ceramide (d42:0)	0	0	0	0
saturated phosphatidylcholines	9	1	PC (34:0) - ESI(-)	0	0	0	0
saturated sphingomyelins	10	1	SM (d32:0) - ESI(-)	0	0	0	0
sugar acids	3	1	Glyceric acid	0	0	0	0
unsaturated TGs	27	1	TG (48:4) A	0	0	0	0
xanthines	3	1	3-Methylxanthine	0	0	0	0
ME/CFS: myalgic encephalomyelitis/chronic fatigue syndrome; sr-IBS: self-reported physican diagnosed irritable bowel syndrome.
