# Supplementary material for: Metabolomic Evidence for Peroxisomal Dysfunction in Myalgic Encephalomyelitis/Chronic Fatigue Syndrome
Source: Int J Mol Sci. 2022 Jul 18;23(14):7906. doi: 10.3390/ijms23147906 (PMC9320121; doi:10.3390/ijms23147906)
Supplement: Supplementary file 1 [file ijms-23-07906-s001.zip › Table_S9.xlsx]

## Sheet: Sheet1
Supplementary Table S9. AUC values and associated 95% CIs predicting ME/CFS and ME/CFS subgroups.
Predictive Modeling		All Metabolites		Metabolites with BF>1		Metabolites with BF>3
		AUROC	95% CI	AUROC	95% CI	AUROC	95% CI
ME/CFS vs. Controls	Lasso	0.636111	(0.450, 0.822)	0.655556	(0.477, 0.834)	0.608333	(0.424, 0.793)
	Adaptive Lasso	0.644444	(0.462, 0.827)	0.575	(0.388, 0.762)	0.575	(0.388, 0.762)
	Random Forests	0.588889	(0.402, 0.776)	0.655556	(0.478, 0.833)	0.630556	(0.447, 0.814)
	XGBoost	0.588889	(0.402, 0.776)	0.566667	(0.377, 0.756)	0.591667	(0.406, 0.777)
	Model Average	0.588889	(0.402, 0.776)	0.655556	(0.478, 0.833)	0.633333	(0.451, 0.816)
Female ME/CFS vs. Female Controls	Lasso	0.709091	(0.480, 0.938)	0.793939	(0.612, 0.976)	0.745455	(0.538, 0.953)
	Adaptive Lasso	0.70303	(0.474, 0.932)	0.721212	(0.489, 0.953)	0.727273	(0.496, 0.959)
	Random Forests	0.690909	(0.471, 0.911)	0.672727	(0.447, 0.898)	0.763636	(0.553, 0.975)
	XGBoost	0.654545	(0.425, 0.884)	0.624242	(0.387, 0.862)	0.775758	(0.571, 0.980)
	Model Average	0.678788	(0.455, 0.902)	0.769697	(0.570, 0.969)	0.739394	(0.527, 0.952)
ME/CFS without sr-IBS vs. Controls without sr-IBS	Lasso	0.5	(0.500, 0.500)	0.809955	(0.654, 0.966)	0.873303	(0.747, 0.999)
	Adaptive Lasso	0.552036	(0.332, 0.772)	0.678733	(0.453, 0.905)	0.588235	(0.365, 0.812)
	Random Forests	0.638009	(0.432, 0.844)	0.861991	(0.733, 0.991)	0.809955	(0.641, 0.979)
	XGBoost	0.588235	(0.373, 0.804)	0.737557	(0.544, 0.931)	0.755656	(0.572, 0.939)
	Model Average	0.638009	(0.432, 0.844)	0.864253	(0.736, 0.993)	0.837104	(0.675, 0.999)
ME/CFS: myalgic encephalomyelitis/chronic fatigue syndrome; sr-IBS: self-reported physician diagnosed irritable bowel syndrome; BF: BayesFactor; AUC: area under the receiver operating characteristic; CI: confidence interval.The predictive models were first trained in the 80% randomly-selected training set and were validated in the remaining 20% test set.
